# Supplementary material for: The diversity of cyanobacterial metabolism: genome analysis of multiple phototrophic microorganisms
Source: BMC Genomics. 2012 Feb 2;13:56. doi: 10.1186/1471-2164-13-56 (PMC3369817; doi:10.1186/1471-2164-13-56)
Supplement: Additional file 1 — Text file of CLOGs. Tab separated text file containing all CLOGs found by our methodes. Each line represents one CLOG, the entries for each strain are separated by tabs. Genes are annotated with the respective EC number, is applicable. If one strain has more than one entry in a CLOG, the genes are separated by a tilde. The last column summarizes all EC numbers denoted to genes in this CLOG and the frequency of appearance. Multiple ECs in one CLOG are separated by a hash. [file 1471-2164-13-56-S1.TXT]

Acaryochloris_marina_MBIC11017	Cyanothece_ATCC51142	Cyanothece_PCC8801	Gloeobacter_violaceus_PCC7421	Microcystis_aeruginosa_NIES-843	Nostoc_7120	Prochlorococcus_marinus_MED4	Prochlorococcus_marinus_MIT9211	Prochlorococcus_marinus_MIT9215	Synechococcus_JA-2-3B_a	Synechococcus_PCC7002	Synechococcus_WH7803	Synechococcus_elongatus_PCC7942	Synechocystis_PPC6803	Thermosynechococcus_elongatus	Trichodesmium_erythraeum_IMS101
AM1_1795#ec:3.6.5.3	cce_4089#ec:3.6.5.3	PCC8801_1537#ec:3.6.5.3	gvip534#ec:3.6.5.3	MAE_42770#ec:3.6.5.3	all4338#ec:3.6.5.3	PMM1509#ec:3.6.5.3	P9211_16321#ec:3.6.5.3	P9215_17771#ec:3.6.5.3	CYB_0920#ec:3.6.5.3	SYNPCC7002_A2062#ec:3.6.5.3	SynWH7803_0380#ec:3.6.5.3	Synpcc7942_0885#ec:3.6.5.3	sll1098#ec:3.6.5.3	tlr1749#ec:3.6.5.3	Tery_0475#ec:3.6.5.3	ec:3.6.5.3~1
AM1_4907#ec:6.6.1.1	cce_0199#ec:6.6.1.1	PCC8801_0454#ec:6.6.1.1	gvip235#ec:6.6.1.1	MAE_48880#ec:6.6.1.1	all0152#ec:6.6.1.1	PMM1055#ec:6.6.1.1	P9211_11361#ec:6.6.1.1	P9215_11901#ec:6.6.1.1	CYB_0107#ec:6.6.1.1	SYNPCC7002_A2256#ec:6.6.1.1	SynWH7803_1600#ec:6.6.1.1	Synpcc7942_0583#ec:6.6.1.1	slr1030#ec:6.6.1.1	tll1511#ec:6.6.1.1	Tery_3622#ec:6.6.1.1	ec:6.6.1.1~1
AM1_0533#ec:6.6.1.1	cce_1074#ec:6.6.1.1	PCC8801_3505#ec:6.6.1.1	gvip115#ec:6.6.1.1	MAE_45780#ec:6.6.1.1	all0278#ec:6.6.1.1	PMM0288#ec:6.6.1.1	P9211_03141#ec:6.6.1.1	P9215_03131#ec:6.6.1.1	CYB_0714#ec:6.6.1.1	SYNPCC7002_A0596#ec:6.6.1.1	SynWH7803_0258#ec:6.6.1.1	Synpcc7942_2274#ec:6.6.1.1	slr1777#ec:6.6.1.1	tll1413#ec:6.6.1.1	Tery_4967#ec:6.6.1.1	ec:6.6.1.1~1
AM1_5632#ec:1.1.1.100	cce_2412#ec:1.1.1.100	PCC8801_4265#ec:1.1.1.100	glr3506#ec:1.1.1.100	MAE_33900#ec:1.1.1.100	alr1894#ec:1.1.1.100	PMM0453#ec:1.1.1.100	P9211_04541#ec:1.1.1.100	P9215_05331#ec:1.1.1.100	CYB_2090#ec:1.1.1.100	SYNPCC7002_A2367#ec:1.1.1.100	SynWH7803_1861#ec:1.1.1.100	Synpcc7942_0684#ec:1.1.1.100	slr0886#ec:1.1.1.100	tlr1502#ec:1.1.1.100	Tery_3438#ec:1.1.1.100	ec:1.1.1.100~1
AM1_4908#ec:3.4.21.89	cce_3882#ec:3.4.21.89	PCC8801_0200#ec:3.4.21.89	glr2023#ec:3.4.21.89	MAE_48980#ec:3.4.21.89	alr2975#ec:3.4.21.89	PMM0606#ec:3.4.21.89	P9211_10441#ec:3.4.21.89	P9215_06881#ec:3.4.21.89	CYB_0452#ec:3.4.21.89	SYNPCC7002_A0767#ec:3.4.21.89	SynWH7803_1020#ec:3.4.21.89	Synpcc7942_0478#ec:3.4.21.89	sll0716#ec:3.4.21.89	tlr0405#ec:3.4.21.89	Tery_1310#ec:3.4.21.89	ec:3.4.21.89~1
AM1_5143#ec:4.1.3.27	cce_1340#ec:4.1.3.27	PCC8801_0377#ec:4.1.3.27	gvip236#ec:4.1.3.27	MAE_23290#ec:4.1.3.27	all0328#ec:4.1.3.27	PMM1577#ec:4.1.3.27	P9211_16971#ec:4.1.3.27	P9215_18491#ec:4.1.3.27	CYB_0535#ec:4.1.3.27	SYNPCC7002_A0681#ec:4.1.3.27	SynWH7803_0456#ec:4.1.3.27	Synpcc7942_1003#ec:4.1.3.27	slr0738#ec:4.1.3.27	tll1672#ec:4.1.3.27	Tery_3792#ec:4.1.3.27	ec:4.1.3.27~1
AM1_4366#ec:2.1.1.107	cce_3702#ec:2.1.1.107	PCC8801_2286#ec:2.1.1.107	gvip357#ec:2.1.1.107	MAE_47270#ec:2.1.1.107	alr0520#ec:2.1.1.107	PMM1694#ec:2.1.1.107	P9211_18271#ec:2.1.1.107	P9215_19671#ec:2.1.1.107	CYB_1040#ec:2.1.1.107	SYNPCC7002_A2769#ec:2.1.1.107	SynWH7803_2489#ec:2.1.1.107	Synpcc7942_2610#ec:2.1.1.107	sll0378#ec:2.1.1.107	tlr0144#ec:2.1.1.107	Tery_1175#ec:2.1.1.107	ec:2.1.1.107~1
AM1_1959#ec:4.99.1.1	cce_2568#ec:4.99.1.1	PCC8801_0320#ec:4.99.1.1	gvip102#ec:4.99.1.1	MAE_09650#ec:4.99.1.1	alr3751#ec:4.99.1.1	PMM0525#ec:4.99.1.1	P9211_05281#ec:4.99.1.1	P9215_06061#ec:4.99.1.1	CYB_2857#ec:4.99.1.1	SYNPCC7002_A2589#ec:4.99.1.1	SynWH7803_0644#ec:4.99.1.1	Synpcc7942_0137#ec:4.99.1.1	slr0839#ec:4.99.1.1	tlr2216#ec:4.99.1.1	Tery_4313#ec:4.99.1.1	ec:4.99.1.1~1
AM1_1274#ec:1.1.1.95	cce_2134#ec:1.1.1.95	PCC8801_2377#ec:1.1.1.95	gvip294#ec:1.1.1.95	MAE_50690#ec:1.1.1.95	alr1890#ec:1.1.1.95	PMM1354#ec:1.1.1.95	P9211_14091#ec:1.1.1.95	P9215_15831#ec:1.1.1.95	CYB_1383#ec:1.1.1.95	SYNPCC7002_A1246#ec:1.1.1.95	SynWH7803_1981#ec:1.1.1.95	Synpcc7942_1501#ec:1.1.1.95	sll1908#ec:1.1.1.95	tlr0325#ec:1.1.1.95	Tery_4196#ec:1.1.1.95	ec:1.1.1.95~1
AM1_3776#ec:2.8.1.8	cce_0767#ec:2.8.1.8	PCC8801_2940#ec:2.8.1.8	gll1029#ec:2.8.1.8	MAE_08190#ec:2.8.1.8	all1694#ec:2.8.1.8	PMM1514#ec:2.8.1.8	P9211_16371#ec:2.8.1.8	P9215_17821#ec:2.8.1.8	CYB_1117#ec:2.8.1.8	SYNPCC7002_A0785#ec:2.8.1.8	SynWH7803_0387#ec:2.8.1.8	Synpcc7942_0542#ec:2.8.1.8	slr1598#ec:2.8.1.8	tlr0613#ec:2.8.1.8	Tery_1957#ec:2.8.1.8	ec:2.8.1.8~1
AM1_1698#ec:2.8.1.8	cce_3143#ec:2.8.1.8	PCC8801_3569#ec:2.8.1.8	gll3526#ec:2.8.1.8	MAE_53890#ec:2.8.1.8	alr1282#ec:2.8.1.8	PMM1096#ec:2.8.1.8	P9211_10901#ec:2.8.1.8	P9215_12321#ec:2.8.1.8	CYB_2905#ec:2.8.1.8	SYNPCC7002_A1577#ec:2.8.1.8	SynWH7803_1526#ec:2.8.1.8	Synpcc7942_1507#ec:2.8.1.8	sll0868#ec:2.8.1.8	tll0574#ec:2.8.1.8	Tery_3493#ec:2.8.1.8	ec:2.8.1.8~1
AM1_0583#ec:2.3.1.129	cce_1828#ec:2.3.1.129	PCC8801_1665#ec:2.3.1.129	glr1867#ec:2.3.1.129	MAE_39000#ec:2.3.1.129	alr2272#ec:2.3.1.129	PMM1335#ec:2.3.1.129	P9211_13891#ec:2.3.1.129	P9215_15641#ec:2.3.1.129	CYB_2787#ec:2.3.1.129	SYNPCC7002_A0069#ec:2.3.1.129	SynWH7803_1956#ec:2.3.1.129	Synpcc7942_0931#ec:2.3.1.129	sll0379#ec:2.3.1.129	tlr1792#ec:2.3.1.129	Tery_3320#ec:2.3.1.129	ec:2.3.1.129~1
AM1_2497#ec:1.6.5.3	cce_4299#ec:1.6.5.3	PCC8801_4388#ec:1.6.5.3	gvip020#ec:1.6.5.3	MAE_06530#ec:1.6.5.3	alr3957#ec:1.6.5.3	PMM0150#ec:1.6.5.3	P9211_01651#ec:1.6.5.3	P9215_01671#ec:1.6.5.3	CYB_2004#ec:1.6.5.3	SYNPCC7002_A2000#ec:1.6.5.3	SynWH7803_2280#ec:1.6.5.3	Synpcc7942_1976#ec:1.6.5.3	slr0331#ec:1.6.5.3	tll0719#ec:1.6.5.3	Tery_0659#ec:1.6.5.3	ec:1.6.5.3~1
AM1_4667#ec:3.4.21.102	cce_3991#ec:3.4.21.102	PCC8801_0605#ec:3.4.21.102	gll0067#ec:3.4.21.102	MAE_32480#ec:3.4.21.102	all3420#ec:3.4.21.102	PMM0324#ec:3.4.21.102	P9211_03601#ec:3.4.21.102	P9215_03491#ec:3.4.21.102	CYB_1628#ec:3.4.21.102	SYNPCC7002_A0843#ec:3.4.21.102	SynWH7803_0532#ec:3.4.21.102	Synpcc7942_2330#ec:3.4.21.102	slr0008#ec:3.4.21.102	tlr1607#ec:3.4.21.102	Tery_1138#ec:3.4.21.102	ec:3.4.21.102~1
AM1_2940#ec:1.11.1.15	cce_1296#ec:1.11.1.15	PCC8801_1115#ec:1.11.1.15	glr3389#ec:1.11.1.15	MAE_15330#ec:1.11.1.15	all2556#ec:1.11.1.15	PMM0903#ec:1.11.1.15	P9211_08571#ec:1.11.1.15	P9215_09891#ec:1.11.1.15	CYB_2186#ec:1.11.1.15	SYNPCC7002_A0109#ec:1.11.1.15	SynWH7803_1236#ec:1.11.1.15	Synpcc7942_0642#ec:1.11.1.15	sll0221#ec:1.11.1.15	tlr1194#ec:1.11.1.15	Tery_2703#ec:1.11.1.15	ec:1.11.1.15~1
AM1_4356#ec:5.4.99.12	cce_4507#ec:5.4.99.12	PCC8801_1557#ec:5.4.99.12	glr4397#ec:5.4.99.12	MAE_37390#ec:5.4.99.12	all3873#ec:5.4.99.12	PMM0658#ec:5.4.99.12	P9211_11041#ec:5.4.99.12	P9215_13041#ec:5.4.99.12	CYB_0196#ec:5.4.99.12	SYNPCC7002_A2357#ec:5.4.99.12	SynWH7803_1547#ec:5.4.99.12	Synpcc7942_1010#ec:5.4.99.12	slr0361#ec:5.4.99.12	tlr0656#ec:5.4.99.12	Tery_1293#ec:5.4.99.12	ec:5.4.99.12~1
AM1_5128#ec:6.1.1.17	cce_1758#ec:6.1.1.17	PCC8801_2309#ec:6.1.1.17	gvip330#ec:6.1.1.17	MAE_52690#ec:6.1.1.17	all3205#ec:6.1.1.17	PMM0473#ec:6.1.1.17	P9211_04741#ec:6.1.1.17	P9215_05531#ec:6.1.1.17	CYB_1680#ec:6.1.1.17	SYNPCC7002_A1394#ec:6.1.1.17	SynWH7803_1836#ec:6.1.1.17	Synpcc7942_2393#ec:6.1.1.17	sll0179#ec:6.1.1.17	tll0506#ec:6.1.1.17	Tery_0188#ec:6.1.1.17	ec:6.1.1.17~1
AM1_2330#ec:3.4.21.92	cce_1911#ec:3.4.21.92	PCC8801_0943#ec:3.4.21.92	gvip508#ec:3.4.21.92	MAE_57180#ec:3.4.21.92	all4357#ec:3.4.21.92	PMM1314#ec:3.4.21.92	P9211_13621#ec:3.4.21.92	P9215_15431#ec:3.4.21.92	CYB_0610#ec:3.4.21.92	SYNPCC7002_A1194#ec:3.4.21.92	SynWH7803_1764#ec:3.4.21.92	Synpcc7942_2537#ec:3.4.21.92	slr0165#ec:3.4.21.92	tlr1071#ec:3.4.21.92	Tery_1247#ec:3.4.21.92	ec:3.4.21.92~1
AM1_2331#ec:3.4.21.92	cce_1910#ec:3.4.21.92	PCC8801_0942#ec:3.4.21.92	gvip508.1#ec:3.4.21.92	MAE_57190#ec:3.4.21.92	all4358#ec:3.4.21.92	PMM1313#ec:3.4.21.92	P9211_13611#ec:3.4.21.92	P9215_15421#ec:3.4.21.92	CYB_0608#ec:3.4.21.92	SYNPCC7002_A1193#ec:3.4.21.92	SynWH7803_1763#ec:3.4.21.92	Synpcc7942_2538#ec:3.4.21.92	slr0164#ec:3.4.21.92	tll1759#ec:3.4.21.92	Tery_1246#ec:3.4.21.92	ec:3.4.21.92~1
AM1_4361#ec:1.8.1.4	cce_0735#ec:1.8.1.4	PCC8801_3920#ec:1.8.1.4	glr3029#ec:1.8.1.4	MAE_50450#ec:1.8.1.4	alr4745#ec:1.8.1.4	PMM1298#ec:1.8.1.4	P9211_13451#ec:1.8.1.4	P9215_15261#ec:1.8.1.4	CYB_0749#ec:1.8.1.4	SYNPCC7002_A1126#ec:1.8.1.4	SynWH7803_1744#ec:1.8.1.4	Synpcc7942_1198#ec:1.8.1.4	slr1096#ec:1.8.1.4	tll0868#ec:1.8.1.4	Tery_3171#ec:1.8.1.4	ec:1.8.1.4~1
AM1_1113#ec:2.7.1.23	cce_4075#ec:2.7.1.23	PCC8801_0066#ec:2.7.1.23	gll3525#ec:2.7.1.23	MAE_06720#ec:2.7.1.23	all4751#ec:2.7.1.23	PMM1269#ec:2.7.1.23	P9211_13131#ec:2.7.1.23	P9215_14941#ec:2.7.1.23	CYB_2378#ec:2.7.1.23	SYNPCC7002_A0217#ec:2.7.1.23	SynWH7803_1710#ec:2.7.1.23	Synpcc7942_2304#ec:2.7.1.23	slr0400#ec:2.7.1.23	tll0858#ec:2.7.1.23	Tery_3163#ec:2.7.1.23	ec:2.7.1.23~1
AM1_0782#ec:2.7.1.23	cce_0805#ec:2.7.1.23	PCC8801_4353#ec:2.7.1.23	gll0473#ec:2.7.1.23	MAE_43430#ec:2.7.1.23	alr0227#ec:2.7.1.23	PMM0156#ec:2.7.1.23	P9211_01731#ec:2.7.1.23	P9215_01741#ec:2.7.1.23	CYB_0465#ec:2.7.1.23	SYNPCC7002_A2625#ec:2.7.1.23	SynWH7803_2287#ec:2.7.1.23	Synpcc7942_1865#ec:2.7.1.23	sll1415#ec:2.7.1.23	tlr0484#ec:2.7.1.23	Tery_1770#ec:2.7.1.23	ec:2.7.1.23~1
AM1_3113#ec:5.99.1.3	cce_4401#ec:5.99.1.3	PCC8801_0561#ec:5.99.1.3	gvip425#ec:5.99.1.3	MAE_04450#ec:5.99.1.3	all0860#ec:5.99.1.3	PMM1063#ec:5.99.1.3	P9211_11271#ec:5.99.1.3	P9215_11981#ec:5.99.1.3	CYB_1609#ec:5.99.1.3	SYNPCC7002_A0826#ec:5.99.1.3	SynWH7803_1589#ec:5.99.1.3	Synpcc7942_0254#ec:5.99.1.3	slr0417#ec:5.99.1.3	tlr1369#ec:5.99.1.3	Tery_4186#ec:5.99.1.3	ec:5.99.1.3~1
AM1_5737#ec:5.99.1.3	cce_4541#ec:5.99.1.3	PCC8801_1360#ec:5.99.1.3	gvip274#ec:5.99.1.3	MAE_59890#ec:5.99.1.3	all0441#ec:5.99.1.3	PMM0005#ec:5.99.1.3	P9211_00041#ec:5.99.1.3	P9215_00041#ec:5.99.1.3	CYB_0008#ec:5.99.1.3	SYNPCC7002_A1938#ec:5.99.1.3	SynWH7803_0005#ec:5.99.1.3	Synpcc7942_1694#ec:5.99.1.3	sll1941#ec:5.99.1.3	tll1617#ec:5.99.1.3	Tery_1901#ec:5.99.1.3	ec:5.99.1.3~1
AM1_1404#ec:6.3.2.13	cce_0818#ec:6.3.2.13	PCC8801_0277#ec:6.3.2.13	gvip474#ec:6.3.2.13	MAE_53520#ec:6.3.2.13	all1663#ec:6.3.2.13	PMM0413#ec:6.3.2.13	P9211_04111#ec:6.3.2.13	P9215_04891#ec:6.3.2.13	CYB_1235#ec:6.3.2.13	SYNPCC7002_A0121#ec:6.3.2.13	SynWH7803_0594#ec:6.3.2.13	Synpcc7942_1484#ec:6.3.2.13	slr0528#ec:6.3.2.13	tlr1239#ec:6.3.2.13	Tery_4151#ec:6.3.2.13	ec:6.3.2.13~1
AM1_3850#ec:2.4.2.29	cce_0159#ec:2.4.2.29	PCC8801_2795#ec:2.4.2.29	glr0802#ec:2.4.2.29	MAE_11890#ec:2.4.2.29	alr1885#ec:2.4.2.29	PMM0271#ec:2.4.2.29	P9211_02981#ec:2.4.2.29	P9215_02951#ec:2.4.2.29	CYB_0511#ec:2.4.2.29	SYNPCC7002_A2780#ec:2.4.2.29	SynWH7803_0288#ec:2.4.2.29	Synpcc7942_0455#ec:2.4.2.29	slr0713#ec:2.4.2.29	tll0080#ec:2.4.2.29	Tery_2456#ec:2.4.2.29	ec:2.4.2.29~1
AM1_1110#ec:2.5.1.74	cce_4479#ec:2.5.1.74	PCC8801_1521#ec:2.5.1.74	gvip220#ec:2.5.1.74	MAE_35650#ec:2.5.1.74	alr0033#ec:2.5.1.74	PMM0176#ec:2.5.1.74	P9211_01941#ec:2.5.1.74	P9215_01941#ec:2.5.1.74	CYB_2300#ec:2.5.1.74	SYNPCC7002_A1984#ec:2.5.1.74	SynWH7803_2318#ec:2.5.1.74	Synpcc7942_1366#ec:2.5.1.74	slr1518#ec:2.5.1.74	tlr2196#ec:2.5.1.74	Tery_4071#ec:2.5.1.74	ec:2.5.1.74~1
AM1_2337#ec:5.4.99.12	cce_3324#ec:5.4.99.12	PCC8801_0749#ec:5.4.99.12	glr0073#ec:5.4.99.12	MAE_52120#ec:5.4.99.12	alr0522#ec:5.4.99.12	PMM0193#ec:5.4.99.12	P9211_02111#ec:5.4.99.12	P9215_02111#ec:5.4.99.12	CYB_1113#ec:5.4.99.12	SYNPCC7002_A0958#ec:5.4.99.12	SynWH7803_2348#ec:5.4.99.12	Synpcc7942_1112#ec:5.4.99.12	slr1629#ec:5.4.99.12	tll1538#ec:5.4.99.12	Tery_1849#ec:5.4.99.12	ec:5.4.99.12~1
AM1_1139#ec:4.2.3.5	cce_4200#ec:4.2.3.5	PCC8801_1637#ec:4.2.3.5	gvip463#ec:4.2.3.5	MAE_19100#ec:4.2.3.5	all0797#ec:4.2.3.5	PMM0224#ec:4.2.3.5	P9211_02471#ec:4.2.3.5	P9215_02461#ec:4.2.3.5	CYB_1511#ec:4.2.3.5	SYNPCC7002_A2147#ec:4.2.3.5	SynWH7803_0358#ec:4.2.3.5	Synpcc7942_0212#ec:4.2.3.5	sll1747#ec:4.2.3.5	tll0463#ec:4.2.3.5	Tery_2866#ec:4.2.3.5	ec:4.2.3.5~1
AM1_5386#ec:6.3.4.4	cce_4221#ec:6.3.4.4	PCC8801_0706#ec:6.3.4.4	gvip453#ec:6.3.4.4	MAE_19610#ec:6.3.4.4	alr4784#ec:6.3.4.4	PMM0506#ec:6.3.4.4	P9211_05071#ec:6.3.4.4	P9215_05881#ec:6.3.4.4	CYB_0079#ec:6.3.4.4	SYNPCC7002_A0882#ec:6.3.4.4	SynWH7803_0620#ec:6.3.4.4	Synpcc7942_2409#ec:6.3.4.4	sll1823#ec:6.3.4.4	tll0531#ec:6.3.4.4	Tery_3282#ec:6.3.4.4	ec:6.3.4.4~1
AM1_2349#ec:5.1.1.7	cce_4146#ec:5.1.1.7	PCC8801_2326#ec:5.1.1.7	gvip093#ec:5.1.1.7	MAE_59440#ec:5.1.1.7	alr2048#ec:5.1.1.7	PMM0888#ec:5.1.1.7	P9211_08761#ec:5.1.1.7	P9215_10041#ec:5.1.1.7	CYB_1371#ec:5.1.1.7	SYNPCC7002_A1642#ec:5.1.1.7	SynWH7803_1262#ec:5.1.1.7	Synpcc7942_1927#ec:5.1.1.7	slr1665#ec:5.1.1.7	tll2294#ec:5.1.1.7	Tery_1173#ec:5.1.1.7	ec:5.1.1.7~1
AM1_5701#ec:2.5.1.6	cce_1822#ec:2.5.1.6	PCC8801_1832#ec:2.5.1.6	gll2577#ec:2.5.1.6	MAE_45970#ec:2.5.1.6	alr4124#ec:2.5.1.6	PMM0311#ec:2.5.1.6	P9211_03451#ec:2.5.1.6	P9215_03361#ec:2.5.1.6	CYB_2590#ec:2.5.1.6	SYNPCC7002_A1714#ec:2.5.1.6	SynWH7803_0513#ec:2.5.1.6	Synpcc7942_2463#ec:2.5.1.6	sll0927#ec:2.5.1.6	tll0978#ec:2.5.1.6	Tery_4661#ec:2.5.1.6	ec:2.5.1.6~1
AM1_3347#ec:6.1.1.1	cce_1032#ec:6.1.1.1	PCC8801_2901#ec:6.1.1.1	gvip571#ec:6.1.1.1	MAE_01230#ec:6.1.1.1	alr2982#ec:6.1.1.1	PMM1329#ec:6.1.1.1	P9211_13831#ec:6.1.1.1	P9215_15581#ec:6.1.1.1	CYB_2511#ec:6.1.1.1	SYNPCC7002_A1609#ec:6.1.1.1	SynWH7803_1946#ec:6.1.1.1	Synpcc7942_2570#ec:6.1.1.1	slr1031#ec:6.1.1.1	tlr0050#ec:6.1.1.1	Tery_0445#ec:6.1.1.1	ec:6.1.1.1~1
AM1_4676#ec:2.7.2.11	cce_0594#ec:2.7.2.11	PCC8801_0986#ec:2.7.2.11	gvip004#ec:2.7.2.11	MAE_21650#ec:2.7.2.11	alr3103#ec:2.7.2.11	PMM0788#ec:2.7.2.11	P9211_09731#ec:2.7.2.11	P9215_08831#ec:2.7.2.11	CYB_0519#ec:2.7.2.11	SYNPCC7002_A1782#ec:2.7.2.11	SynWH7803_1154#ec:2.7.2.11	Synpcc7942_2197#ec:2.7.2.11	slr2035#ec:2.7.2.11	tll2118#ec:2.7.2.11	Tery_1913#ec:2.7.2.11	ec:2.7.2.11~1
AM1_3531#ec:6.3.5.7	cce_1710#ec:6.3.5.7	PCC8801_3501#ec:6.3.5.7	gll1528#ec:6.3.5.7	MAE_11950#ec:6.3.5.7	all1053#ec:6.3.5.7	PMM0946#ec:6.3.5.7	P9211_06981#ec:6.3.5.7	P9215_09441#ec:6.3.5.7	CYB_1605#ec:6.3.5.7	SYNPCC7002_A1025#ec:6.3.5.7	SynWH7803_1066#ec:6.3.5.7	Synpcc7942_2117#ec:6.3.5.7	slr0877#ec:6.3.5.7	tll1003#ec:6.3.5.7	Tery_2065#ec:6.3.5.7	ec:6.3.5.7~1
AM1_5564#ec:6.6.1.1	cce_4358#ec:6.6.1.1	PCC8801_4320#ec:6.6.1.1	gvip363#ec:6.6.1.1	MAE_12190#ec:6.6.1.1	all4365#ec:6.6.1.1	PMM0831#ec:6.6.1.1	P9211_09361#ec:6.6.1.1	P9215_10711#ec:6.6.1.1	CYB_0908#ec:6.6.1.1	SYNPCC7002_A1018#ec:6.6.1.1	SynWH7803_1438#ec:6.6.1.1	Synpcc7942_2137#ec:6.6.1.1	slr1055#ec:6.6.1.1	tlr0271#ec:6.6.1.1	Tery_3224#ec:6.6.1.1	ec:6.6.1.1~1
AM1_4234#ec:6.3.4.5	cce_4370#ec:6.3.4.5	PCC8801_4385#ec:6.3.4.5	gvip407#ec:6.3.4.5	MAE_02090#ec:6.3.4.5	alr4798#ec:6.3.4.5	PMM1707#ec:6.3.4.5	P9211_18441#ec:6.3.4.5	P9215_19801#ec:6.3.4.5	CYB_1752#ec:6.3.4.5	SYNPCC7002_A2806#ec:6.3.4.5	SynWH7803_2519#ec:6.3.4.5	Synpcc7942_0009#ec:6.3.4.5	slr0585#ec:6.3.4.5	tlr0712#ec:6.3.4.5	Tery_0882#ec:6.3.4.5	ec:6.3.4.5~1
AM1_3907#ec:6.1.1.5	cce_4545#ec:6.1.1.5	PCC8801_2707#ec:6.1.1.5	gvip495#ec:6.1.1.5	MAE_11160#ec:6.1.1.5	alr1073#ec:6.1.1.5	PMM0238#ec:6.1.1.5	P9211_02611#ec:6.1.1.5	P9215_02601#ec:6.1.1.5	CYB_1022#ec:6.1.1.5	SYNPCC7002_A1756#ec:6.1.1.5	SynWH7803_0335#ec:6.1.1.5	Synpcc7942_2437#ec:6.1.1.5	sll1362#ec:6.1.1.5	tlr2330#ec:6.1.1.5	Tery_3586#ec:6.1.1.5	ec:6.1.1.5~1
AM1_4240#ec:2.3.1.15	cce_3656#ec:2.3.1.15	PCC8801_2827#ec:2.3.1.15	gll0663#ec:2.3.1.15	MAE_14640#ec:2.3.1.15	all0492#ec:2.3.1.15	PMM1327#ec:2.3.1.15	P9211_13811#ec:2.3.1.15	P9215_15561#ec:2.3.1.15	CYB_0321#ec:2.3.1.15	SYNPCC7002_A1010#ec:2.3.1.15	SynWH7803_1935#ec:2.3.1.15	Synpcc7942_2057#ec:2.3.1.15	sll1973#ec:2.3.1.15	tll1107#ec:2.3.1.15	Tery_3050#ec:2.3.1.15	ec:2.3.1.15~1
AM1_2151#ec:2.7.7.7	cce_2255#ec:2.7.7.7	PCC8801_3109#ec:2.7.7.7	gvip065#ec:2.7.7.7	MAE_18110#ec:2.7.7.7	alr1254#ec:2.7.7.7	PMM1140#ec:2.7.7.7	P9211_12141#ec:2.7.7.7	P9215_13441#ec:2.7.7.7	CYB_0126#ec:2.7.7.7	SYNPCC7002_A1280#ec:2.7.7.7	SynWH7803_1617#ec:2.7.7.7	Synpcc7942_0194#ec:2.7.7.7	slr0707#ec:2.7.7.7	tll1339#ec:2.7.7.7	Tery_0546#ec:2.7.7.7	ec:2.7.7.7~1
AM1_2615#ec:6.1.1.9	cce_4258#ec:6.1.1.9	PCC8801_0678#ec:6.1.1.9	gvip405#ec:6.1.1.9	MAE_62520#ec:6.1.1.9	all1318#ec:6.1.1.9	PMM1682#ec:6.1.1.9	P9211_18101#ec:6.1.1.9	P9215_19551#ec:6.1.1.9	CYB_0301#ec:6.1.1.9	SYNPCC7002_A1216#ec:6.1.1.9	SynWH7803_2440#ec:6.1.1.9	Synpcc7942_0587#ec:6.1.1.9	slr0557#ec:6.1.1.9	tlr1503#ec:6.1.1.9	Tery_3441#ec:6.1.1.9	ec:6.1.1.9~1
AM1_3674#ec:2.1.1.11	cce_0315#ec:2.1.1.11	PCC8801_4371#ec:2.1.1.11	gvip570#ec:2.1.1.11	MAE_55430#ec:2.1.1.11	alr3201#ec:2.1.1.11	PMM0168#ec:2.1.1.11	P9211_01861#ec:2.1.1.11	P9215_01861#ec:2.1.1.11	CYB_2107#ec:2.1.1.11	SYNPCC7002_A0908#ec:2.1.1.11	SynWH7803_2306#ec:2.1.1.11	Synpcc7942_0439#ec:2.1.1.11	slr0525#ec:2.1.1.11	tll0451#ec:2.1.1.11	Tery_4469#ec:2.1.1.11	ec:2.1.1.11~1
AM1_1783#ec:4.1.1.39	cce_3164#ec:4.1.1.39	PCC8801_1604#ec:4.1.1.39	gvip297#ec:4.1.1.39	MAE_47870#ec:4.1.1.39	alr1526#ec:4.1.1.39	PMM0551#ec:4.1.1.39	P9211_05531#ec:4.1.1.39	P9215_06321#ec:4.1.1.39	CYB_2577#ec:4.1.1.39	SYNPCC7002_A1796#ec:4.1.1.39	SynWH7803_0679#ec:4.1.1.39	Synpcc7942_1427#ec:4.1.1.39	slr0012#ec:4.1.1.39	tll1504#ec:4.1.1.39	Tery_4408#ec:4.1.1.39	ec:4.1.1.39~1
AM1_1373#ec:6.1.1.20	cce_1318#ec:6.1.1.20	PCC8801_3637#ec:6.1.1.20	gvip433#ec:6.1.1.20	MAE_32120#ec:6.1.1.20	all4845#ec:6.1.1.20	PMM1270#ec:6.1.1.20	P9211_13141#ec:6.1.1.20	P9215_14951#ec:6.1.1.20	CYB_0735#ec:6.1.1.20	SYNPCC7002_A0493#ec:6.1.1.20	SynWH7803_1712#ec:6.1.1.20	Synpcc7942_2064#ec:6.1.1.20	sll0454#ec:6.1.1.20	tlr0690#ec:6.1.1.20	Tery_3482#ec:6.1.1.20	ec:6.1.1.20~1
AM1_3445#ec:4.2.1.52	cce_0294#ec:4.2.1.52	PCC8801_2927#ec:4.2.1.52	gvip135#ec:4.2.1.52	MAE_62680#ec:4.2.1.52	all3679#ec:4.2.1.52	PMM1653#ec:4.2.1.52	P9211_17791#ec:4.2.1.52	P9215_19261#ec:4.2.1.52	CYB_0048#ec:4.2.1.52	SYNPCC7002_A1274#ec:4.2.1.52	SynWH7803_0073#ec:4.2.1.52	Synpcc7942_1847#ec:4.2.1.52	slr0550#ec:4.2.1.52	tlr1219#ec:4.2.1.52	Tery_0588#ec:4.2.1.52	ec:4.2.1.52~1
AM1_3978#ec:4.2.1.11	cce_2156#ec:4.2.1.11	PCC8801_1687#ec:4.2.1.11	gll2121#ec:4.2.1.11	MAE_35090#ec:4.2.1.11	all3538#ec:4.2.1.11	PMM0208#ec:4.2.1.11	P9211_02271#ec:4.2.1.11	P9215_02271#ec:4.2.1.11	CYB_2531#ec:4.2.1.11	SYNPCC7002_A0073#ec:4.2.1.11	SynWH7803_2379#ec:4.2.1.11	Synpcc7942_0639#ec:4.2.1.11	slr0752#ec:4.2.1.11	tlr0658#ec:4.2.1.11	Tery_2793#ec:4.2.1.11	ec:4.2.1.11~1
AM1_3652#ec:3.4.23.36	cce_4352#ec:3.4.23.36	PCC8801_0142#ec:3.4.23.36	glr0072#ec:3.4.23.36	MAE_00150#ec:3.4.23.36	alr4577#ec:3.4.23.36	PMM0915#ec:3.4.23.36	P9211_10211#ec:3.4.23.36	P9215_09761#ec:3.4.23.36	CYB_0541#ec:3.4.23.36	SYNPCC7002_A0311#ec:3.4.23.36	SynWH7803_1340#ec:3.4.23.36	Synpcc7942_1726#ec:3.4.23.36	slr1366#ec:3.4.23.36	tlr2420#ec:3.4.23.36	Tery_3531#ec:3.4.23.36	ec:3.4.23.36~1
AM1_3088#ec:2.3.1.181	cce_0157#ec:2.3.1.181	PCC8801_2876#ec:2.3.1.181	gll4414#ec:2.3.1.181	MAE_17720#ec:2.3.1.181	alr3185#ec:2.3.1.181	PMM0401#ec:2.3.1.181	P9211_03991#ec:2.3.1.181	P9215_04781#ec:2.3.1.181	CYB_1921#ec:2.3.1.181	SYNPCC7002_A0262#ec:2.3.1.181	SynWH7803_0579#ec:2.3.1.181	Synpcc7942_2353#ec:2.3.1.181	slr0994#ec:2.3.1.181	tll0832#ec:2.3.1.181	Tery_3184#ec:2.3.1.181	ec:2.3.1.181~1
AM1_0529#ec:2.7.8.5	cce_1533#ec:2.7.8.5	PCC8801_3833#ec:2.7.8.5	glr0301#ec:2.7.8.5	MAE_48150#ec:2.7.8.5	all4063#ec:2.7.8.5	PMM0798#ec:2.7.8.5	P9211_09631#ec:2.7.8.5	P9215_08931#ec:2.7.8.5	CYB_0492#ec:2.7.8.5	SYNPCC7002_A0877#ec:2.7.8.5	SynWH7803_1165#ec:2.7.8.5	Synpcc7942_1825#ec:2.7.8.5	sll1522#ec:2.7.8.5	tll1275#ec:2.7.8.5	Tery_0298#ec:2.7.8.5	ec:2.7.8.5~1
AM1_2501#ec:4.2.99.18	cce_4324#ec:4.2.99.18	PCC8801_0132#ec:4.2.99.18	gvip464#ec:4.2.99.18	MAE_25180#ec:4.2.99.18	alr4320#ec:4.2.99.18	PMM0328#ec:4.2.99.18	P9211_03641#ec:4.2.99.18	P9215_03541#ec:4.2.99.18	CYB_1244#ec:4.2.99.18	SYNPCC7002_A1816#ec:4.2.99.18	SynWH7803_0539#ec:4.2.99.18	Synpcc7942_1323#ec:4.2.99.18	slr1689#ec:4.2.99.18	tll1566#ec:4.2.99.18	Tery_1015#ec:4.2.99.18	ec:4.2.99.18~1
AM1_2770#ec:2.7.1.24	cce_3740#ec:2.7.1.24	PCC8801_2501#ec:2.7.1.24	glr2134#ec:2.7.1.24	MAE_31370#ec:2.7.1.24	all1754#ec:2.7.1.24	PMM0049#ec:2.7.1.24	P9211_00561#ec:2.7.1.24	P9215_00591#ec:2.7.1.24	CYB_1306#ec:2.7.1.24	SYNPCC7002_A2714#ec:2.7.1.24	SynWH7803_2384#ec:2.7.1.24	Synpcc7942_0273#ec:2.7.1.24	slr0553#ec:2.7.1.24	tlr0898#ec:2.7.1.24	Tery_0362#ec:2.7.1.24	ec:2.7.1.24~1
AM1_1094#ec:2.3.1.35	cce_4314#ec:2.3.1.35	PCC8801_0969#ec:2.3.1.35	gvip544#ec:2.3.1.35	MAE_53430#ec:2.3.1.35	alr2073#ec:2.3.1.35	PMM0050#ec:2.3.1.35	P9211_00571#ec:2.3.1.35	P9215_00601#ec:2.3.1.35	CYB_2548#ec:2.3.1.35	SYNPCC7002_A1130#ec:2.3.1.35	SynWH7803_2383#ec:2.3.1.35	Synpcc7942_1896#ec:2.3.1.35	sll1883#ec:2.3.1.35	tll1911#ec:2.3.1.35	Tery_0043#ec:2.3.1.35	ec:2.3.1.35~1
AM1_4854#ec:2.5.1.29	cce_0877#ec:2.5.1.29	PCC8801_0156#ec:2.5.1.29	gvip043#ec:2.5.1.29	MAE_14550#ec:2.5.1.29	alr0213#ec:2.5.1.29	PMM1070#ec:2.5.1.29	P9211_11191#ec:2.5.1.29	P9215_12051#ec:2.5.1.29	CYB_1859#ec:2.5.1.29	SYNPCC7002_A1085#ec:2.5.1.29	SynWH7803_1569#ec:2.5.1.29	Synpcc7942_0776#ec:2.5.1.29	slr0739#ec:2.5.1.29	tll0020#ec:2.5.1.29	Tery_4173#ec:2.5.1.29	ec:2.5.1.29~1
AM1_1431#ec:2.7.1.107	cce_2888#ec:2.7.1.107	PCC8801_2274#ec:2.7.1.107	gll1242#ec:2.7.1.107	MAE_39670#ec:2.7.1.107	all0270#ec:2.7.1.107	PMM0183#ec:2.7.1.107	P9211_02011#ec:2.7.1.107	P9215_02011#ec:2.7.1.107	CYB_1901#ec:2.7.1.107	SYNPCC7002_A1763#ec:2.7.1.107	SynWH7803_2328#ec:2.7.1.107	Synpcc7942_0401#ec:2.7.1.107	slr0054#ec:2.7.1.107	tlr1586#ec:2.7.1.107	Tery_5028#ec:2.7.1.107	ec:2.7.1.107~1
AM1_5787#ec:2.7.8.13	cce_0912#ec:2.7.8.13	PCC8801_4365#ec:2.7.8.13	gll3738#ec:2.7.8.13	MAE_00970#ec:2.7.8.13	all4316#ec:2.7.8.13	PMM1709#ec:2.7.8.13	P9211_18471#ec:2.7.8.13	P9215_19821#ec:2.7.8.13	CYB_1146#ec:2.7.8.13	SYNPCC7002_A1607#ec:2.7.8.13	SynWH7803_2522#ec:2.7.8.13	Synpcc7942_0152#ec:2.7.8.13	sll0657#ec:2.7.8.13	tll0971#ec:2.7.8.13	Tery_4589#ec:2.7.8.13	ec:2.7.8.13~1
AM1_1643#ec:5.4.2.1	cce_1789#ec:5.4.2.1	PCC8801_2264#ec:5.4.2.1	gll0756#ec:5.4.2.1	MAE_32370#ec:5.4.2.1	all4182#ec:5.4.2.1	PMM1434#ec:5.4.2.1	P9211_15521#ec:5.4.2.1	P9215_17011#ec:5.4.2.1	CYB_2684#ec:5.4.2.1	SYNPCC7002_A2233#ec:5.4.2.1	SynWH7803_1995#ec:5.4.2.1	Synpcc7942_0469#ec:5.4.2.1	slr1945#ec:5.4.2.1	tlr0151#ec:5.4.2.1	Tery_1011#ec:5.4.2.1	ec:5.4.2.1~1
AM1_4868#ec:2.7.7.23	cce_2076#ec:2.7.7.23	PCC8801_4359#ec:2.7.7.23	glr0443#ec:2.7.7.23	MAE_59680#ec:2.7.7.23	alr3921#ec:2.7.7.23	PMM0611#ec:2.7.7.23	P9211_10391#ec:2.7.7.23	P9215_06931#ec:2.7.7.23	CYB_2635#ec:2.7.7.23	SYNPCC7002_A2633#ec:2.7.7.23	SynWH7803_1030#ec:2.7.7.23	Synpcc7942_0288#ec:2.7.7.23	sll0899#ec:2.7.7.23	tlr0393#ec:2.7.7.23	Tery_0560#ec:2.7.7.23	ec:2.7.7.23~1
AM1_2307#ec:3.6.1.1	cce_4329#ec:3.6.1.1	PCC8801_2042#ec:3.6.1.1	glr4227#ec:3.6.1.1	MAE_47020#ec:3.6.1.1	all3570#ec:3.6.1.1	PMM0511#ec:3.6.1.1	P9211_05121#ec:3.6.1.1	P9215_05931#ec:3.6.1.1	CYB_2243#ec:3.6.1.1	SYNPCC7002_A1228#ec:3.6.1.1	SynWH7803_0624#ec:3.6.1.1	Synpcc7942_1383#ec:3.6.1.1	slr1622#ec:3.6.1.1	tll1883#ec:3.6.1.1	Tery_1519#ec:3.6.1.1	ec:3.6.1.1~1
AM1_4564#ec:2.7.7.4	cce_4658#ec:2.7.7.4	PCC8801_0556#ec:2.7.7.4	glr1084#ec:2.7.7.4	MAE_17390#ec:2.7.7.4	all5138#ec:2.7.7.4	PMM0227#ec:2.7.7.4	P9211_02491#ec:2.7.7.4	P9215_02491#ec:2.7.7.4	CYB_1070#ec:2.7.7.4	SYNPCC7002_A1344#ec:2.7.7.4	SynWH7803_0354#ec:2.7.7.4	Synpcc7942_0295#ec:2.7.7.4	slr1165#ec:2.7.7.4	tll1044#ec:2.7.7.4	Tery_2625#ec:2.7.7.4	ec:2.7.7.4~1
AM1_5555#ec:1.1.1.86	cce_2120#ec:1.1.1.86	PCC8801_0991#ec:1.1.1.86	gvip374#ec:1.1.1.86	MAE_09700#ec:1.1.1.86	all2315#ec:1.1.1.86	PMM1315#ec:1.1.1.86	P9211_13631#ec:1.1.1.86	P9215_15441#ec:1.1.1.86	CYB_1789#ec:1.1.1.86	SYNPCC7002_A1278#ec:1.1.1.86	SynWH7803_1765#ec:1.1.1.86	Synpcc7942_1552#ec:1.1.1.86	sll1363#ec:1.1.1.86	tll2254#ec:1.1.1.86	Tery_4335#ec:1.1.1.86	ec:1.1.1.86~1
AM1_3583#ec:5.4.2.1	cce_2454#ec:5.4.2.1	PCC8801_2516#ec:5.4.2.1	gll0771#ec:5.4.2.1	MAE_05990#ec:5.4.2.1	alr3338#ec:5.4.2.1	PMM0515#ec:5.4.2.1	P9211_05171#ec:5.4.2.1	P9215_05961#ec:5.4.2.1	CYB_1020#ec:5.4.2.1	SYNPCC7002_A2560#ec:5.4.2.1	SynWH7803_0630#ec:5.4.2.1	Synpcc7942_0485#ec:5.4.2.1	slr1124#ec:5.4.2.1	tlr1532#ec:5.4.2.1	Tery_2181#ec:5.4.2.1	ec:5.4.2.1~1
AM1_4825#ec:2.5.1.32	cce_3755#ec:2.5.1.32	PCC8801_0309#ec:2.5.1.32	gvip241#ec:2.5.1.32	MAE_12920#ec:2.5.1.32	alr1833#ec:2.5.1.32	PMM0143#ec:2.5.1.32	P9211_01581#ec:2.5.1.32	P9215_01601#ec:2.5.1.32	CYB_1695#ec:2.5.1.32	SYNPCC7002_A1936#ec:2.5.1.32	SynWH7803_2269#ec:2.5.1.32	Synpcc7942_1984#ec:2.5.1.32	slr1255#ec:2.5.1.32	tll1560#ec:2.5.1.32	Tery_4010#ec:2.5.1.32	ec:2.5.1.32~1
AM1_3085#ec:2.2.1.6	cce_4478#ec:2.2.1.6	PCC8801_0902#ec:2.2.1.6	gvip452#ec:2.2.1.6	MAE_50700#ec:2.2.1.6	all4613#ec:2.2.1.6	PMM0526#ec:2.2.1.6	P9211_05291#ec:2.2.1.6	P9215_06071#ec:2.2.1.6	CYB_0648#ec:2.2.1.6	SYNPCC7002_A2797#ec:2.2.1.6	SynWH7803_0645#ec:2.2.1.6	Synpcc7942_0139#ec:2.2.1.6	slr2088#ec:2.2.1.6	tlr1296#ec:2.2.1.6	Tery_2843#ec:2.2.1.6	ec:2.2.1.6~1
AM1_1019#ec:2.5.1.62	cce_4122#ec:2.5.1.62	PCC8801_1866#ec:2.5.1.62	gvip248#ec:2.5.1.62	MAE_22020#ec:2.5.1.62	all4480#ec:2.5.1.62	PMM0428#ec:2.5.1.62	P9211_04241#ec:2.5.1.62	P9215_05071#ec:2.5.1.62	CYB_0533#ec:2.5.1.62	SYNPCC7002_A0548#ec:2.5.1.62	SynWH7803_1776#ec:2.5.1.62	Synpcc7942_2084#ec:2.5.1.62	slr0056#ec:2.5.1.62	tll1539#ec:2.5.1.62	Tery_0876#ec:2.5.1.62	ec:2.5.1.62~1
AM1_0598#ec:6.1.1.14	cce_2992#ec:6.1.1.14	PCC8801_2337#ec:6.1.1.14	gvip230#ec:6.1.1.14	MAE_48900#ec:6.1.1.14	alr4111#ec:6.1.1.14	PMM0759#ec:6.1.1.14	P9211_10041#ec:6.1.1.14	P9215_08531#ec:6.1.1.14	CYB_2517#ec:6.1.1.14	SYNPCC7002_A2456#ec:6.1.1.14	SynWH7803_1318#ec:6.1.1.14	Synpcc7942_0018#ec:6.1.1.14	slr0220#ec:6.1.1.14	tll2192#ec:6.1.1.14	Tery_4481#ec:6.1.1.14	ec:6.1.1.14~1
AM1_0894#ec:3.6.3.14	cce_4486#ec:3.6.3.14	PCC8801_2718#ec:3.6.3.14	gvip400#ec:3.6.3.14	MAE_50140#ec:3.6.3.14	all0007#ec:3.6.3.14	PMM1453#ec:3.6.3.14	P9211_15721#ec:3.6.3.14	P9215_17211#ec:3.6.3.14	CYB_2675#ec:3.6.3.14	SYNPCC7002_A0736#ec:3.6.3.14	SynWH7803_2019#ec:3.6.3.14	Synpcc7942_0334#ec:3.6.3.14	sll1324#ec:3.6.3.14	tlr0433#ec:3.6.3.14	Tery_2201#ec:3.6.3.14	ec:3.6.3.14~1
AM1_0409#ec:2.4.2.10	cce_1514#ec:2.4.2.10	PCC8801_3572#ec:2.4.2.10	gll4276#ec:2.4.2.10	MAE_56460#ec:2.4.2.10	alr5099#ec:2.4.2.10	PMM0275#ec:2.4.2.10	P9211_03021#ec:2.4.2.10	P9215_03001#ec:2.4.2.10	CYB_1487#ec:2.4.2.10	SYNPCC7002_A1206#ec:2.4.2.10	SynWH7803_0281#ec:2.4.2.10	Synpcc7942_2592#ec:2.4.2.10	slr0185#ec:2.4.2.10	tlr1828#ec:2.4.2.10	Tery_2462#ec:2.4.2.10	ec:2.4.2.10~1
AM1_5413#ec:6.3.5.5	cce_2038#ec:6.3.5.5	PCC8801_0628#ec:6.3.5.5	gll1769#ec:6.3.5.5	MAE_50420#ec:6.3.5.5	alr3809#ec:6.3.5.5	PMM0825#ec:6.3.5.5	P9211_09421#ec:6.3.5.5	P9215_10771#ec:6.3.5.5	CYB_0215#ec:6.3.5.5	SYNPCC7002_A2488#ec:6.3.5.5	SynWH7803_1429#ec:6.3.5.5	Synpcc7942_0711#ec:6.3.5.5	sll0370#ec:6.3.5.5	tll2332#ec:6.3.5.5	Tery_2877#ec:6.3.5.5	ec:6.3.5.5~1
AM1_1525#ec:6.3.2.9	cce_0240#ec:6.3.2.9	PCC8801_3769#ec:6.3.2.9	gvip505#ec:6.3.2.9	MAE_09570#ec:6.3.2.9	alr4112#ec:6.3.2.9	PMM1364#ec:6.3.2.9	P9211_14121#ec:6.3.2.9	P9215_15941#ec:6.3.2.9	CYB_0292#ec:6.3.2.9	SYNPCC7002_A0850#ec:6.3.2.9	SynWH7803_1984#ec:6.3.2.9	Synpcc7942_1667#ec:6.3.2.9	sll2010#ec:6.3.2.9	tll0073#ec:6.3.2.9	Tery_4482#ec:6.3.2.9	ec:6.3.2.9~1
AM1_4064#ec:4.2.99.18	cce_1268#ec:4.2.99.18	PCC8801_2355#ec:4.2.99.18	gll0656#ec:4.2.99.18	MAE_02870#ec:4.2.99.18	all3970#ec:4.2.99.18	PMM0802#ec:4.2.99.18	P9211_09581#ec:4.2.99.18	P9215_08971#ec:4.2.99.18	CYB_0991#ec:4.2.99.18	SYNPCC7002_A2455#ec:4.2.99.18	SynWH7803_0798#ec:4.2.99.18	Synpcc7942_0447#ec:4.2.99.18	slr1822#ec:4.2.99.18	tll1641#ec:4.2.99.18	Tery_3269#ec:4.2.99.18	ec:4.2.99.18~1
AM1_1736#ec:6.1.1.2	cce_3534#ec:6.1.1.2	PCC8801_2051#ec:6.1.1.2	gvip414#ec:6.1.1.2	MAE_24310#ec:6.1.1.2	all1269#ec:6.1.1.2	PMM0598#ec:6.1.1.2	P9211_10521#ec:6.1.1.2	P9215_06801#ec:6.1.1.2	CYB_2214#ec:6.1.1.2	SYNPCC7002_A0037#ec:6.1.1.2	SynWH7803_0780#ec:6.1.1.2	Synpcc7942_1308#ec:6.1.1.2	slr1884#ec:6.1.1.2	tlr1996#ec:6.1.1.2	Tery_4693#ec:6.1.1.2	ec:6.1.1.2~1
AM1_1062#ec:3.4.11.18	cce_1586#ec:3.4.11.18	PCC8801_1125#ec:3.4.11.18	glr0412#ec:3.4.11.18	MAE_06840#ec:3.4.11.18	all1019#ec:3.4.11.18	PMM0477#ec:3.4.11.18	P9211_04771#ec:3.4.11.18	P9215_05581#ec:3.4.11.18	CYB_2617#ec:3.4.11.18	SYNPCC7002_A2343#ec:3.4.11.18	SynWH7803_1832#ec:3.4.11.18	Synpcc7942_2446#ec:3.4.11.18	sll0555#ec:3.4.11.18	tll0424#ec:3.4.11.18	Tery_4490#ec:3.4.11.18	ec:3.4.11.18~1
AM1_4450#ec:1.10.99.1	cce_2958#ec:1.10.99.1	PCC8801_0755#ec:1.10.99.1	gvip416#ec:1.10.99.1	MAE_19220#ec:1.10.99.1	all2453#ec:1.10.99.1	PMM0462#ec:1.10.99.1	P9211_04631#ec:1.10.99.1	P9215_05421#ec:1.10.99.1	CYB_1622#ec:1.10.99.1	SYNPCC7002_A1909#ec:1.10.99.1	SynWH7803_1850#ec:1.10.99.1	Synpcc7942_1232#ec:1.10.99.1	sll1316#ec:1.10.99.1	tlr0959#ec:1.10.99.1	Tery_1799#ec:1.10.99.1	ec:1.10.99.1~1
AM1_0891#ec:3.6.3.14	cce_4483#ec:3.6.3.14	PCC8801_2715#ec:3.6.3.14	gvip403#ec:3.6.3.14	MAE_50110#ec:3.6.3.14	all0010#ec:3.6.3.14	PMM1456#ec:3.6.3.14	P9211_15751#ec:3.6.3.14	P9215_17241#ec:3.6.3.14	CYB_2679#ec:3.6.3.14	SYNPCC7002_A0739#ec:3.6.3.14	SynWH7803_2022#ec:3.6.3.14	Synpcc7942_0331#ec:3.6.3.14	sll1322#ec:3.6.3.14	tlr0430#ec:3.6.3.14	Tery_2204#ec:3.6.3.14	ec:3.6.3.14~1
AM1_4560#ec:4.1.1.31	cce_3822#ec:4.1.1.31	PCC8801_3469#ec:4.1.1.31	gvip042#ec:4.1.1.31	MAE_38820#ec:4.1.1.31	all4861#ec:4.1.1.31	PMM1575#ec:4.1.1.31	P9211_16951#ec:4.1.1.31	P9215_18471#ec:4.1.1.31	CYB_1842#ec:4.1.1.31	SYNPCC7002_A1414#ec:4.1.1.31	SynWH7803_0454#ec:4.1.1.31	Synpcc7942_2252#ec:4.1.1.31	sll0920#ec:4.1.1.31	tll1912#ec:4.1.1.31	Tery_0836#ec:4.1.1.31	ec:4.1.1.31~1
AM1_0563#ec:1.1.1.267	cce_2124#ec:1.1.1.267	PCC8801_2698#ec:1.1.1.267	gll2252#ec:1.1.1.267	MAE_50310#ec:1.1.1.267	alr4351#ec:1.1.1.267	PMM1142#ec:1.1.1.267	P9211_12161#ec:1.1.1.267	P9215_13461#ec:1.1.1.267	CYB_1233#ec:1.1.1.267	SYNPCC7002_A0818#ec:1.1.1.267	SynWH7803_1622#ec:1.1.1.267	Synpcc7942_1513#ec:1.1.1.267	sll0019#ec:1.1.1.267	tlr1040#ec:1.1.1.267	Tery_0416#ec:1.1.1.267	ec:1.1.1.267~1
AM1_2118#ec:2.2.1.6	cce_0628#ec:2.2.1.6	PCC8801_2457#ec:2.2.1.6	gvip151#ec:2.2.1.6	MAE_48120#ec:2.2.1.6	alr4627#ec:2.2.1.6	PMM1154#ec:2.2.1.6	P9211_12301#ec:2.2.1.6	P9215_13601#ec:2.2.1.6	CYB_0971#ec:2.2.1.6	SYNPCC7002_A2704#ec:2.2.1.6	SynWH7803_1644#ec:2.2.1.6	Synpcc7942_2434#ec:2.2.1.6	sll0065#ec:2.2.1.6	tll0880#ec:2.2.1.6	Tery_1850#ec:2.2.1.6	ec:2.2.1.6~1
AM1_5576#ec:6.3.2.3	cce_0490#ec:6.3.2.3	PCC8801_4010#ec:6.3.2.3	gvip498#ec:6.3.2.3	MAE_07270#ec:6.3.2.3	all3859#ec:6.3.2.3	PMM0178#ec:6.3.2.3	P9211_01961#ec:6.3.2.3	P9215_01961#ec:6.3.2.3	CYB_1049#ec:6.3.2.3	SYNPCC7002_A1147#ec:6.3.2.3	SynWH7803_2321#ec:6.3.2.3	Synpcc7942_2324#ec:6.3.2.3	slr1238#ec:6.3.2.3	tlr0908#ec:6.3.2.3	Tery_4206#ec:6.3.2.3	ec:6.3.2.3~1
AM1_1155#ec:2.7.7.41	cce_4267#ec:2.7.7.41	PCC8801_2232#ec:2.7.7.41	gll1396#ec:2.7.7.41	MAE_55360#ec:2.7.7.41	all3875#ec:2.7.7.41	PMM1085#ec:2.7.7.41	P9211_11011#ec:2.7.7.41	P9215_12211#ec:2.7.7.41	CYB_0300#ec:2.7.7.41	SYNPCC7002_A2479#ec:2.7.7.41	SynWH7803_1539#ec:2.7.7.41	Synpcc7942_0394#ec:2.7.7.41	slr1369#ec:2.7.7.41	tll2108#ec:2.7.7.41	Tery_1291#ec:2.7.7.41	ec:2.7.7.41~1
AM1_3593#ec:2.7.7.6	cce_3838#ec:2.7.7.6	PCC8801_0616#ec:2.7.7.6	gvip556#ec:2.7.7.6	MAE_11110#ec:2.7.7.6	alr1595#ec:2.7.7.6	PMM1484#ec:2.7.7.6	P9211_16061#ec:2.7.7.6	P9215_17531#ec:2.7.7.6	CYB_2437#ec:2.7.7.6	SYNPCC7002_A2044#ec:2.7.7.6	SynWH7803_2061#ec:2.7.7.6	Synpcc7942_1523#ec:2.7.7.6	slr1265#ec:2.7.7.6	tll0641#ec:2.7.7.6	Tery_2938#ec:2.7.7.6	ec:2.7.7.6~1
AM1_1737#ec:6.3.2.17	cce_4130#ec:6.3.2.17	PCC8801_0207#ec:6.3.2.17	gvip147#ec:6.3.2.17	MAE_15990#ec:6.3.2.17	alr1026#ec:6.3.2.17	PMM1302#ec:6.3.2.17	P9211_13501#ec:6.3.2.17	P9215_15311#ec:6.3.2.17	CYB_1382#ec:6.3.2.17	SYNPCC7002_A0401#ec:6.3.2.17	SynWH7803_1748#ec:6.3.2.17	Synpcc7942_0944#ec:6.3.2.17	sll1612#ec:6.3.2.17	tlr0190#ec:6.3.2.17	Tery_1603#ec:6.3.2.17	ec:6.3.2.17~1
AM1_2415#ec:5.3.1.6	cce_0103#ec:5.3.1.6	PCC8801_4263#ec:5.3.1.6	gvip001#ec:5.3.1.6	MAE_02500#ec:5.3.1.6	all0888#ec:5.3.1.6	PMM1489#ec:5.3.1.6	P9211_16111#ec:5.3.1.6	P9215_17581#ec:5.3.1.6	CYB_2038#ec:5.3.1.6	SYNPCC7002_A1269#ec:5.3.1.6	SynWH7803_2066#ec:5.3.1.6	Synpcc7942_0584#ec:5.3.1.6	slr0194#ec:5.3.1.6	tll1273#ec:5.3.1.6	Tery_2528#ec:5.3.1.6	ec:5.3.1.6~1
AM1_5779#ec:3.5.4.10	cce_4354#ec:3.5.4.10	PCC8801_1316#ec:3.5.4.10	gvip060#ec:3.5.4.10	MAE_62320#ec:3.5.4.10	all3093#ec:3.5.4.10	PMM0266#ec:3.5.4.10	P9211_02931#ec:3.5.4.10	P9215_02901#ec:3.5.4.10	CYB_2851#ec:3.5.4.10	SYNPCC7002_A1691#ec:3.5.4.10	SynWH7803_0293#ec:3.5.4.10	Synpcc7942_0396#ec:3.5.4.10	slr0597#ec:3.5.4.10	tlr1547#ec:3.5.4.10	Tery_1128#ec:3.5.4.10	ec:3.5.4.10~1
AM1_3515#ec:2.3.1.51	cce_1014#ec:2.3.1.51	PCC8801_1274#ec:2.3.1.51	gll3009#ec:2.3.1.51	MAE_35240#ec:2.3.1.51	alr0241#ec:2.3.1.51	PMM0138#ec:2.3.1.51	P9211_01521#ec:2.3.1.51	P9215_01551#ec:2.3.1.51	CYB_1706#ec:2.3.1.51	SYNPCC7002_A2396#ec:2.3.1.51	SynWH7803_2252#ec:2.3.1.51	Synpcc7942_1457#ec:2.3.1.51	sll1848#ec:2.3.1.51	tlr0042#ec:2.3.1.51	Tery_1819#ec:2.3.1.51	ec:2.3.1.51~1
AM1_1283#ec:1.3.99.22	cce_2087#ec:1.3.99.22	PCC8801_2601#ec:1.3.99.22	gvip426#ec:1.3.99.22	MAE_21530#ec:1.3.99.22	all4956#ec:1.3.99.22	PMM1311#ec:1.3.99.22	P9211_13591#ec:1.3.99.22	P9215_15401#ec:1.3.99.22	CYB_0890#ec:1.3.99.22	SYNPCC7002_A2831#ec:1.3.99.22	SynWH7803_1761#ec:1.3.99.22	Synpcc7942_2382#ec:1.3.99.22	sll1917#ec:1.3.99.22	tll1192#ec:1.3.99.22	Tery_1194#ec:1.3.99.22	ec:1.3.99.22~1
AM1_3853#ec:3.5.4.26	cce_3260#ec:3.5.4.26	PCC8801_1230#ec:3.5.4.26	gvip175#ec:3.5.4.26	MAE_40000#ec:3.5.4.26	all0082#ec:3.5.4.26	PMM1265#ec:3.5.4.26	P9211_13081#ec:3.5.4.26	P9215_14901#ec:3.5.4.26	CYB_1847#ec:3.5.4.26	SYNPCC7002_A1465#ec:3.5.4.26	SynWH7803_1692#ec:3.5.4.26	Synpcc7942_0203#ec:3.5.4.26	slr0066#ec:3.5.4.26	tlr2152#ec:3.5.4.26	Tery_1661#ec:3.5.4.26	ec:3.5.4.26~1
AM1_4855#ec:3.5.4.9	cce_0811#ec:3.5.4.9	PCC8801_1592#ec:3.5.4.9	gll1884#ec:3.5.4.9	MAE_46740#ec:3.5.4.9	alr0212#ec:3.5.4.9	PMM1069#ec:3.5.4.9	P9211_11201#ec:3.5.4.9	P9215_12041#ec:3.5.4.9	CYB_0090#ec:3.5.4.9	SYNPCC7002_A0889#ec:3.5.4.9	SynWH7803_1570#ec:3.5.4.9	Synpcc7942_0777#ec:3.5.4.9	sll0753#ec:3.5.4.9	tll0021#ec:3.5.4.9	Tery_4172#ec:3.5.4.9	ec:3.5.4.9~1
AM1_4125#ec:2.7.4.1	cce_2170#ec:2.7.4.1	PCC8801_1625#ec:2.7.4.1	gll1501#ec:2.7.4.1	MAE_01300#ec:2.7.4.1	alr3593#ec:2.7.4.1	PMM1696#ec:2.7.4.1	P9211_18301#ec:2.7.4.1	P9215_19691#ec:2.7.4.1	CYB_2082#ec:2.7.4.1	SYNPCC7002_A2425#ec:2.7.4.1	SynWH7803_2500#ec:2.7.4.1	Synpcc7942_1566#ec:2.7.4.1	sll0290#ec:2.7.4.1	tlr0213#ec:2.7.4.1	Tery_1114#ec:2.7.4.1	ec:2.7.4.1~1
AM1_1957#ec:2.5.1.3	cce_4686#ec:2.5.1.3	PCC8801_3432#ec:2.5.1.3	gvip037#ec:2.5.1.3	MAE_42600#ec:2.5.1.3	alr1343#ec:2.5.1.3	PMM1274#ec:2.5.1.3	P9211_13191#ec:2.5.1.3	P9215_14991#ec:2.5.1.3	CYB_1815#ec:2.5.1.3	SYNPCC7002_A0279#ec:2.5.1.3	SynWH7803_1716#ec:2.5.1.3	Synpcc7942_1057#ec:2.5.1.3	sll0635#ec:2.5.1.3	tlr1947#ec:2.5.1.3	Tery_2583#ec:2.5.1.3	ec:2.5.1.3~1
AM1_0896#ec:3.6.3.14	cce_4488#ec:3.6.3.14	PCC8801_2720#ec:3.6.3.14	gvip398#ec:3.6.3.14	MAE_50160#ec:3.6.3.14	all0005#ec:3.6.3.14	PMM1451#ec:3.6.3.14	P9211_15701#ec:3.6.3.14	P9215_17191#ec:3.6.3.14	CYB_2673#ec:3.6.3.14	SYNPCC7002_A0734#ec:3.6.3.14	SynWH7803_2017#ec:3.6.3.14	Synpcc7942_0336#ec:3.6.3.14	sll1326#ec:3.6.3.14	tlr0435#ec:3.6.3.14	Tery_2199#ec:3.6.3.14	ec:3.6.3.14~1
AM1_5373#ec:4.2.3.4	cce_4440#ec:4.2.3.4	PCC8801_4183#ec:4.2.3.4	gvip345#ec:4.2.3.4	MAE_26120#ec:4.2.3.4	alr1924#ec:4.2.3.4	PMM0682#ec:4.2.3.4	P9211_07971#ec:4.2.3.4	P9215_07671#ec:4.2.3.4	CYB_1570#ec:4.2.3.4	SYNPCC7002_A1146#ec:4.2.3.4	SynWH7803_1204#ec:4.2.3.4	Synpcc7942_0525#ec:4.2.3.4	slr2130#ec:4.2.3.4	tlr0784#ec:4.2.3.4	Tery_5008#ec:4.2.3.4	ec:4.2.3.4~1
AM1_0857#ec:5.4.99.18	cce_4638#ec:5.4.99.18	PCC8801_3164#ec:5.4.99.18	gvip176#ec:5.4.99.18	MAE_00080#ec:5.4.99.18	alr0989#ec:5.4.99.18	PMM0167#ec:5.4.99.18	P9211_01841#ec:5.4.99.18	P9215_01851#ec:5.4.99.18	CYB_1031#ec:5.4.99.18	SYNPCC7002_A2826#ec:5.4.99.18	SynWH7803_2304#ec:5.4.99.18	Synpcc7942_0441#ec:5.4.99.18	sll0901#ec:5.4.99.18	tll0586#ec:5.4.99.18	Tery_4476#ec:5.4.99.18	ec:5.4.99.18~1
AM1_2172#ec:6.3.4.13	cce_1084#ec:6.3.4.13	PCC8801_3997#ec:6.3.4.13	gvip382#ec:6.3.4.13	MAE_23150#ec:6.3.4.13	alr3510#ec:6.3.4.13	PMM1340#ec:6.3.4.13	P9211_13941#ec:6.3.4.13	P9215_15691#ec:6.3.4.13	CYB_0043#ec:6.3.4.13	SYNPCC7002_A1406#ec:6.3.4.13	SynWH7803_1962#ec:6.3.4.13	Synpcc7942_0925#ec:6.3.4.13	slr1159#ec:6.3.4.13	tlr1839#ec:6.3.4.13	Tery_1471#ec:6.3.4.13	ec:6.3.4.13~1
AM1_3332#ec:6.3.5.7	cce_0284#ec:6.3.5.7	PCC8801_2152#ec:6.3.5.7	gsl3282#ec:6.3.5.7	MAE_49030#ec:6.3.5.7	asl3192#ec:6.3.5.7	PMM0235#ec:6.3.5.7	P9211_02581#ec:6.3.5.7	P9215_02571#ec:6.3.5.7	CYB_2217#ec:6.3.5.7	SYNPCC7002_A1565#ec:6.3.5.7	SynWH7803_0338#ec:6.3.5.7	Synpcc7942_2322#ec:6.3.5.7	slr0033#ec:6.3.5.7	tsl1524#ec:6.3.5.7	Tery_4579#ec:6.3.5.7	ec:6.3.5.7~1
AM1_0847#ec:2.4.1.129	cce_3444#ec:2.4.1.129	PCC8801_1172#ec:2.4.1.129	glr2929#ec:2.4.1.129	MAE_05460#ec:2.4.1.129	alr0718#ec:2.4.1.129	PMM0518#ec:2.4.1.129	P9211_05201#ec:2.4.1.129	P9215_05991#ec:2.4.1.129	CYB_0996#ec:2.4.1.129	SYNPCC7002_A2300#ec:2.4.1.129	SynWH7803_0633#ec:2.4.1.129	Synpcc7942_0482#ec:2.4.1.129	sll1833#ec:2.4.1.129	tlr2074#ec:2.4.1.129	Tery_1840#ec:2.4.1.129	ec:2.4.1.129~1
AM1_1435#ec:6.3.5.3	cce_2882#ec:6.3.5.3	PCC8801_4135#ec:6.3.5.3	gsl0442#ec:6.3.5.3	MAE_57550#ec:6.3.5.3	asr2474#ec:6.3.5.3	PMM0779#ec:6.3.5.3	P9211_09821#ec:6.3.5.3	P9215_08741#ec:6.3.5.3	CYB_0285#ec:6.3.5.3	SYNPCC7002_A1546#ec:6.3.5.3	SynWH7803_1141#ec:6.3.5.3	Synpcc7942_0818#ec:6.3.5.3	slr0519#ec:6.3.5.3	tsr2185#ec:6.3.5.3	Tery_1954#ec:6.3.5.3	ec:6.3.5.3~1
AM1_5760#ec:1.2.1.70	cce_3976#ec:1.2.1.70	PCC8801_3645#ec:1.2.1.70	gvip168#ec:1.2.1.70	MAE_30010#ec:1.2.1.70	alr1042#ec:1.2.1.70	PMM0768#ec:1.2.1.70	P9211_09941#ec:1.2.1.70	P9215_08621#ec:1.2.1.70	CYB_2258#ec:1.2.1.70	SYNPCC7002_A1302#ec:1.2.1.70	SynWH7803_1299#ec:1.2.1.70	Synpcc7942_0504#ec:1.2.1.70	slr1808#ec:1.2.1.70	tll1738#ec:1.2.1.70	Tery_0949#ec:1.2.1.70	ec:1.2.1.70~1
AM1_0604#ec:2.7.4.16	cce_0123#ec:2.7.4.16	PCC8801_2839#ec:2.7.4.16	glr3298#ec:2.7.4.16	MAE_53670#ec:2.7.4.16	alr5061#ec:2.7.4.16	PMM0024#ec:2.7.4.16	P9211_00241#ec:2.7.4.16	P9215_00231#ec:2.7.4.16	CYB_1867#ec:2.7.4.16	SYNPCC7002_A1254#ec:2.7.4.16	SynWH7803_0030#ec:2.7.4.16	Synpcc7942_2567#ec:2.7.4.16	slr1787#ec:2.7.4.16	tll2366#ec:2.7.4.16	Tery_4031#ec:2.7.4.16	ec:2.7.4.16~1
AM1_1839#ec:4.2.1.51	cce_4666#ec:4.2.1.51	PCC8801_1067#ec:4.2.1.51	gll0524#ec:4.2.1.51	MAE_48950#ec:4.2.1.51	alr4334#ec:4.2.1.51	PMM1504#ec:4.2.1.51	P9211_16271#ec:4.2.1.51	P9215_17721#ec:4.2.1.51	CYB_0653#ec:4.2.1.51	SYNPCC7002_A2404#ec:4.2.1.51	SynWH7803_0375#ec:4.2.1.51	Synpcc7942_0881#ec:4.2.1.51	sll1662#ec:4.2.1.51	tlr2106#ec:4.2.1.51	Tery_0480#ec:4.2.1.51	ec:4.2.1.51~1
AM1_1938#ec:2.1.2.1	cce_3951#ec:2.1.2.1	PCC8801_0756#ec:2.1.2.1	gvip567#ec:2.1.2.1	MAE_38800#ec:2.1.2.1	alr4806#ec:2.1.2.1	PMM0258#ec:2.1.2.1	P9211_02841#ec:2.1.2.1	P9215_02821#ec:2.1.2.1	CYB_2810#ec:2.1.2.1	SYNPCC7002_A2430#ec:2.1.2.1	SynWH7803_0303#ec:2.1.2.1	Synpcc7942_0282#ec:2.1.2.1	sll1931#ec:2.1.2.1	tlr2127#ec:2.1.2.1	Tery_2660#ec:2.1.2.1	ec:2.1.2.1~1
AM1_4413#ec:2.4.2.9	cce_4253#ec:2.4.2.9	PCC8801_0813#ec:2.4.2.9	glr0827#ec:2.4.2.9	MAE_45940#ec:2.4.2.9	alr2083#ec:2.4.2.9	PMM1433#ec:2.4.2.9	P9211_15511#ec:2.4.2.9	P9215_17001#ec:2.4.2.9	CYB_2433#ec:2.4.2.9	SYNPCC7002_A1692#ec:2.4.2.9	SynWH7803_1994#ec:2.4.2.9	Synpcc7942_1319#ec:2.4.2.9	sll0368#ec:2.4.2.9	tll2320#ec:2.4.2.9	Tery_1858#ec:2.4.2.9	ec:2.4.2.9~1
AM1_5521#ec:2.2.1.1	cce_4627#ec:2.2.1.1	PCC8801_0843#ec:2.2.1.1	glr2297#ec:2.2.1.1	MAE_14970#ec:2.2.1.1	alr3344#ec:2.2.1.1	PMM1610#ec:2.2.1.1	P9211_17351#ec:2.2.1.1	P9215_18841#ec:2.2.1.1	CYB_1119#ec:2.2.1.1	SYNPCC7002_A1022#ec:2.2.1.1	SynWH7803_0195#ec:2.2.1.1	Synpcc7942_0538#ec:2.2.1.1	sll1070#ec:2.2.1.1	tll1870#ec:2.2.1.1	Tery_0450#ec:2.2.1.1	ec:2.2.1.1~1
AM1_3154#ec:1.3.1.9	cce_0460#ec:1.3.1.9	PCC8801_2057#ec:1.3.1.9	glr4188#ec:1.3.1.9	MAE_01820#ec:1.3.1.9	all4391#ec:1.3.1.9	PMM0282#ec:1.3.1.9	P9211_03091#ec:1.3.1.9	P9215_03071#ec:1.3.1.9	CYB_1160#ec:1.3.1.9	SYNPCC7002_A1676#ec:1.3.1.9	SynWH7803_0268#ec:1.3.1.9	Synpcc7942_0126#ec:1.3.1.9	slr1051#ec:1.3.1.9	tll1693#ec:1.3.1.9	Tery_2024#ec:1.3.1.9	ec:1.3.1.9~1
AM1_1785#ec:4.1.1.39	cce_3166#ec:4.1.1.39	PCC8801_1602#ec:4.1.1.39	gvip295#ec:4.1.1.39	MAE_47890#ec:4.1.1.39	alr1524#ec:4.1.1.39	PMM0550#ec:4.1.1.39	P9211_05521#ec:4.1.1.39	P9215_06311#ec:4.1.1.39	CYB_2579#ec:4.1.1.39	SYNPCC7002_A1798#ec:4.1.1.39	SynWH7803_0678#ec:4.1.1.39	Synpcc7942_1426#ec:4.1.1.39	slr0009#ec:4.1.1.39	tll1506#ec:4.1.1.39	Tery_4410#ec:4.1.1.39	ec:4.1.1.39~1
AM1_5458#ec:6.1.1.6	cce_3462#ec:6.1.1.6	PCC8801_0856#ec:6.1.1.6	gvip461#ec:6.1.1.6	MAE_28230#ec:6.1.1.6	all4071#ec:6.1.1.6	PMM1618#ec:6.1.1.6	P9211_17441#ec:6.1.1.6	P9215_18921#ec:6.1.1.6	CYB_1514#ec:6.1.1.6	SYNPCC7002_A0035#ec:6.1.1.6	SynWH7803_0177#ec:6.1.1.6	Synpcc7942_2415#ec:6.1.1.6	slr1550#ec:6.1.1.6	tll0212#ec:6.1.1.6	Tery_2366#ec:6.1.1.6	ec:6.1.1.6~1
AM1_5497#ec:2.7.4.8	cce_4591#ec:2.7.4.8	PCC8801_0195#ec:2.7.4.8	gll1621#ec:2.7.4.8	MAE_11850#ec:2.7.4.8	alr0106#ec:2.7.4.8	PMM0467#ec:2.7.4.8	P9211_04671#ec:2.7.4.8	P9215_05471#ec:2.7.4.8	CYB_0056#ec:2.7.4.8	SYNPCC7002_A1846#ec:2.7.4.8	SynWH7803_1846#ec:2.7.4.8	Synpcc7942_1191#ec:2.7.4.8	slr1123#ec:2.7.4.8	tll0054#ec:2.7.4.8	Tery_2834#ec:2.7.4.8	ec:2.7.4.8~1
AM1_0770#ec:2.7.2.4	cce_4512#ec:2.7.2.4	PCC8801_1145#ec:2.7.2.4	gll1774#ec:2.7.2.4	MAE_49560#ec:2.7.2.4	alr3644#ec:2.7.2.4	PMM1648#ec:2.7.2.4	P9211_17741#ec:2.7.2.4	P9215_19211#ec:2.7.2.4	CYB_0217#ec:2.7.2.4	SYNPCC7002_A1267#ec:2.7.2.4	SynWH7803_0081#ec:2.7.2.4	Synpcc7942_1001#ec:2.7.2.4	slr0657#ec:2.7.2.4	tlr1833#ec:2.7.2.4	Tery_0087#ec:2.7.2.4	ec:2.7.2.4~1
AM1_5543#ec:3.1.26.11	cce_4065#ec:3.1.26.11	PCC8801_3611#ec:3.1.26.11	gvip548#ec:3.1.26.11	MAE_54070#ec:3.1.26.11	alr5152#ec:3.1.26.11	PMM1349#ec:3.1.26.11	P9211_14031#ec:3.1.26.11	P9215_15781#ec:3.1.26.11	CYB_1636#ec:3.1.26.11	SYNPCC7002_A2807#ec:3.1.26.11	SynWH7803_1976#ec:3.1.26.11	Synpcc7942_2011#ec:3.1.26.11	slr0050#ec:3.1.26.11	tll0915#ec:3.1.26.11	Tery_0641#ec:3.1.26.11	ec:3.1.26.11~1
AM1_2014#ec:1.2.1.41	cce_0897#ec:1.2.1.41	PCC8801_2022#ec:1.2.1.41	gvip531#ec:1.2.1.41	MAE_50300#ec:1.2.1.41	all2166#ec:1.2.1.41	PMM0590#ec:1.2.1.41	P9211_10601#ec:1.2.1.41	P9215_06721#ec:1.2.1.41	CYB_0823#ec:1.2.1.41	SYNPCC7002_A2614#ec:1.2.1.41	SynWH7803_0764#ec:1.2.1.41	Synpcc7942_2265#ec:1.2.1.41	sll0373#ec:1.2.1.41	tlr0764#ec:1.2.1.41	Tery_2275#ec:1.2.1.41	ec:1.2.1.41~1
AM1_2853#ec:6.3.2.10	cce_4424#ec:6.3.2.10	PCC8801_2372#ec:6.3.2.10	gvip335#ec:6.3.2.10	MAE_23180#ec:6.3.2.10	all0036#ec:6.3.2.10	PMM0610#ec:6.3.2.10	P9211_10401#ec:6.3.2.10	P9215_06921#ec:6.3.2.10	CYB_2039#ec:6.3.2.10	SYNPCC7002_A2693#ec:6.3.2.10	SynWH7803_1028#ec:6.3.2.10	Synpcc7942_1841#ec:6.3.2.10	slr1351#ec:6.3.2.10	tlr1553#ec:6.3.2.10	Tery_0495#ec:6.3.2.10	ec:6.3.2.10~1
AM1_5740#ec:2.7.7.62	cce_4757#ec:2.7.7.62	PCC8801_1547#ec:2.7.7.62	gvip079#ec:2.7.7.62	MAE_36880#ec:2.7.7.62	all3174#ec:2.7.7.62	PMM0863#ec:2.7.7.62	P9211_09011#ec:2.7.7.62	P9215_10301#ec:2.7.7.62	CYB_0367#ec:2.7.7.62	SYNPCC7002_A1561#ec:2.7.7.62	SynWH7803_1122#ec:2.7.7.62	Synpcc7942_0990#ec:2.7.7.62	slr0216#ec:2.7.7.62	tll1104#ec:2.7.7.62	Tery_3432#ec:2.7.7.62	ec:2.7.7.62~1
AM1_2158#ec:1.6.5.3	cce_2224#ec:1.6.5.3	PCC8801_1010#ec:1.6.5.3	gvip222#ec:1.6.5.3	MAE_56450#ec:1.6.5.3	alr0223#ec:1.6.5.3	PMM0160#ec:1.6.5.3	P9211_01771#ec:1.6.5.3	P9215_01781#ec:1.6.5.3	CYB_0870#ec:1.6.5.3	SYNPCC7002_A0926#ec:1.6.5.3	SynWH7803_2291#ec:1.6.5.3	Synpcc7942_1343#ec:1.6.5.3	sll0519#ec:1.6.5.3	tlr0667#ec:1.6.5.3	Tery_1579#ec:1.6.5.3	ec:1.6.5.3~1
AM1_3436#ec:3.5.1.1	cce_1057#ec:3.5.1.1	PCC8801_3120#ec:3.5.1.1	gll2939#ec:3.5.1.1	MAE_05540#ec:3.5.1.1	alr4171#ec:3.5.1.1	PMM0821#ec:3.5.1.1	P9211_09461#ec:3.5.1.1	P9215_10821#ec:3.5.1.1	CYB_1038#ec:3.5.1.1	SYNPCC7002_A1090#ec:3.5.1.1	SynWH7803_1425#ec:3.5.1.1	Synpcc7942_0166#ec:3.5.1.1	sll0585#ec:3.5.1.1	tll1062#ec:3.5.1.1	Tery_4641#ec:3.5.1.1	ec:3.5.1.1~1
AM1_1640#ec:1.3.3.1	cce_1125#ec:1.3.3.1	PCC8801_1870#ec:1.3.3.1	gvip424#ec:1.3.3.1	MAE_15970#ec:1.3.3.1	all4272#ec:1.3.3.1	PMM0199#ec:1.3.3.1	P9211_02171#ec:1.3.3.1	P9215_02171#ec:1.3.3.1	CYB_2280#ec:1.3.3.1	SYNPCC7002_A2195#ec:1.3.3.1	SynWH7803_2368#ec:1.3.3.1	Synpcc7942_0290#ec:1.3.3.1	slr1418#ec:1.3.3.1	tll0579#ec:1.3.3.1	Tery_2007#ec:1.3.3.1	ec:1.3.3.1~1
AM1_5193#ec:6.3.5.5	cce_0902#ec:6.3.5.5	PCC8801_0381#ec:6.3.5.5	gll3543#ec:6.3.5.5	MAE_28430#ec:6.3.5.5	alr1155#ec:6.3.5.5	PMM0951#ec:6.3.5.5	P9211_06931#ec:6.3.5.5	P9215_09401#ec:6.3.5.5	CYB_1236#ec:6.3.5.5	SYNPCC7002_A2505#ec:6.3.5.5	SynWH7803_1061#ec:6.3.5.5	Synpcc7942_2122#ec:6.3.5.5	sll1498#ec:6.3.5.5	tll0760#ec:6.3.5.5	Tery_2310#ec:6.3.5.5	ec:6.3.5.5~1
AM1_2612#ec:6.3.5.3	cce_1210#ec:6.3.5.3	PCC8801_3688#ec:6.3.5.3	gvip290#ec:6.3.5.3	MAE_15400#ec:6.3.5.3	all3652#ec:6.3.5.3	PMM0003#ec:6.3.5.3	P9211_00021#ec:6.3.5.3	P9215_00021#ec:6.3.5.3	CYB_2807#ec:6.3.5.3	SYNPCC7002_A1667#ec:6.3.5.3	SynWH7803_0003#ec:6.3.5.3	Synpcc7942_0003#ec:6.3.5.3	sll1056#ec:6.3.5.3	tlr1683#ec:6.3.5.3	Tery_2596#ec:6.3.5.3	ec:6.3.5.3~1
AM1_3663#ec:2.7.7.7	cce_1671#ec:2.7.7.7	PCC8801_4181#ec:2.7.7.7	gll0066#ec:2.7.7.7	MAE_25290#ec:2.7.7.7	alr3444#ec:2.7.7.7	PMM1647#ec:2.7.7.7	P9211_17731#ec:2.7.7.7	P9215_19201#ec:2.7.7.7	CYB_2699#ec:2.7.7.7	SYNPCC7002_A1567#ec:2.7.7.7	SynWH7803_0082#ec:2.7.7.7	Synpcc7942_0405#ec:2.7.7.7	sll0544#ec:2.7.7.7	tlr1573#ec:2.7.7.7	Tery_0212#ec:2.7.7.7	ec:2.7.7.7~1
AM1_4068#ec:2.7.7.3	cce_0878#ec:2.7.7.3	PCC8801_0611#ec:2.7.7.3	glr0847#ec:2.7.7.3	MAE_06810#ec:2.7.7.3	alr4700#ec:2.7.7.3	PMM0884#ec:2.7.7.3	P9211_08801#ec:2.7.7.3	P9215_10081#ec:2.7.7.3	CYB_2196#ec:2.7.7.3	SYNPCC7002_A0316#ec:2.7.7.3	SynWH7803_1268#ec:2.7.7.3	Synpcc7942_2007#ec:2.7.7.3	slr0847#ec:2.7.7.3	tlr1165#ec:2.7.7.3	Tery_1572#ec:2.7.7.3	ec:2.7.7.3~1
AM1_4108#ec:2.7.2.8	cce_3224#ec:2.7.2.8	PCC8801_1131#ec:2.7.2.8	gvip537#ec:2.7.2.8	MAE_24410#ec:2.7.2.8	alr1245#ec:2.7.2.8	PMM0499#ec:2.7.2.8	P9211_04991#ec:2.7.2.8	P9215_05811#ec:2.7.2.8	CYB_1687#ec:2.7.2.8	SYNPCC7002_A2516#ec:2.7.2.8	SynWH7803_0614#ec:2.7.2.8	Synpcc7942_1496#ec:2.7.2.8	slr1898#ec:2.7.2.8	tll1408#ec:2.7.2.8	Tery_1153#ec:2.7.2.8	ec:2.7.2.8~1
AM1_2650#ec:3.1.3.5	cce_1570#ec:3.1.3.5	PCC8801_3639#ec:3.1.3.5	gll0444#ec:3.1.3.5	MAE_50650#ec:3.1.3.5	alr4846#ec:3.1.3.5	PMM1271#ec:3.1.3.5	P9211_13151#ec:3.1.3.5	P9215_14961#ec:3.1.3.5	CYB_0884#ec:3.1.3.5	SYNPCC7002_A0492#ec:3.1.3.5	SynWH7803_1713#ec:3.1.3.5	Synpcc7942_2063#ec:3.1.3.5	sll1108#ec:3.1.3.5	tll1786#ec:3.1.3.5	Tery_3481#ec:3.1.3.5	ec:3.1.3.5~1
AM1_0940#ec:6.3.5.7	cce_1674#ec:6.3.5.7	PCC8801_1161#ec:6.3.5.7	gll2342#ec:6.3.5.7	MAE_03930#ec:6.3.5.7	alr1396#ec:6.3.5.7	PMM0048#ec:6.3.5.7	P9211_00551#ec:6.3.5.7	P9215_00581#ec:6.3.5.7	CYB_0708#ec:6.3.5.7	SYNPCC7002_A2536#ec:6.3.5.7	SynWH7803_2385#ec:6.3.5.7	Synpcc7942_0118#ec:6.3.5.7	sll1435#ec:6.3.5.7	tlr2394#ec:6.3.5.7	Tery_3843#ec:6.3.5.7	ec:6.3.5.7~1
AM1_0897#ec:3.6.3.14	cce_4489#ec:3.6.3.14	PCC8801_2721#ec:3.6.3.14	gvip561#ec:3.6.3.14	MAE_50170#ec:3.6.3.14	all0004#ec:3.6.3.14	PMM1450#ec:3.6.3.14	P9211_15691#ec:3.6.3.14	P9215_17181#ec:3.6.3.14	CYB_2672#ec:3.6.3.14	SYNPCC7002_A0733#ec:3.6.3.14	SynWH7803_2016#ec:3.6.3.14	Synpcc7942_0337#ec:3.6.3.14	sll1327#ec:3.6.3.14	tll0385#ec:3.6.3.14	Tery_2198#ec:3.6.3.14	ec:3.6.3.14~1
AM1_4415#ec:4.3.2.1	cce_0232#ec:4.3.2.1	PCC8801_3660#ec:4.3.2.1	gvip145#ec:4.3.2.1	MAE_19870#ec:4.3.2.1	alr3887#ec:4.3.2.1	PMM0012#ec:4.3.2.1	P9211_00121#ec:4.3.2.1	P9215_00111#ec:4.3.2.1	CYB_2070#ec:4.3.2.1	SYNPCC7002_A2487#ec:4.3.2.1	SynWH7803_0013#ec:4.3.2.1	Synpcc7942_2475#ec:4.3.2.1	slr1133#ec:4.3.2.1	tll0366#ec:4.3.2.1	Tery_0740#ec:4.3.2.1	ec:4.3.2.1~1
AM1_6422#ec:2.7.4.22	cce_3591#ec:2.7.4.22	PCC8801_2559#ec:2.7.4.22	gvip321#ec:2.7.4.22	MAE_30550#ec:2.7.4.22	alr1207#ec:2.7.4.22	PMM0522#ec:2.7.4.22	P9211_05241#ec:2.7.4.22	P9215_06031#ec:2.7.4.22	CYB_2292#ec:2.7.4.22	SYNPCC7002_A0953#ec:2.7.4.22	SynWH7803_0639#ec:2.7.4.22	Synpcc7942_0506#ec:2.7.4.22	sll0144#ec:2.7.4.22	tll0260#ec:2.7.4.22	Tery_3779#ec:2.7.4.22	ec:2.7.4.22~1
AM1_3143#ec:4.2.1.9	cce_4400#ec:4.2.1.9	PCC8801_3121#ec:4.2.1.9	gvip437#ec:4.2.1.9	MAE_28670#ec:4.2.1.9	alr2771#ec:4.2.1.9	PMM0774#ec:4.2.1.9	P9211_09881#ec:4.2.1.9	P9215_08681#ec:4.2.1.9	CYB_1987#ec:4.2.1.9	SYNPCC7002_A0652#ec:4.2.1.9	SynWH7803_1131#ec:4.2.1.9	Synpcc7942_0626#ec:4.2.1.9	slr0452#ec:4.2.1.9	tll1057#ec:4.2.1.9	Tery_0019#ec:4.2.1.9	ec:4.2.1.9~1
AM1_0149#ec:1.17.7.1	cce_2312#ec:1.17.7.1	PCC8801_2798#ec:1.17.7.1	gll3622#ec:1.17.7.1	MAE_28180#ec:1.17.7.1	all2501#ec:1.17.7.1	PMM0676#ec:1.17.7.1	P9211_07901#ec:1.17.7.1	P9215_07611#ec:1.17.7.1	CYB_0121#ec:1.17.7.1	SYNPCC7002_A0743#ec:1.17.7.1	SynWH7803_1475#ec:1.17.7.1	Synpcc7942_0713#ec:1.17.7.1	slr2136#ec:1.17.7.1	tlr0996#ec:1.17.7.1	Tery_4522#ec:1.17.7.1	ec:1.17.7.1~1
AM1_4245#ec:6.3.5.10	cce_3359#ec:6.3.5.10	PCC8801_1628#ec:6.3.5.10	gvip245#ec:6.3.5.10	MAE_57120#ec:6.3.5.10	alr2377#ec:6.3.5.10	PMM1160#ec:6.3.5.10	P9211_12371#ec:6.3.5.10	P9215_13661#ec:6.3.5.10	CYB_2173#ec:6.3.5.10	SYNPCC7002_A1650#ec:6.3.5.10	SynWH7803_1658#ec:6.3.5.10	Synpcc7942_0211#ec:6.3.5.10	slr0618#ec:6.3.5.10	tll1716#ec:6.3.5.10	Tery_3957#ec:6.3.5.10	ec:6.3.5.10~1
AM1_2621#ec:2.6.1.1	cce_2693#ec:2.6.1.1	PCC8801_2331#ec:2.6.1.1	glr2600#ec:2.6.1.1	MAE_35390#ec:2.6.1.1	alr4853#ec:2.6.1.1	PMM0674#ec:2.6.1.1	P9211_07871#ec:2.6.1.1	P9215_07591#ec:2.6.1.1	CYB_1878#ec:2.6.1.1	SYNPCC7002_A0512#ec:2.6.1.1	SynWH7803_1472#ec:2.6.1.1	Synpcc7942_2545#ec:2.6.1.1	sll0402#ec:2.6.1.1	tll2357#ec:2.6.1.1	Tery_0293#ec:2.6.1.1	ec:2.6.1.1~1
AM1_5328#ec:3.6.3.14	cce_2813#ec:3.6.3.14	PCC8801_3657#ec:3.6.3.14	gvip354#ec:3.6.3.14	MAE_00920#ec:3.6.3.14	all5039#ec:3.6.3.14	PMM1438#ec:3.6.3.14	P9211_15571#ec:3.6.3.14	P9215_17061#ec:3.6.3.14	CYB_2502#ec:3.6.3.14	SYNPCC7002_A0749#ec:3.6.3.14	SynWH7803_2000#ec:3.6.3.14	Synpcc7942_2315#ec:3.6.3.14	slr1329#ec:3.6.3.14	tlr0525#ec:3.6.3.14	Tery_3385#ec:3.6.3.14	ec:3.6.3.14~1
AM1_0602#ec:5.1.1.3	cce_2466#ec:5.1.1.3	PCC8801_0588#ec:5.1.1.3	gll1496#ec:5.1.1.3	MAE_55590#ec:5.1.1.3	alr0094#ec:5.1.1.3	PMM0617#ec:5.1.1.3	P9211_10321#ec:5.1.1.3	P9215_06991#ec:5.1.1.3	CYB_0359#ec:5.1.1.3	SYNPCC7002_A0579#ec:5.1.1.3	SynWH7803_1037#ec:5.1.1.3	Synpcc7942_2361#ec:5.1.1.3	slr1746#ec:5.1.1.3	tlr0461#ec:5.1.1.3	Tery_0161#ec:5.1.1.3	ec:5.1.1.3~1
AM1_2652#ec:2.7.7.2	cce_0957#ec:2.7.7.2	PCC8801_2079#ec:2.7.7.2	gvip018#ec:2.7.7.2	MAE_36680#ec:2.7.7.2	alr4848#ec:2.7.7.2	PMM1273#ec:2.7.7.2	P9211_13171#ec:2.7.7.2	P9215_14981#ec:2.7.7.2	CYB_2202#ec:2.7.7.2	SYNPCC7002_A2398#ec:2.7.7.2	SynWH7803_1715#ec:2.7.7.2	Synpcc7942_0492#ec:2.7.7.2	slr1882#ec:2.7.7.2	tll1556#ec:2.7.7.2	Tery_1864#ec:2.7.7.2	ec:2.7.7.2~1
AM1_2103#ec:2.4.1.25	cce_1474#ec:2.4.1.25	PCC8801_1690#ec:2.4.1.25	gll3316#ec:2.4.1.25	MAE_54130#ec:2.4.1.25	alr3871#ec:2.4.1.25	PMM1081#ec:2.4.1.25	P9211_11061#ec:2.4.1.25	P9215_12171#ec:2.4.1.25	CYB_1490#ec:2.4.1.25	SYNPCC7002_A0330#ec:2.4.1.25	SynWH7803_1549#ec:2.4.1.25	Synpcc7942_1019#ec:2.4.1.25	sll1676#ec:2.4.1.25	tlr0708#ec:2.4.1.25	Tery_1296#ec:2.4.1.25	ec:2.4.1.25~1
AM1_0188#ec:2.5.1.15	cce_4305#ec:2.5.1.15	PCC8801_2354#ec:2.5.1.15	gvip058#ec:2.5.1.15	MAE_06780#ec:2.5.1.15	alr4386#ec:2.5.1.15	PMM0830#ec:2.5.1.15	P9211_09371#ec:2.5.1.15	P9215_10721#ec:2.5.1.15	CYB_2922#ec:2.5.1.15	SYNPCC7002_A1294#ec:2.5.1.15	SynWH7803_1436#ec:2.5.1.15	Synpcc7942_2303#ec:2.5.1.15	slr2026#ec:2.5.1.15	tlr1522#ec:2.5.1.15	Tery_1381#ec:2.5.1.15	ec:2.5.1.15~1
AM1_2091#ec:1.1.1.44	cce_3746#ec:1.1.1.44	PCC8801_2258#ec:1.1.1.44	gll1117#ec:1.1.1.44	MAE_15220#ec:1.1.1.44	alr5275#ec:1.1.1.44	PMM0770#ec:1.1.1.44	P9211_09921#ec:1.1.1.44	P9215_08641#ec:1.1.1.44	CYB_2481#ec:1.1.1.44	SYNPCC7002_A0221#ec:1.1.1.44	SynWH7803_1297#ec:1.1.1.44	Synpcc7942_0039#ec:1.1.1.44	sll0329#ec:1.1.1.44	tlr0576#ec:1.1.1.44	Tery_1834#ec:1.1.1.44	ec:1.1.1.44~1
AM1_0892#ec:3.6.3.14	cce_4484#ec:3.6.3.14	PCC8801_2716#ec:3.6.3.14	gvip402#ec:3.6.3.14	MAE_50120#ec:3.6.3.14	asl0009#ec:3.6.3.14	PMM1455#ec:3.6.3.14	P9211_15741#ec:3.6.3.14	P9215_17231#ec:3.6.3.14	CYB_2677#ec:3.6.3.14	SYNPCC7002_A0738#ec:3.6.3.14	SynWH7803_2021#ec:3.6.3.14	Synpcc7942_0332#ec:3.6.3.14	ssl2615#ec:3.6.3.14	tlr0431#ec:3.6.3.14	Tery_2203#ec:3.6.3.14	ec:3.6.3.14~1
AM1_3571#ec:2.3.1.12	cce_2750#ec:2.3.1.12	PCC8801_1231#ec:2.3.1.12	gll2569#ec:2.3.1.12	MAE_59640#ec:2.3.1.12	alr3606#ec:2.3.1.12	PMM0405#ec:2.3.1.12	P9211_04031#ec:2.3.1.12	P9215_04811#ec:2.3.1.12	CYB_1116#ec:2.3.1.12	SYNPCC7002_A0110#ec:2.3.1.12	SynWH7803_0582#ec:2.3.1.12	Synpcc7942_1068#ec:2.3.1.12	sll1841#ec:2.3.1.12	tll1299#ec:2.3.1.12	Tery_1831#ec:2.3.1.12	ec:2.3.1.12~1
AM1_4070#ec:6.1.1.16	cce_0509#ec:6.1.1.16	PCC8801_0458#ec:6.1.1.16	gvip106#ec:6.1.1.16	MAE_28350#ec:6.1.1.16	all1092#ec:6.1.1.16	PMM1141#ec:6.1.1.16	P9211_12151#ec:6.1.1.16	P9215_13451#ec:6.1.1.16	CYB_1821#ec:6.1.1.16	SYNPCC7002_A2873#ec:6.1.1.16	SynWH7803_1618#ec:6.1.1.16	Synpcc7942_1662#ec:6.1.1.16	slr0958#ec:6.1.1.16	tlr1827#ec:6.1.1.16	Tery_4002#ec:6.1.1.16	ec:6.1.1.16~1
AM1_4618#ec:2.4.2.19	cce_2600#ec:2.4.2.19	PCC8801_4217#ec:2.4.2.19	gvip119#ec:2.4.2.19	MAE_18550#ec:2.4.2.19	all2091#ec:2.4.2.19	PMM0188#ec:2.4.2.19	P9211_02061#ec:2.4.2.19	P9215_02061#ec:2.4.2.19	CYB_2483#ec:2.4.2.19	SYNPCC7002_A0366#ec:2.4.2.19	SynWH7803_2337#ec:2.4.2.19	Synpcc7942_0951#ec:2.4.2.19	slr0936#ec:2.4.2.19	tll1713#ec:2.4.2.19	Tery_4352#ec:2.4.2.19	ec:2.4.2.19~1
AM1_5551#ec:1.3.1.26	cce_2936#ec:1.3.1.26	PCC8801_1680#ec:1.3.1.26	gvip166#ec:1.3.1.26	MAE_14590#ec:1.3.1.26	alr2542#ec:1.3.1.26	PMM0832#ec:1.3.1.26	P9211_09351#ec:1.3.1.26	P9215_10701#ec:1.3.1.26	CYB_0924#ec:1.3.1.26	SYNPCC7002_A0881#ec:1.3.1.26	SynWH7803_1439#ec:1.3.1.26	Synpcc7942_2136#ec:1.3.1.26	sll1058#ec:1.3.1.26	tll1987#ec:1.3.1.26	Tery_3623#ec:1.3.1.26	ec:1.3.1.26~1
AM1_5514#ec:3.1.1.29	cce_1754#ec:3.1.1.29	PCC8801_3654#ec:3.1.1.29	gvip057#ec:3.1.1.29	MAE_06880#ec:3.1.1.29	all0844#ec:3.1.1.29	PMM0250#ec:3.1.1.29	P9211_02751#ec:3.1.1.29	P9215_02731#ec:3.1.1.29	CYB_0725#ec:3.1.1.29	SYNPCC7002_A2249#ec:3.1.1.29	SynWH7803_0315#ec:3.1.1.29	Synpcc7942_0227#ec:3.1.1.29	slr0922#ec:3.1.1.29	tll1384#ec:3.1.1.29	Tery_2870#ec:3.1.1.29	ec:3.1.1.29~1
AM1_0609#ec:1.2.1.38	cce_0064#ec:1.2.1.38	PCC8801_1946#ec:1.2.1.38	gvip541#ec:1.2.1.38	MAE_19530#ec:1.2.1.38	alr3537#ec:1.2.1.38	PMM0892#ec:1.2.1.38	P9211_08721#ec:1.2.1.38	P9215_10001#ec:1.2.1.38	CYB_0289#ec:1.2.1.38	SYNPCC7002_A2102#ec:1.2.1.38	SynWH7803_1253#ec:1.2.1.38	Synpcc7942_1433#ec:1.2.1.38	sll0080#ec:1.2.1.38	tll2219#ec:1.2.1.38	Tery_2788#ec:1.2.1.38	ec:1.2.1.38~1
AM1_6351#ec:4.1.1.37	cce_2966#ec:4.1.1.37	PCC8801_2998#ec:4.1.1.37	gvip516#ec:4.1.1.37	MAE_31290#ec:4.1.1.37	all3909#ec:4.1.1.37	PMM0583#ec:4.1.1.37	P9211_10691#ec:4.1.1.37	P9215_06651#ec:4.1.1.37	CYB_1861#ec:4.1.1.37	SYNPCC7002_A0823#ec:4.1.1.37	SynWH7803_0755#ec:4.1.1.37	Synpcc7942_1086#ec:4.1.1.37	slr0536#ec:4.1.1.37	tlr0741#ec:4.1.1.37	Tery_1714#ec:4.1.1.37	ec:4.1.1.37~1
AM1_1251#ec:5.4.99.12	cce_4041#ec:5.4.99.12	PCC8801_0226#ec:5.4.99.12	gll3569#ec:5.4.99.12	MAE_52520#ec:5.4.99.12	all4189#ec:5.4.99.12	PMM1533#ec:5.4.99.12	P9211_16531#ec:5.4.99.12	P9215_18051#ec:5.4.99.12	CYB_1582#ec:5.4.99.12	SYNPCC7002_A1040#ec:5.4.99.12	SynWH7803_0409#ec:5.4.99.12	Synpcc7942_2207#ec:5.4.99.12	sll1820#ec:5.4.99.12	tlr0107#ec:5.4.99.12	Tery_2986#ec:5.4.99.12	ec:5.4.99.12~1
AM1_4107#ec:3.1.26.4	cce_3323#ec:3.1.26.4	PCC8801_1065#ec:3.1.26.4	gvip209#ec:3.1.26.4	MAE_15210#ec:3.1.26.4	alr4332#ec:3.1.26.4	PMM1502#ec:3.1.26.4	P9211_16251#ec:3.1.26.4	P9215_17701#ec:3.1.26.4	CYB_1824#ec:3.1.26.4	SYNPCC7002_A2472#ec:3.1.26.4	SynWH7803_0373#ec:3.1.26.4	Synpcc7942_0879#ec:3.1.26.4	slr1130#ec:3.1.26.4	tll0663#ec:3.1.26.4	Tery_0482#ec:3.1.26.4	ec:3.1.26.4~1
AM1_2496#ec:1.6.5.3	cce_2295#ec:1.6.5.3	PCC8801_4024#ec:1.6.5.3	gvip019#ec:1.6.5.3	MAE_32310#ec:1.6.5.3	alr3956#ec:1.6.5.3	PMM0149#ec:1.6.5.3	P9211_01641#ec:1.6.5.3	P9215_01661#ec:1.6.5.3	CYB_0115#ec:1.6.5.3	SYNPCC7002_A0854#ec:1.6.5.3	SynWH7803_2278#ec:1.6.5.3	Synpcc7942_1977#ec:1.6.5.3	slr0844#ec:1.6.5.3	tll0720#ec:1.6.5.3	Tery_0660#ec:1.6.5.3	ec:1.6.5.3~1
AM1_3096#ec:2.7.7.7	cce_1864#ec:2.7.7.7	PCC8801_1016#ec:2.7.7.7	gvip446#ec:2.7.7.7	MAE_38670#ec:2.7.7.7	alr2010#ec:2.7.7.7	PMM0001#ec:2.7.7.7	P9211_00001#ec:2.7.7.7	P9215_00001#ec:2.7.7.7	CYB_1539#ec:2.7.7.7	SYNPCC7002_A1263#ec:2.7.7.7	SynWH7803_0001#ec:2.7.7.7	Synpcc7942_0001#ec:2.7.7.7	slr0965#ec:2.7.7.7	tll2349#ec:2.7.7.7	Tery_0008#ec:2.7.7.7	ec:2.7.7.7~1
AM1_4761#ec:6.3.4.18	cce_1273#ec:6.3.4.18	PCC8801_0574#ec:6.3.4.18	gvip177#ec:6.3.4.18	MAE_02130#ec:6.3.4.18	alr2742#ec:6.3.4.18	PMM0683#ec:6.3.4.18	P9211_07981#ec:6.3.4.18	P9215_07681#ec:6.3.4.18	CYB_1214#ec:6.3.4.18	SYNPCC7002_A0606#ec:6.3.4.18	SynWH7803_1206#ec:6.3.4.18	Synpcc7942_1428#ec:6.3.4.18	sll0578#ec:6.3.4.18	tlr1258#ec:6.3.4.18	Tery_1473#ec:6.3.4.18	ec:6.3.4.18~1
AM1_1068#ec:2.5.1.72	cce_3716#ec:2.5.1.72	PCC8801_0787#ec:2.5.1.72	gvip016#ec:2.5.1.72	MAE_32960#ec:2.5.1.72	all4673#ec:2.5.1.72	PMM0678#ec:2.5.1.72	P9211_07931#ec:2.5.1.72	P9215_07631#ec:2.5.1.72	CYB_2482#ec:2.5.1.72	SYNPCC7002_A1968#ec:2.5.1.72	SynWH7803_1198#ec:2.5.1.72	Synpcc7942_1448#ec:2.5.1.72	sll0622#ec:2.5.1.72	tll0231#ec:2.5.1.72	Tery_2446#ec:2.5.1.72	ec:2.5.1.72~1
AM1_3447#ec:1.2.1.11	cce_0293#ec:1.2.1.11	PCC8801_2926#ec:1.2.1.11	glr1017#ec:1.2.1.11	MAE_62690#ec:1.2.1.11	all3680#ec:1.2.1.11	PMM1654#ec:1.2.1.11	P9211_17801#ec:1.2.1.11	P9215_19271#ec:1.2.1.11	CYB_1568#ec:1.2.1.11	SYNPCC7002_A1275#ec:1.2.1.11	SynWH7803_0072#ec:1.2.1.11	Synpcc7942_1848#ec:1.2.1.11	slr0549#ec:1.2.1.11	tlr0069#ec:1.2.1.11	Tery_0587#ec:1.2.1.11	ec:1.2.1.11~1
AM1_2558#ec:3.6.1.31	cce_0030#ec:3.6.1.31	PCC8801_2700#ec:3.6.1.31	gvip167#ec:3.6.1.31	MAE_42540#ec:3.6.1.31	all3263#ec:3.6.1.31	PMM0578#ec:3.6.1.31	P9211_05821#ec:3.6.1.31	P9215_06601#ec:3.6.1.31	CYB_0157#ec:3.6.1.31	SYNPCC7002_A0488#ec:3.6.1.31	SynWH7803_0746#ec:3.6.1.31	Synpcc7942_1995#ec:3.6.1.31	slr0608#ec:3.6.1.31	tll0233#ec:3.6.1.31	Tery_2740#ec:3.6.1.31	ec:3.6.1.31~1
AM1_1794#ec:3.6.5.3	cce_4088#ec:3.6.5.3	PCC8801_1536#ec:3.6.5.3	gvip535#ec:3.6.5.3	MAE_42760#ec:3.6.5.3	all4337#ec:3.6.5.3	PMM1508#ec:3.6.5.3	P9211_16311#ec:3.6.5.3	P9215_17761#ec:3.6.5.3	CYB_0921#ec:3.6.5.3	SYNPCC7002_A2061#ec:3.6.5.3	SynWH7803_0379#ec:3.6.5.3	Synpcc7942_0884#ec:3.6.5.3	sll1099#ec:3.6.5.3	tlr1750#ec:3.6.5.3	Tery_0476#ec:3.6.5.3	ec:3.6.5.3~1
AM1_1752#ec:2.7.1.148	cce_1317#ec:2.7.1.148	PCC8801_1003#ec:2.7.1.148	gll0102#ec:2.7.1.148	MAE_04520#ec:2.7.1.148	alr3230#ec:2.7.1.148	PMM0932#ec:2.7.1.148	P9211_07121#ec:2.7.1.148	P9215_09581#ec:2.7.1.148	CYB_1390#ec:2.7.1.148	SYNPCC7002_A2416#ec:2.7.1.148	SynWH7803_1365#ec:2.7.1.148	Synpcc7942_0310#ec:2.7.1.148	sll0711#ec:2.7.1.148	tll0500#ec:2.7.1.148	Tery_4700#ec:2.7.1.148	ec:2.7.1.148~1
AM1_1497#ec:6.3.1.2	cce_4432#ec:6.3.1.2	PCC8801_0808#ec:6.3.1.2	gvip146#ec:6.3.1.2	MAE_19270#ec:6.3.1.2	alr2328#ec:6.3.1.2	PMM0920#ec:6.3.1.2	P9211_10271#ec:6.3.1.2	P9215_09701#ec:6.3.1.2	CYB_2804#ec:6.3.1.2	SYNPCC7002_A1630#ec:6.3.1.2	SynWH7803_1347#ec:6.3.1.2	Synpcc7942_2156#ec:6.3.1.2	slr1756#ec:6.3.1.2	tll1588#ec:6.3.1.2	Tery_3834#ec:6.3.1.2	ec:6.3.1.2~1
AM1_4389#ec:5.3.1.1	cce_4304#ec:5.3.1.1	PCC8801_3615#ec:5.3.1.1	gvip142#ec:5.3.1.1	MAE_11290#ec:5.3.1.1	alr4385#ec:5.3.1.1	PMM0829#ec:5.3.1.1	P9211_09381#ec:5.3.1.1	P9215_10731#ec:5.3.1.1	CYB_2157#ec:5.3.1.1	SYNPCC7002_A0595#ec:5.3.1.1	SynWH7803_1435#ec:5.3.1.1	Synpcc7942_1261#ec:5.3.1.1	slr0783#ec:5.3.1.1	tlr0966#ec:5.3.1.1	Tery_1380#ec:5.3.1.1	ec:5.3.1.1~1
AM1_2915#ec:4.6.1.12	cce_0476#ec:4.6.1.12	PCC8801_3172#ec:4.6.1.12	glr3547#ec:4.6.1.12	MAE_31930#ec:4.6.1.12	alr3883#ec:4.6.1.12	PMM1280#ec:4.6.1.12	P9211_13261#ec:4.6.1.12	P9215_15051#ec:4.6.1.12	CYB_0783#ec:4.6.1.12	SYNPCC7002_A1166#ec:4.6.1.12	SynWH7803_1723#ec:4.6.1.12	Synpcc7942_1170#ec:4.6.1.12	slr1542#ec:4.6.1.12	tlr2035#ec:4.6.1.12	Tery_4716#ec:4.6.1.12	ec:4.6.1.12~1
AM1_2620#ec:6.3.2.1	cce_3686#ec:6.3.2.1	PCC8801_1080#ec:6.3.2.1	gll1806#ec:6.3.2.1	MAE_54350#ec:6.3.2.1	alr2936#ec:6.3.2.1	PMM1590#ec:6.3.2.1	P9211_17111#ec:6.3.2.1	P9215_18631#ec:6.3.2.1	CYB_2425#ec:6.3.2.1	SYNPCC7002_A0343#ec:6.3.2.1	SynWH7803_0474#ec:6.3.2.1	Synpcc7942_1151#ec:6.3.2.1	sll1249#ec:6.3.2.1	tll2450#ec:6.3.2.1	Tery_2799#ec:6.3.2.1	ec:6.3.2.1~1
AM1_5327#ec:3.6.3.14	cce_2812#ec:3.6.3.14	PCC8801_3656#ec:3.6.3.14	gvip353#ec:3.6.3.14	MAE_00930#ec:3.6.3.14	all5038#ec:3.6.3.14	PMM1439#ec:3.6.3.14	P9211_15581#ec:3.6.3.14	P9215_17071#ec:3.6.3.14	CYB_2222#ec:3.6.3.14	SYNPCC7002_A0750#ec:3.6.3.14	SynWH7803_2001#ec:3.6.3.14	Synpcc7942_2316#ec:3.6.3.14	slr1330#ec:3.6.3.14	tlr0526#ec:3.6.3.14	Tery_3386#ec:3.6.3.14	ec:3.6.3.14~1
AM1_0705#ec:2.3.3.13	cce_4008#ec:2.3.3.13	PCC8801_0832#ec:2.3.3.13	gvip311#ec:2.3.3.13	MAE_54460#ec:2.3.3.13	alr4840#ec:2.3.3.13	PMM1066#ec:2.3.3.13	P9211_11241#ec:2.3.3.13	P9215_12011#ec:2.3.3.13	CYB_1442#ec:2.3.3.13	SYNPCC7002_A1356#ec:2.3.3.13	SynWH7803_1586#ec:2.3.3.13	Synpcc7942_1410#ec:2.3.3.13	slr0186#ec:2.3.3.13	tll1397#ec:2.3.3.13	Tery_2253#ec:2.3.3.13	ec:2.3.3.13~1
AM1_0549#ec:5.4.3.8	cce_0172#ec:5.4.3.8	PCC8801_2361#ec:5.4.3.8	gvip005#ec:5.4.3.8	MAE_38680#ec:5.4.3.8	alr3265#ec:5.4.3.8	PMM0483#ec:5.4.3.8	P9211_04841#ec:5.4.3.8	P9215_05651#ec:5.4.3.8	CYB_1012#ec:5.4.3.8	SYNPCC7002_A2206#ec:5.4.3.8	SynWH7803_1821#ec:5.4.3.8	Synpcc7942_0645#ec:5.4.3.8	sll0017#ec:5.4.3.8	tlr0479#ec:5.4.3.8	Tery_2741#ec:5.4.3.8	ec:5.4.3.8~1
AM1_0807#ec:2.7.6.1	cce_0921#ec:2.7.6.1	PCC8801_2677#ec:2.7.6.1	gll0901#ec:2.7.6.1	MAE_23600#ec:2.7.6.1	alr4670#ec:2.7.6.1	PMM1080#ec:2.7.6.1	P9211_11091#ec:2.7.6.1	P9215_12161#ec:2.7.6.1	CYB_1652#ec:2.7.6.1	SYNPCC7002_A2726#ec:2.7.6.1	SynWH7803_1553#ec:2.7.6.1	Synpcc7942_2113#ec:2.7.6.1	sll0469#ec:2.7.6.1	tlr1546#ec:2.7.6.1	Tery_0597#ec:2.7.6.1	ec:2.7.6.1~1
AM1_2160#ec:1.6.5.3	cce_2222#ec:1.6.5.3	PCC8801_1012#ec:1.6.5.3	gvip067#ec:1.6.5.3	MAE_56430#ec:1.6.5.3	alr0225#ec:1.6.5.3	PMM0158#ec:1.6.5.3	P9211_01751#ec:1.6.5.3	P9215_01761#ec:1.6.5.3	CYB_1279#ec:1.6.5.3	SYNPCC7002_A0924#ec:1.6.5.3	SynWH7803_2289#ec:1.6.5.3	Synpcc7942_1345#ec:1.6.5.3	sll0521#ec:1.6.5.3	tlr0669#ec:1.6.5.3	Tery_1577#ec:1.6.5.3	ec:1.6.5.3~1
AM1_1983#ec:2.5.1.9	cce_2342#ec:2.5.1.9	PCC8801_1220#ec:2.5.1.9	gvip489#ec:2.5.1.9	MAE_50290#ec:2.5.1.9	all5258#ec:2.5.1.9	PMM0442#ec:2.5.1.9	P9211_04391#ec:2.5.1.9	P9215_05211#ec:2.5.1.9	CYB_1738#ec:2.5.1.9	SYNPCC7002_A2264#ec:2.5.1.9	SynWH7803_1876#ec:2.5.1.9	Synpcc7942_1624#ec:2.5.1.9	sll0300#ec:2.5.1.9	tlr1686#ec:2.5.1.9	Tery_2569#ec:2.5.1.9	ec:2.5.1.9~1
AM1_2877#ec:1.1.1.49	cce_2536#ec:1.1.1.49	PCC8801_3806#ec:1.1.1.49	gvip438#ec:1.1.1.49	MAE_43640#ec:1.1.1.49	all4019#ec:1.1.1.49	PMM1074#ec:1.1.1.49	P9211_11141#ec:1.1.1.49	P9215_12101#ec:1.1.1.49	CYB_1985#ec:1.1.1.49	SYNPCC7002_A1459#ec:1.1.1.49	SynWH7803_1561#ec:1.1.1.49	Synpcc7942_2334#ec:1.1.1.49	slr1843#ec:1.1.1.49	tll0540#ec:1.1.1.49	Tery_0684#ec:1.1.1.49	ec:1.1.1.49~1
AM1_4421#ec:6.1.1.12	cce_4152#ec:6.1.1.12	PCC8801_1822#ec:6.1.1.12	gvip266#ec:6.1.1.12	MAE_37270#ec:6.1.1.12	all2436#ec:6.1.1.12	PMM1688#ec:6.1.1.12	P9211_18201#ec:6.1.1.12	P9215_19611#ec:6.1.1.12	CYB_1161#ec:6.1.1.12	SYNPCC7002_A0422#ec:6.1.1.12	SynWH7803_2458#ec:6.1.1.12	Synpcc7942_1313#ec:6.1.1.12	slr1720#ec:6.1.1.12	tll1144#ec:6.1.1.12	Tery_2354#ec:6.1.1.12	ec:6.1.1.12~1
AM1_4554#ec:1.1.1.262	cce_2789#ec:1.1.1.262	PCC8801_3575#ec:1.1.1.262	glr0970#ec:1.1.1.262	MAE_25330#ec:1.1.1.262	alr4755#ec:1.1.1.262	PMM0028#ec:1.1.1.262	P9211_00281#ec:1.1.1.262	P9215_00271#ec:1.1.1.262	CYB_1766#ec:1.1.1.262	SYNPCC7002_A0671#ec:1.1.1.262	SynWH7803_0034#ec:1.1.1.262	Synpcc7942_0804#ec:1.1.1.262	sll0660#ec:1.1.1.262	tll2045#ec:1.1.1.262	Tery_3161#ec:1.1.1.262	ec:1.1.1.262~1
AM1_5788#ec:3.1.2.6	cce_1190#ec:3.1.2.6	PCC8801_2445#ec:3.1.2.6	gll3339#ec:3.1.2.6	MAE_49310#ec:3.1.2.6	all0580#ec:3.1.2.6	PMM0559#ec:3.1.2.6	P9211_05621#ec:3.1.2.6	P9215_06401#ec:3.1.2.6	CYB_0151#ec:3.1.2.6	SYNPCC7002_A1864#ec:3.1.2.6	SynWH7803_0694#ec:3.1.2.6	Synpcc7942_1403#ec:3.1.2.6	sll1019#ec:3.1.2.6	tll1639#ec:3.1.2.6	Tery_3786#ec:3.1.2.6	ec:3.1.2.6~1
AM1_1676#ec:3.1.13.5	cce_1016#ec:3.1.13.5	PCC8801_1118#ec:3.1.13.5	gll3123#ec:3.1.13.5	MAE_26030#ec:3.1.13.5	all3791#ec:3.1.13.5	PMM1584#ec:3.1.13.5	P9211_17051#ec:3.1.13.5	P9215_18571#ec:3.1.13.5	CYB_1361#ec:3.1.13.5	SYNPCC7002_A2054#ec:3.1.13.5	SynWH7803_0465#ec:3.1.13.5	Synpcc7942_0678#ec:3.1.13.5	sll0320#ec:3.1.13.5	tlr1083#ec:3.1.13.5	Tery_1621#ec:3.1.13.5	ec:3.1.13.5~1
AM1_3965#ec:1.4.3.16	cce_2927#ec:1.4.3.16	PCC8801_0695#ec:1.4.3.16	gvip103#ec:1.4.3.16	MAE_36480#ec:1.4.3.16	alr1217#ec:1.4.3.16	PMM0100#ec:1.4.3.16	P9211_01131#ec:1.4.3.16	P9215_01161#ec:1.4.3.16	CYB_2480#ec:1.4.3.16	SYNPCC7002_A0301#ec:1.4.3.16	SynWH7803_2204#ec:1.4.3.16	Synpcc7942_1881#ec:1.4.3.16	sll0631#ec:1.4.3.16	tll2408#ec:1.4.3.16	Tery_2445#ec:1.4.3.16	ec:1.4.3.16~1
AM1_3940#ec:3.3.1.1	cce_0835#ec:3.3.1.1	PCC8801_2366#ec:3.3.1.1	glr3183#ec:3.3.1.1	MAE_50250#ec:3.3.1.1	alr1414#ec:3.3.1.1	PMM1625#ec:3.3.1.1	P9211_17511#ec:3.3.1.1	P9215_18991#ec:3.3.1.1	CYB_1751#ec:3.3.1.1	SYNPCC7002_A2069#ec:3.3.1.1	SynWH7803_0169#ec:3.3.1.1	Synpcc7942_0618#ec:3.3.1.1	sll1234#ec:3.3.1.1	tll2390#ec:3.3.1.1	Tery_2623#ec:3.3.1.1	ec:3.3.1.1~1
AM1_5367#ec:1.5.1.2	cce_2615#ec:1.5.1.2	PCC8801_1696#ec:1.5.1.2	glr0704#ec:1.5.1.2	MAE_55900#ec:1.5.1.2	alr0488#ec:1.5.1.2	PMM0396#ec:1.5.1.2	P9211_03931#ec:1.5.1.2	P9215_04731#ec:1.5.1.2	CYB_1749#ec:1.5.1.2	SYNPCC7002_A1919#ec:1.5.1.2	SynWH7803_0573#ec:1.5.1.2	Synpcc7942_2058#ec:1.5.1.2	slr0661#ec:1.5.1.2	tlr1217#ec:1.5.1.2	Tery_4908#ec:1.5.1.2	ec:1.5.1.2~1
AM1_1532#ec:2.1.2.10	cce_4346#ec:2.1.2.10	PCC8801_3824#ec:2.1.2.10	glr3530#ec:2.1.2.10	MAE_58940#ec:2.1.2.10	all4609#ec:2.1.2.10	PMM1687#ec:2.1.2.10	P9211_18191#ec:2.1.2.10	P9215_19601#ec:2.1.2.10	CYB_1141#ec:2.1.2.10	SYNPCC7002_A1703#ec:2.1.2.10	SynWH7803_2457#ec:2.1.2.10	Synpcc7942_2308#ec:2.1.2.10	sll0171#ec:2.1.2.10	tll0745#ec:2.1.2.10	Tery_2041#ec:2.1.2.10	ec:2.1.2.10~1
AM1_1662#ec:1.4.7.1	cce_4353#ec:1.4.7.1	PCC8801_3730#ec:1.4.7.1	gvip210#ec:1.4.7.1	MAE_29110#ec:1.4.7.1	alr4344#ec:1.4.7.1	PMM1512#ec:1.4.7.1	P9211_16351#ec:1.4.7.1	P9215_17801#ec:1.4.7.1	CYB_1253#ec:1.4.7.1	SYNPCC7002_A2393#ec:1.4.7.1	SynWH7803_0385#ec:1.4.7.1	Synpcc7942_0890#ec:1.4.7.1	sll1499#ec:1.4.7.1	tll1368#ec:1.4.7.1	Tery_0466#ec:1.4.7.1	ec:1.4.7.1~1
AM1_4950#ec:1.17.1.2	cce_1108#ec:1.17.1.2	PCC8801_2610#ec:1.17.1.2	glr3299#ec:1.17.1.2	MAE_16190#ec:1.17.1.2	all0985#ec:1.17.1.2	PMM0264#ec:1.17.1.2	P9211_02911#ec:1.17.1.2	P9215_02881#ec:1.17.1.2	CYB_2643#ec:1.17.1.2	SYNPCC7002_A0517#ec:1.17.1.2	SynWH7803_0296#ec:1.17.1.2	Synpcc7942_0073#ec:1.17.1.2	slr0348#ec:1.17.1.2	tlr1041#ec:1.17.1.2	Tery_4479#ec:1.17.1.2	ec:1.17.1.2~1
AM1_5633#ec:6.4.1.2	cce_3933#ec:6.4.1.2	PCC8801_0910#ec:6.4.1.2	gvip389#ec:6.4.1.2	MAE_08070#ec:6.4.1.2	alr5285#ec:6.4.1.2	PMM0534#ec:6.4.1.2	P9211_05371#ec:6.4.1.2	P9215_06151#ec:6.4.1.2	CYB_2755#ec:6.4.1.2	SYNPCC7002_A2443#ec:6.4.1.2	SynWH7803_0656#ec:6.4.1.2	Synpcc7942_1595#ec:6.4.1.2	sll0728#ec:6.4.1.2	tll1311#ec:6.4.1.2	Tery_0968#ec:6.4.1.2	ec:6.4.1.2~1
AM1_4569#ec:2.6.1.16	cce_1266#ec:2.6.1.16	PCC8801_3946#ec:2.6.1.16	gll2215#ec:2.6.1.16	MAE_27050#ec:2.6.1.16	alr3464#ec:2.6.1.16	PMM1606#ec:2.6.1.16	P9211_17311#ec:2.6.1.16	P9215_18801#ec:2.6.1.16	CYB_1089#ec:2.6.1.16	SYNPCC7002_A1150#ec:2.6.1.16	SynWH7803_0199#ec:2.6.1.16	Synpcc7942_0534#ec:2.6.1.16	sll0220#ec:2.6.1.16	tll1237#ec:2.6.1.16	Tery_0455#ec:2.6.1.16	ec:2.6.1.16~1
AM1_2043#ec:5.99.1.2	cce_1235#ec:5.99.1.2	PCC8801_0846#ec:5.99.1.2	gvip441#ec:5.99.1.2	MAE_56630#ec:5.99.1.2	alr2780#ec:5.99.1.2	PMM0436#ec:5.99.1.2	P9211_04331#ec:5.99.1.2	P9215_05151#ec:5.99.1.2	CYB_2358#ec:5.99.1.2	SYNPCC7002_A2546#ec:5.99.1.2	SynWH7803_1883#ec:5.99.1.2	Synpcc7942_1416#ec:5.99.1.2	slr2058#ec:5.99.1.2	tll1881#ec:5.99.1.2	Tery_0027#ec:5.99.1.2	ec:5.99.1.2~1
AM1_3100#ec:3.1.3.48	cce_1168#ec:3.1.3.48	PCC8801_3156#ec:3.1.3.48	gll3174#ec:3.1.3.48	MAE_00280#ec:3.1.3.48	alr5068#ec:3.1.3.48	PMM1591#ec:3.1.3.48	P9211_17121#ec:3.1.3.48	P9215_18641#ec:3.1.3.48	CYB_0906#ec:3.1.3.48	SYNPCC7002_A0973#ec:3.1.3.48	SynWH7803_0475#ec:3.1.3.48	Synpcc7942_0463#ec:3.1.3.48	slr0328#ec:3.1.3.48	tlr1810#ec:3.1.3.48	Tery_4026#ec:3.1.3.48	ec:3.1.3.48~1
AM1_3592#ec:2.7.7.6	cce_3488#ec:2.7.7.6	PCC8801_1751#ec:2.7.7.6	gvip310#ec:2.7.7.6	MAE_54500#ec:2.7.7.6	alr1594#ec:2.7.7.6	PMM1485#ec:2.7.7.6	P9211_16071#ec:2.7.7.6	P9215_17541#ec:2.7.7.6	CYB_2436#ec:2.7.7.6	SYNPCC7002_A2045#ec:2.7.7.6	SynWH7803_2062#ec:2.7.7.6	Synpcc7942_1522#ec:2.7.7.6	sll1787#ec:2.7.7.6	tll0642#ec:2.7.7.6	Tery_2939#ec:2.7.7.6	ec:2.7.7.6~1
AM1_3157#ec:1.1.1.25	cce_4473#ec:1.1.1.25	PCC8801_4417#ec:1.1.1.25	gvip451#ec:1.1.1.25	MAE_37780#ec:1.1.1.25	alr2057#ec:1.1.1.25	PMM1705#ec:1.1.1.25	P9211_18411#ec:1.1.1.25	P9215_19781#ec:1.1.1.25	CYB_1006#ec:1.1.1.25	SYNPCC7002_A1730#ec:1.1.1.25	SynWH7803_2515#ec:1.1.1.25	Synpcc7942_2467#ec:1.1.1.25	slr1559#ec:1.1.1.25	tll0590#ec:1.1.1.25	Tery_2187#ec:1.1.1.25	ec:1.1.1.25~1
AM1_0898#ec:1.1.1.85	cce_3617#ec:1.1.1.85	PCC8801_0340#ec:1.1.1.85	gvip479#ec:1.1.1.85	MAE_00210#ec:1.1.1.85	alr1313#ec:1.1.1.85	PMM0786#ec:1.1.1.85	P9211_09751#ec:1.1.1.85	P9215_08811#ec:1.1.1.85	CYB_1631#ec:1.1.1.85	SYNPCC7002_A2354#ec:1.1.1.85	SynWH7803_1152#ec:1.1.1.85	Synpcc7942_1505#ec:1.1.1.85	slr1517#ec:1.1.1.85	tlr1600#ec:1.1.1.85	Tery_4403#ec:1.1.1.85	ec:1.1.1.85~1
AM1_4367#ec:4.1.1.23	cce_1527#ec:4.1.1.23	PCC8801_3908#ec:4.1.1.23	gvip232#ec:4.1.1.23	MAE_38350#ec:4.1.1.23	alr2983#ec:4.1.1.23	PMM1328#ec:4.1.1.23	P9211_13821#ec:4.1.1.23	P9215_15571#ec:4.1.1.23	CYB_0343#ec:4.1.1.23	SYNPCC7002_A0547#ec:4.1.1.23	SynWH7803_1942#ec:4.1.1.23	Synpcc7942_2569#ec:4.1.1.23	sll0838#ec:4.1.1.23	tll0395#ec:4.1.1.23	Tery_0446#ec:4.1.1.23	ec:4.1.1.23~1
AM1_0653#ec:2.3.1.180	cce_1584#ec:2.3.1.180	PCC8801_1805#ec:2.3.1.180	glr3692#ec:2.3.1.180	MAE_19470#ec:2.3.1.180	alr0239#ec:2.3.1.180	PMM0136#ec:2.3.1.180	P9211_01501#ec:2.3.1.180	P9215_01531#ec:2.3.1.180	CYB_2340#ec:2.3.1.180	SYNPCC7002_A0525#ec:2.3.1.180	SynWH7803_2250#ec:2.3.1.180	Synpcc7942_1455#ec:2.3.1.180	slr1511#ec:2.3.1.180	tlr0845#ec:2.3.1.180	Tery_1817#ec:2.3.1.180	ec:2.3.1.180~1
AM1_4357#ec:2.1.2.2	cce_0426#ec:2.1.2.2	PCC8801_1102#ec:2.1.2.2	gvip199#ec:2.1.2.2	MAE_62490#ec:2.1.2.2	all0788#ec:2.1.2.2	PMM0891#ec:2.1.2.2	P9211_08731#ec:2.1.2.2	P9215_10011#ec:2.1.2.2	CYB_0901#ec:2.1.2.2	SYNPCC7002_A0007#ec:2.1.2.2	SynWH7803_1254#ec:2.1.2.2	Synpcc7942_0958#ec:2.1.2.2	slr0477#ec:2.1.2.2	tlr2326#ec:2.1.2.2	Tery_4633#ec:2.1.2.2	ec:2.1.2.2~1
AM1_4663#ec:3.5.1.88	cce_4608#ec:3.5.1.88	PCC8801_3965#ec:3.5.1.88	gll2228#ec:3.5.1.88	MAE_14510#ec:3.5.1.88	alr3079#ec:3.5.1.88	PMM0068#ec:3.5.1.88	P9211_00761#ec:3.5.1.88	P9215_00801#ec:3.5.1.88	CYB_2769#ec:3.5.1.88	SYNPCC7002_A2348#ec:3.5.1.88	SynWH7803_2141#ec:3.5.1.88	Synpcc7942_1340#ec:3.5.1.88	slr1549#ec:3.5.1.88	tlr1676#ec:3.5.1.88	Tery_0808#ec:3.5.1.88	ec:3.5.1.88~1
AM1_2061#ec:1.1.1.3	cce_2359#ec:1.1.1.3	PCC8801_0799#ec:1.1.1.3	gvip559#ec:1.1.1.3	MAE_45060#ec:1.1.1.3	all4120#ec:1.1.1.3	PMM1051#ec:1.1.1.3	P9211_11401#ec:1.1.1.3	P9215_11861#ec:1.1.1.3	CYB_1425#ec:1.1.1.3	SYNPCC7002_A2131#ec:1.1.1.3	SynWH7803_1606#ec:1.1.1.3	Synpcc7942_2090#ec:1.1.1.3	sll0455#ec:1.1.1.3	tll0277#ec:1.1.1.3	Tery_4567#ec:1.1.1.3	ec:1.1.1.3~1
AM1_1434#ec:6.3.5.3	cce_2883#ec:6.3.5.3	PCC8801_4136#ec:6.3.5.3	gvip195#ec:6.3.5.3	MAE_57560#ec:6.3.5.3	alr2475#ec:6.3.5.3	PMM0780#ec:6.3.5.3	P9211_09811#ec:6.3.5.3	P9215_08751#ec:6.3.5.3	CYB_0284#ec:6.3.5.3	SYNPCC7002_A1545#ec:6.3.5.3	SynWH7803_1142#ec:6.3.5.3	Synpcc7942_0819#ec:6.3.5.3	slr0520#ec:6.3.5.3	tlr2187#ec:6.3.5.3	Tery_1955#ec:6.3.5.3	ec:6.3.5.3~1
AM1_2264#ec:2.7.7.6	cce_0231#ec:2.7.7.6	PCC8801_2055#ec:2.7.7.6	gsl1620#ec:2.7.7.6	MAE_37010#ec:2.7.7.6	asr4648#ec:2.7.7.6	PMM1431#ec:2.7.7.6	P9211_15491#ec:2.7.7.6	P9215_16981#ec:2.7.7.6	CYB_2308#ec:2.7.7.6	SYNPCC7002_A0614#ec:2.7.7.6	SynWH7803_1989#ec:2.7.7.6	Synpcc7942_1710#ec:2.7.7.6	ssl2982#ec:2.7.7.6	tsr2257#ec:2.7.7.6	Tery_3443#ec:2.7.7.6	ec:2.7.7.6~1
AM1_5260#ec:3.1.11.2	cce_3992#ec:3.1.11.2	PCC8801_0988#ec:3.1.11.2	glr0140#ec:3.1.11.2	MAE_07330#ec:3.1.11.2	all5306#ec:3.1.11.2	PMM0484#ec:3.1.11.2	P9211_04851#ec:3.1.11.2	P9215_05661#ec:3.1.11.2	CYB_0231#ec:3.1.11.2	SYNPCC7002_A1293#ec:3.1.11.2	SynWH7803_1819#ec:3.1.11.2	Synpcc7942_2607#ec:3.1.11.2	sll1854#ec:3.1.11.2	tlr1785#ec:3.1.11.2	Tery_3564#ec:3.1.11.2	ec:3.1.11.2~1
AM1_5620#ec:2.1.3.3	cce_3251#ec:2.1.3.3	PCC8801_3007#ec:2.1.3.3	gvip429#ec:2.1.3.3	MAE_54100#ec:2.1.3.3	alr4907#ec:2.1.3.3	PMM1263#ec:2.1.3.3	P9211_13061#ec:2.1.3.3	P9215_14881#ec:2.1.3.3	CYB_0821#ec:2.1.3.3	SYNPCC7002_A0674#ec:2.1.3.3	SynWH7803_1688#ec:2.1.3.3	Synpcc7942_2514#ec:2.1.3.3	sll0902#ec:2.1.3.3	tll1106#ec:2.1.3.3	Tery_1323#ec:2.1.3.3	ec:2.1.3.3~1
AM1_5955#ec:1.4.4.2	cce_2609#ec:1.4.4.2	PCC8801_3557#ec:1.4.4.2	glr0246#ec:1.4.4.2	MAE_39020#ec:1.4.4.2	all4607#ec:1.4.4.2	PMM1668#ec:1.4.4.2	P9211_17951#ec:1.4.4.2	P9215_19411#ec:1.4.4.2	CYB_0137#ec:1.4.4.2	SYNPCC7002_A1549#ec:1.4.4.2	SynWH7803_2412#ec:1.4.4.2	Synpcc7942_2047#ec:1.4.4.2	slr0293#ec:1.4.4.2	tll1603#ec:1.4.4.2	Tery_5031#ec:1.4.4.2	ec:1.4.4.2~1
AM1_4860#ec:2.7.1.39	cce_0510#ec:2.7.1.39	PCC8801_1871#ec:2.7.1.39	gvip149#ec:2.7.1.39	MAE_16940#ec:2.7.1.39	alr0346#ec:2.7.1.39	PMM0595#ec:2.7.1.39	P9211_10551#ec:2.7.1.39	P9215_06771#ec:2.7.1.39	CYB_1902#ec:2.7.1.39	SYNPCC7002_A0091#ec:2.7.1.39	SynWH7803_0773#ec:2.7.1.39	Synpcc7942_1440#ec:2.7.1.39	sll1760#ec:2.7.1.39	tlr1765#ec:2.7.1.39	Tery_1018#ec:2.7.1.39	ec:2.7.1.39~1
AM1_3733#ec:2.7.4.6	cce_0688#ec:2.7.4.6	PCC8801_2188#ec:2.7.4.6	glr0710#ec:2.7.4.6	MAE_56740#ec:2.7.4.6	alr3402#ec:2.7.4.6	PMM0046#ec:2.7.4.6	P9211_00531#ec:2.7.4.6	P9215_00561#ec:2.7.4.6	CYB_0270#ec:2.7.4.6	SYNPCC7002_A0814#ec:2.7.4.6	SynWH7803_2388#ec:2.7.4.6	Synpcc7942_2497#ec:2.7.4.6	sll1852#ec:2.7.4.6	tlr0267#ec:2.7.4.6	Tery_1141#ec:2.7.4.6	ec:2.7.4.6~1
AM1_0893#ec:3.6.3.14	cce_4485#ec:3.6.3.14	PCC8801_2717#ec:3.6.3.14	gvip401#ec:3.6.3.14	MAE_50130#ec:3.6.3.14	all0008#ec:3.6.3.14	PMM1454#ec:3.6.3.14	P9211_15731#ec:3.6.3.14	P9215_17221#ec:3.6.3.14	CYB_2676#ec:3.6.3.14	SYNPCC7002_A0737#ec:3.6.3.14	SynWH7803_2020#ec:3.6.3.14	Synpcc7942_0333#ec:3.6.3.14	sll1323#ec:3.6.3.14	tlr0432#ec:3.6.3.14	Tery_2202#ec:3.6.3.14	ec:3.6.3.14~1
AM1_1399#ec:5.1.3.1	cce_0798#ec:5.1.3.1	PCC8801_1619#ec:5.1.3.1	gll3548#ec:5.1.3.1	MAE_61690#ec:5.1.3.1	alr0782#ec:5.1.3.1	PMM0766#ec:5.1.3.1	P9211_09961#ec:5.1.3.1	P9215_08601#ec:5.1.3.1	CYB_2047#ec:5.1.3.1	SYNPCC7002_A0324#ec:5.1.3.1	SynWH7803_1301#ec:5.1.3.1	Synpcc7942_0604#ec:5.1.3.1	sll0807#ec:5.1.3.1	tll2369#ec:5.1.3.1	Tery_2606#ec:5.1.3.1	ec:5.1.3.1~1
AM1_4657#ec:2.7.1.71	cce_1382#ec:2.7.1.71	PCC8801_0952#ec:2.7.1.71	gvip378#ec:2.7.1.71	MAE_21510#ec:2.7.1.71	alr1244#ec:2.7.1.71	PMM0107#ec:2.7.1.71	P9211_01231#ec:2.7.1.71	P9215_01241#ec:2.7.1.71	CYB_1737#ec:2.7.1.71	SYNPCC7002_A2517#ec:2.7.1.71	SynWH7803_2213#ec:2.7.1.71	Synpcc7942_0894#ec:2.7.1.71	sll1669#ec:2.7.1.71	tlr0882#ec:2.7.1.71	Tery_1506#ec:2.7.1.71	ec:2.7.1.71~1
AM1_4214#ec:2.7.13.3	cce_0888#ec:2.7.13.3	PCC8801_3128#ec:2.7.13.3	gll0055#ec:2.7.13.3	MAE_36080#ec:2.7.13.3	alr3511#ec:2.7.13.3	PMM1341#ec:2.7.13.3	P9211_13951#ec:2.7.13.3	P9215_15701#ec:2.7.13.3	CYB_2421#ec:2.7.13.3	SYNPCC7002_A1405#ec:2.7.13.3	SynWH7803_1963#ec:2.7.13.3	Synpcc7942_0924#ec:2.7.13.3	sll0698#ec:2.7.13.3	tlr0437#ec:2.7.13.3	Tery_1470#ec:2.7.13.3	ec:2.7.13.3~1
AM1_0858#ec:5.1.1.1	cce_3719#ec:5.1.1.1	PCC8801_0897#ec:5.1.1.1	glr3818#ec:5.1.1.1	MAE_48820#ec:5.1.1.1	alr2458#ec:5.1.1.1	PMM1527#ec:5.1.1.1	P9211_16471#ec:5.1.1.1	P9215_17991#ec:5.1.1.1	CYB_0655#ec:5.1.1.1	SYNPCC7002_A2489#ec:5.1.1.1	SynWH7803_0403#ec:5.1.1.1	Synpcc7942_2201#ec:5.1.1.1	slr0827#ec:5.1.1.1	tll0460#ec:5.1.1.1	Tery_1583#ec:5.1.1.1	ec:5.1.1.1~1
AM1_1800#ec:6.3.2.8	cce_2373#ec:6.3.2.8	PCC8801_2556#ec:6.3.2.8	gvip316#ec:6.3.2.8	MAE_25040#ec:6.3.2.8	alr5065#ec:6.3.2.8	PMM0022#ec:6.3.2.8	P9211_00221#ec:6.3.2.8	P9215_00211#ec:6.3.2.8	CYB_1559#ec:6.3.2.8	SYNPCC7002_A0105#ec:6.3.2.8	SynWH7803_0028#ec:6.3.2.8	Synpcc7942_1741#ec:6.3.2.8	slr1423#ec:6.3.2.8	tll0371#ec:6.3.2.8	Tery_4029#ec:6.3.2.8	ec:6.3.2.8~1
AM1_6040#ec:2.7.7.7	cce_4382#ec:2.7.7.7	PCC8801_1549#ec:2.7.7.7	gvip200#ec:2.7.7.7	MAE_51410#ec:2.7.7.7	all4705#ec:2.7.7.7	PMM0129#ec:2.7.7.7	P9211_01431#ec:2.7.7.7	P9215_01461#ec:2.7.7.7	CYB_1099#ec:2.7.7.7	SYNPCC7002_A1256#ec:2.7.7.7	SynWH7803_2243#ec:2.7.7.7	Synpcc7942_0094#ec:2.7.7.7	slr0446#ec:2.7.7.7	tll0518#ec:2.7.7.7	Tery_1565#ec:2.7.7.7	ec:2.7.7.7~1
AM1_5920#ec:2.7.7.8	cce_0623#ec:2.7.7.8	PCC8801_0258#ec:2.7.7.8	gll3149#ec:2.7.7.8	MAE_53390#ec:2.7.7.8	all4396#ec:2.7.7.8	PMM1191#ec:2.7.7.8	P9211_12781#ec:2.7.7.8	P9215_14051#ec:2.7.7.8	CYB_1445#ec:2.7.7.8	SYNPCC7002_A1066#ec:2.7.7.8	SynWH7803_1908#ec:2.7.7.8	Synpcc7942_2440#ec:2.7.7.8	sll1043#ec:2.7.7.8	tll2193#ec:2.7.7.8	Tery_1541#ec:2.7.7.8	ec:2.7.7.8~1
AM1_5186#ec:2.2.1.7	cce_1401#ec:2.2.1.7	PCC8801_0471#ec:2.2.1.7	gll0194#ec:2.2.1.7	MAE_62650#ec:2.2.1.7	alr0599#ec:2.2.1.7	PMM0907#ec:2.2.1.7	P9211_08521#ec:2.2.1.7	P9215_09851#ec:2.2.1.7	CYB_1983#ec:2.2.1.7	SYNPCC7002_A1172#ec:2.2.1.7	SynWH7803_1223#ec:2.2.1.7	Synpcc7942_0430#ec:2.2.1.7	sll1945#ec:2.2.1.7	tll0623#ec:2.2.1.7	Tery_3042#ec:2.2.1.7	ec:2.2.1.7~1
AM1_1799#ec:1.1.1.158	cce_2372#ec:1.1.1.158	PCC8801_2555#ec:1.1.1.158	glr2317#ec:1.1.1.158	MAE_25060#ec:1.1.1.158	alr5066#ec:1.1.1.158	PMM0021#ec:1.1.1.158	P9211_00211#ec:1.1.1.158	P9215_00201#ec:1.1.1.158	CYB_1560#ec:1.1.1.158	SYNPCC7002_A0104#ec:1.1.1.158	SynWH7803_0027#ec:1.1.1.158	Synpcc7942_1740#ec:1.1.1.158	slr1424#ec:1.1.1.158	tll0370#ec:1.1.1.158	Tery_4028#ec:1.1.1.158	ec:1.1.1.158~1
AM1_4576#ec:2.4.1.157	cce_3237#ec:2.4.1.157	PCC8801_0599#ec:2.4.1.157	glr2559#ec:2.4.1.157	MAE_58600#ec:2.4.1.157	all4933#ec:2.4.1.157	PMM1659#ec:2.4.1.157	P9211_17851#ec:2.4.1.157	P9215_19321#ec:2.4.1.157	CYB_1788#ec:2.4.1.157	SYNPCC7002_A0533#ec:2.4.1.157	SynWH7803_0061#ec:2.4.1.157	Synpcc7942_1083#ec:2.4.1.157	sll1377#ec:2.4.1.157	tlr1854#ec:2.4.1.157	Tery_2749#ec:2.4.1.157	ec:2.4.1.157~1
AM1_0637#ec:2.7.2.3	cce_4219#ec:2.7.2.3	PCC8801_4355#ec:2.7.2.3	gvip315#ec:2.7.2.3	MAE_43670#ec:2.7.2.3	all4131#ec:2.7.2.3	PMM0195#ec:2.7.2.3	P9211_02131#ec:2.7.2.3	P9215_02131#ec:2.7.2.3	CYB_1693#ec:2.7.2.3	SYNPCC7002_A1585#ec:2.7.2.3	SynWH7803_2351#ec:2.7.2.3	Synpcc7942_1116#ec:2.7.2.3	slr0394#ec:2.7.2.3	tll2268#ec:2.7.2.3	Tery_3376#ec:2.7.2.3	ec:2.7.2.3~1
AM1_5164#ec:4.3.2.2	cce_3816#ec:4.3.2.2	PCC8801_3530#ec:4.3.2.2	gvip003#ec:4.3.2.2	MAE_30090#ec:4.3.2.2	alr3395#ec:4.3.2.2	PMM1465#ec:4.3.2.2	P9211_15851#ec:4.3.2.2	P9215_17331#ec:4.3.2.2	CYB_1918#ec:4.3.2.2	SYNPCC7002_A2653#ec:4.3.2.2	SynWH7803_2038#ec:4.3.2.2	Synpcc7942_0315#ec:4.3.2.2	sll0421#ec:4.3.2.2	tll1829#ec:4.3.2.2	Tery_4169#ec:4.3.2.2	ec:4.3.2.2~1
AM1_3984#ec:2.7.7.60	cce_0963#ec:2.7.7.60	PCC8801_4295#ec:2.7.7.60	glr2791#ec:2.7.7.60	MAE_45830#ec:2.7.7.60	all5167#ec:2.7.7.60	PMM0454#ec:2.7.7.60	P9211_04551#ec:2.7.7.60	P9215_05341#ec:2.7.7.60	CYB_2706#ec:2.7.7.60	SYNPCC7002_A1905#ec:2.7.7.60	SynWH7803_1858#ec:2.7.7.60	Synpcc7942_0681#ec:2.7.7.60	slr0951#ec:2.7.7.60	tlr0605#ec:2.7.7.60	Tery_0609#ec:2.7.7.60	ec:2.7.7.60~1
AM1_0895#ec:3.6.3.14	cce_4487#ec:3.6.3.14	PCC8801_2719#ec:3.6.3.14	gvip399#ec:3.6.3.14	MAE_50150#ec:3.6.3.14	all0006#ec:3.6.3.14	PMM1452#ec:3.6.3.14	P9211_15711#ec:3.6.3.14	P9215_17201#ec:3.6.3.14	CYB_2674#ec:3.6.3.14	SYNPCC7002_A0735#ec:3.6.3.14	SynWH7803_2018#ec:3.6.3.14	Synpcc7942_0335#ec:3.6.3.14	sll1325#ec:3.6.3.14	tlr0434#ec:3.6.3.14	Tery_2200#ec:3.6.3.14	ec:3.6.3.14~1
AM1_3882#ec:6.4.1.2	cce_2082#ec:6.4.1.2	PCC8801_0202#ec:6.4.1.2	gvip227#ec:6.4.1.2	MAE_57530#ec:6.4.1.2	all2364#ec:6.4.1.2	PMM0784#ec:6.4.1.2	P9211_09771#ec:6.4.1.2	P9215_08791#ec:6.4.1.2	CYB_2665#ec:6.4.1.2	SYNPCC7002_A0058#ec:6.4.1.2	SynWH7803_1148#ec:6.4.1.2	Synpcc7942_1956#ec:6.4.1.2	sll0336#ec:6.4.1.2	tlr1643#ec:6.4.1.2	Tery_2684#ec:6.4.1.2	ec:6.4.1.2~1
AM1_2314#ec:6.1.1.10	cce_1946#ec:6.1.1.10	PCC8801_3992#ec:6.1.1.10	gvip415#ec:6.1.1.10	MAE_42850#ec:6.1.1.10	all0233#ec:6.1.1.10	PMM0867#ec:6.1.1.10	P9211_08971#ec:6.1.1.10	P9215_10261#ec:6.1.1.10	CYB_2229#ec:6.1.1.10	SYNPCC7002_A2706#ec:6.1.1.10	SynWH7803_1128#ec:6.1.1.10	Synpcc7942_1142#ec:6.1.1.10	slr0649#ec:6.1.1.10	tlr0750#ec:6.1.1.10	Tery_1806#ec:6.1.1.10	ec:6.1.1.10~1
AM1_1514#ec:5.3.1.16	cce_4140#ec:5.3.1.16	PCC8801_0331#ec:5.3.1.16	gvip072#ec:5.3.1.16	MAE_54570#ec:5.3.1.16	all4506#ec:5.3.1.16	PMM0796#ec:5.3.1.16	P9211_09651#ec:5.3.1.16	P9215_08911#ec:5.3.1.16	CYB_1964#ec:5.3.1.16	SYNPCC7002_A1890#ec:5.3.1.16	SynWH7803_1163#ec:5.3.1.16	Synpcc7942_1829#ec:5.3.1.16	slr0652#ec:5.3.1.16	tll0216#ec:5.3.1.16	Tery_3731#ec:5.3.1.16	ec:5.3.1.16~1
AM1_3163#ec:6.1.1.14	cce_3990#ec:6.1.1.14	PCC8801_3426#ec:6.1.1.14	gvip203#ec:6.1.1.14	MAE_42730#ec:6.1.1.14	all1985#ec:6.1.1.14	PMM1165#ec:6.1.1.14	P9211_12601#ec:6.1.1.14	P9215_13771#ec:6.1.1.14	CYB_0066#ec:6.1.1.14	SYNPCC7002_A0387#ec:6.1.1.14	SynWH7803_1770#ec:6.1.1.14	Synpcc7942_2457#ec:6.1.1.14	slr0638#ec:6.1.1.14	tll1034#ec:6.1.1.14	Tery_3866#ec:6.1.1.14	ec:6.1.1.14~1
AM1_5311#ec:1.3.7.5	cce_3569#ec:1.3.7.5	PCC8801_1724#ec:1.3.7.5	gvip359#ec:1.3.7.5	MAE_06540#ec:1.3.7.5	alr3707#ec:1.3.7.5	PMM0747#ec:1.3.7.5	P9211_10161#ec:1.3.7.5	P9215_08411#ec:1.3.7.5	CYB_0698#ec:1.3.7.5	SYNPCC7002_A2228#ec:1.3.7.5	SynWH7803_1335#ec:1.3.7.5	Synpcc7942_1225#ec:1.3.7.5	slr0116#ec:1.3.7.5	tll2308#ec:1.3.7.5	Tery_4156#ec:1.3.7.5	ec:1.3.7.5~1
AM1_3004#ec:5.4.99.12	cce_1905#ec:5.4.99.12	PCC8801_1288#ec:5.4.99.12	gll3690#ec:5.4.99.12	MAE_28150#ec:5.4.99.12	alr1543#ec:5.4.99.12	PMM1347#ec:5.4.99.12	P9211_14011#ec:5.4.99.12	P9215_15761#ec:5.4.99.12	CYB_2212#ec:5.4.99.12	SYNPCC7002_A0485#ec:5.4.99.12	SynWH7803_1971#ec:5.4.99.12	Synpcc7942_1222#ec:5.4.99.12	slr0457#ec:5.4.99.12	tlr1606#ec:5.4.99.12	Tery_2319#ec:5.4.99.12	ec:5.4.99.12~1
AM1_3315#ec:2.7.1.40	cce_3420#ec:2.7.1.40	PCC8801_2582#ec:2.7.1.40	gll3495#ec:2.7.1.40	MAE_27980#ec:2.7.1.40	all4008#ec:2.7.1.40	PMM0912#ec:2.7.1.40	P9211_08471#ec:2.7.1.40	P9215_09791#ec:2.7.1.40	CYB_1545#ec:2.7.1.40	SYNPCC7002_A1658#ec:2.7.1.40	SynWH7803_1218#ec:2.7.1.40	Synpcc7942_0098#ec:2.7.1.40	sll1275#ec:2.7.1.40	tll2275#ec:2.7.1.40	Tery_2926#ec:2.7.1.40	ec:2.7.1.40~1
AM1_2048#ec:2.1.2.11	cce_0314#ec:2.1.2.11	PCC8801_4370#ec:2.1.2.11	gvip087#ec:2.1.2.11	MAE_55420#ec:2.1.2.11	all1522#ec:2.1.2.11	PMM1310#ec:2.1.2.11	P9211_13581#ec:2.1.2.11	P9215_15391#ec:2.1.2.11	CYB_0701#ec:2.1.2.11	SYNPCC7002_A1829#ec:2.1.2.11	SynWH7803_1760#ec:2.1.2.11	Synpcc7942_2381#ec:2.1.2.11	slr0526#ec:2.1.2.11	tlr0279#ec:2.1.2.11	Tery_4423#ec:2.1.2.11	ec:2.1.2.11~1
AM1_0652#ec:2.3.1.15	cce_1585#ec:2.3.1.15	PCC8801_1806#ec:2.3.1.15	gll0800#ec:2.3.1.15	MAE_19480#ec:2.3.1.15	alr0238#ec:2.3.1.15	PMM0135#ec:2.3.1.15	P9211_01491#ec:2.3.1.15	P9215_01521#ec:2.3.1.15	CYB_2341#ec:2.3.1.15	SYNPCC7002_A0526#ec:2.3.1.15	SynWH7803_2249#ec:2.3.1.15	Synpcc7942_1454#ec:2.3.1.15	slr1510#ec:2.3.1.15	tlr0844#ec:2.3.1.15	Tery_1816#ec:2.3.1.15	ec:2.3.1.15~1
AM1_2159#ec:1.6.5.3	cce_2223#ec:1.6.5.3	PCC8801_1011#ec:1.6.5.3	gvip068#ec:1.6.5.3	MAE_56440#ec:1.6.5.3	alr0224#ec:1.6.5.3	PMM0159#ec:1.6.5.3	P9211_01761#ec:1.6.5.3	P9215_01771#ec:1.6.5.3	CYB_0869#ec:1.6.5.3	SYNPCC7002_A0925#ec:1.6.5.3	SynWH7803_2290#ec:1.6.5.3	Synpcc7942_1344#ec:1.6.5.3	sll0520#ec:1.6.5.3	tlr0668#ec:1.6.5.3	Tery_1578#ec:1.6.5.3	ec:1.6.5.3~1
AM1_4428#ec:6.3.5.2	cce_3266#ec:6.3.5.2	PCC8801_0694#ec:6.3.5.2	gvip362#ec:6.3.5.2	MAE_17160#ec:6.3.5.2	all2846#ec:6.3.5.2	PMM0037#ec:6.3.5.2	P9211_00371#ec:6.3.5.2	P9215_00351#ec:6.3.5.2	CYB_1168#ec:6.3.5.2	SYNPCC7002_A1362#ec:6.3.5.2	SynWH7803_0048#ec:6.3.5.2	Synpcc7942_0189#ec:6.3.5.2	slr0213#ec:6.3.5.2	tll2418#ec:6.3.5.2	Tery_0907#ec:6.3.5.2	ec:6.3.5.2~1
AM1_4648#ec:2.4.1.227	cce_1284#ec:2.4.1.227	PCC8801_4117#ec:2.4.1.227	gll1671#ec:2.4.1.227	MAE_21740#ec:2.4.1.227	alr0477#ec:2.4.1.227	PMM0197#ec:2.4.1.227	P9211_02151#ec:2.4.1.227	P9215_02151#ec:2.4.1.227	CYB_2152#ec:2.4.1.227	SYNPCC7002_A2584#ec:2.4.1.227	SynWH7803_2361#ec:2.4.1.227	Synpcc7942_2312#ec:2.4.1.227	slr1656#ec:2.4.1.227	tlr1809#ec:2.4.1.227	Tery_0207#ec:2.4.1.227	ec:2.4.1.227~1
AM1_3989#ec:3.1.3.25	cce_2786#ec:3.1.3.25	PCC8801_0538#ec:3.1.3.25	glr1322#ec:3.1.3.25	MAE_41220#ec:3.1.3.25	all2917#ec:3.1.3.25	PMM0899#ec:3.1.3.25	P9211_08621#ec:3.1.3.25	P9215_09931#ec:3.1.3.25	CYB_2170#ec:3.1.3.25	SYNPCC7002_A0623#ec:3.1.3.25	SynWH7803_1241#ec:3.1.3.25	Synpcc7942_2582#ec:3.1.3.25	sll1383#ec:3.1.3.25	tlr1657#ec:3.1.3.25	Tery_0756#ec:3.1.3.25	ec:3.1.3.25~1
AM1_2046#ec:1.3.1.83	cce_3146#ec:1.3.1.83	PCC8801_0178#ec:1.3.1.83	gvip568#ec:1.3.1.83	MAE_50020#ec:1.3.1.83	alr0128#ec:1.3.1.83	PMM0760#ec:1.3.1.83	P9211_10031#ec:1.3.1.83	P9215_08541#ec:1.3.1.83	CYB_1761#ec:1.3.1.83	SYNPCC7002_A2476#ec:1.3.1.83	SynWH7803_1317#ec:1.3.1.83	Synpcc7942_0385#ec:1.3.1.83	sll1091#ec:1.3.1.83	tll0150#ec:1.3.1.83	Tery_1823#ec:1.3.1.83	ec:1.3.1.83~1
AM1_2122#ec:6.4.1.2	cce_3275#ec:6.4.1.2	PCC8801_1426#ec:6.4.1.2	gvip271#ec:6.4.1.2	MAE_16710#ec:6.4.1.2	alr0939#ec:6.4.1.2	PMM0060#ec:6.4.1.2	P9211_00681#ec:6.4.1.2	P9215_00721#ec:6.4.1.2	CYB_1391#ec:6.4.1.2	SYNPCC7002_A2127#ec:6.4.1.2	SynWH7803_2128#ec:6.4.1.2	Synpcc7942_1379#ec:6.4.1.2	sll0053#ec:6.4.1.2	tlr1808#ec:6.4.1.2	Tery_3707#ec:6.4.1.2	ec:6.4.1.2~1
AM1_1253#ec:2.7.7.6	cce_4039#ec:2.7.7.6	PCC8801_0228#ec:2.7.7.6	gvip481#ec:2.7.7.6	MAE_52540#ec:2.7.7.6	all4191#ec:2.7.7.6	PMM1535#ec:2.7.7.6	P9211_16551#ec:2.7.7.6	P9215_18071#ec:2.7.7.6	CYB_1580#ec:2.7.7.6	SYNPCC7002_A1042#ec:2.7.7.6	SynWH7803_0411#ec:2.7.7.6	Synpcc7942_2209#ec:2.7.7.6	sll1818#ec:2.7.7.6	tlr0105#ec:2.7.7.6	Tery_2988#ec:2.7.7.6	ec:2.7.7.6~1
AM1_1638#ec:5.3.1.24	cce_0998#ec:5.3.1.24	PCC8801_0457#ec:5.3.1.24	gvip085#ec:5.3.1.24	MAE_36020#ec:5.3.1.24	all5288#ec:5.3.1.24	PMM0537#ec:5.3.1.24	P9211_05391#ec:5.3.1.24	P9215_06181#ec:5.3.1.24	CYB_0194#ec:5.3.1.24	SYNPCC7002_A2854#ec:5.3.1.24	SynWH7803_0660#ec:5.3.1.24	Synpcc7942_0408#ec:5.3.1.24	sll0356#ec:5.3.1.24	tll2272#ec:5.3.1.24	Tery_3920#ec:5.3.1.24	ec:5.3.1.24~1
AM1_1943#ec:4.2.1.10	cce_0263#ec:4.2.1.10	PCC8801_0715#ec:4.2.1.10	gvip339#ec:4.2.1.10	MAE_30570#ec:4.2.1.10	alr2782#ec:4.2.1.10	PMM0387#ec:4.2.1.10	P9211_03831#ec:4.2.1.10	P9215_04641#ec:4.2.1.10	CYB_2912#ec:4.2.1.10	SYNPCC7002_A2527#ec:4.2.1.10	SynWH7803_0549#ec:4.2.1.10	Synpcc7942_0915#ec:4.2.1.10	sll1112#ec:4.2.1.10	tlr0494#ec:4.2.1.10	Tery_2664#ec:4.2.1.10	ec:4.2.1.10~1
AM1_3944#ec:2.5.1.61	cce_4378#ec:2.5.1.61	PCC8801_2007#ec:2.5.1.61	gvip442#ec:2.5.1.61	MAE_42680#ec:2.5.1.61	alr1878#ec:2.5.1.61	PMM0495#ec:2.5.1.61	P9211_04951#ec:2.5.1.61	P9215_05771#ec:2.5.1.61	CYB_1786#ec:2.5.1.61	SYNPCC7002_A1610#ec:2.5.1.61	SynWH7803_0609#ec:2.5.1.61	Synpcc7942_0967#ec:2.5.1.61	slr1887#ec:2.5.1.61	tll1646#ec:2.5.1.61	Tery_4621#ec:2.5.1.61	ec:2.5.1.61~1
AM1_0412#ec:4.1.1.20	cce_1351#ec:4.1.1.20	PCC8801_0126#ec:4.1.1.20	gvip012#ec:4.1.1.20	MAE_25400#ec:4.1.1.20	all2997#ec:4.1.1.20	PMM1090#ec:4.1.1.20	P9211_10961#ec:4.1.1.20	P9215_12261#ec:4.1.1.20	CYB_1644#ec:4.1.1.20	SYNPCC7002_A0097#ec:4.1.1.20	SynWH7803_1533#ec:4.1.1.20	Synpcc7942_0262#ec:4.1.1.20	sll0504#ec:4.1.1.20	tlr1761#ec:4.1.1.20	Tery_2435#ec:4.1.1.20	ec:4.1.1.20~1
AM1_1441#ec:3.4.24.57	cce_0208#ec:3.4.24.57	PCC8801_3403#ec:3.4.24.57	gll1354#ec:3.4.24.57	MAE_28140#ec:3.4.24.57	alr0110#ec:3.4.24.57	PMM0470#ec:3.4.24.57	P9211_04701#ec:3.4.24.57	P9215_05501#ec:3.4.24.57	CYB_2822#ec:3.4.24.57	SYNPCC7002_A1007#ec:3.4.24.57	SynWH7803_1843#ec:3.4.24.57	Synpcc7942_1251#ec:3.4.24.57	slr0807#ec:3.4.24.57	tll0502#ec:3.4.24.57	Tery_1635#ec:3.4.24.57	ec:3.4.24.57~1
AM1_3589#ec:1.1.1.23	cce_4520#ec:1.1.1.23	PCC8801_2651#ec:1.1.1.23	gvip194#ec:1.1.1.23	MAE_16690#ec:1.1.1.23	all1591#ec:1.1.1.23	PMM1488#ec:1.1.1.23	P9211_16101#ec:1.1.1.23	P9215_17571#ec:1.1.1.23	CYB_0073#ec:1.1.1.23	SYNPCC7002_A2049#ec:1.1.1.23	SynWH7803_2065#ec:1.1.1.23	Synpcc7942_1519#ec:1.1.1.23	slr0682#ec:1.1.1.23	tll2252#ec:1.1.1.23	Tery_2942#ec:1.1.1.23	ec:1.1.1.23~1
AM1_0588#ec:6.3.2.6	cce_2380#ec:6.3.2.6	PCC8801_0356#ec:6.3.2.6	gvip262#ec:6.3.2.6	MAE_31380#ec:6.3.2.6	alr2268#ec:6.3.2.6	PMM1339#ec:6.3.2.6	P9211_13931#ec:6.3.2.6	P9215_15681#ec:6.3.2.6	CYB_1784#ec:6.3.2.6	SYNPCC7002_A0317#ec:6.3.2.6	SynWH7803_1960#ec:6.3.2.6	Synpcc7942_0927#ec:6.3.2.6	slr1226#ec:6.3.2.6	tll1496#ec:6.3.2.6	Tery_4655#ec:6.3.2.6	ec:6.3.2.6~1
AM1_2044#ec:1.6.5.3	cce_1176#ec:1.6.5.3	PCC8801_3541#ec:1.6.5.3	gvip432#ec:1.6.5.3	MAE_55950#ec:1.6.5.3	all4883#ec:1.6.5.3	PMM0435#ec:1.6.5.3	P9211_04321#ec:1.6.5.3	P9215_05141#ec:1.6.5.3	CYB_1471#ec:1.6.5.3	SYNPCC7002_A2547#ec:1.6.5.3	SynWH7803_1884#ec:1.6.5.3	Synpcc7942_1415#ec:1.6.5.3	sll0223#ec:1.6.5.3	tll0045#ec:1.6.5.3	Tery_2529#ec:1.6.5.3	ec:1.6.5.3~1
AM1_3594#ec:2.7.7.6	cce_3487#ec:2.7.7.6	PCC8801_1750#ec:2.7.7.6	gvip557#ec:2.7.7.6	MAE_54520#ec:2.7.7.6	alr1596#ec:2.7.7.6	PMM1483#ec:2.7.7.6	P9211_16051#ec:2.7.7.6	P9215_17521#ec:2.7.7.6	CYB_2438#ec:2.7.7.6	SYNPCC7002_A2043#ec:2.7.7.6	SynWH7803_2060#ec:2.7.7.6	Synpcc7942_1524#ec:2.7.7.6	sll1789#ec:2.7.7.6	tll0640#ec:2.7.7.6	Tery_2937#ec:2.7.7.6	ec:2.7.7.6~1
AM1_1883#ec:2.1.3.2	cce_4693#ec:2.1.3.2	PCC8801_3160#ec:2.1.3.2	gvip392#ec:2.1.3.2	MAE_40920#ec:2.1.3.2	all1681#ec:2.1.3.2	PMM0233#ec:2.1.3.2	P9211_02551#ec:2.1.3.2	P9215_02551#ec:2.1.3.2	CYB_1917#ec:2.1.3.2	SYNPCC7002_A0884#ec:2.1.3.2	SynWH7803_0344#ec:2.1.3.2	Synpcc7942_0670#ec:2.1.3.2	slr1476#ec:2.1.3.2	tll1558#ec:2.1.3.2	Tery_4368#ec:2.1.3.2	ec:2.1.3.2~1
AM1_0996#ec:2.4.1.18	cce_2248#ec:2.4.1.18	PCC8801_0452#ec:2.4.1.18	gvip192#ec:2.4.1.18	MAE_54030#ec:2.4.1.18	all0713#ec:2.4.1.18	PMM0584#ec:2.4.1.18	P9211_10681#ec:2.4.1.18	P9215_06661#ec:2.4.1.18	CYB_1978#ec:2.4.1.18	SYNPCC7002_A1865#ec:2.4.1.18	SynWH7803_0756#ec:2.4.1.18	Synpcc7942_1085#ec:2.4.1.18	sll0158#ec:2.4.1.18	tll0578#ec:2.4.1.18	Tery_1837#ec:2.4.1.18	ec:2.4.1.18~1
AM1_3124#ec:6.3.2.4	cce_4735#ec:6.3.2.4	PCC8801_3354#ec:6.3.2.4	gll0297#ec:6.3.2.4	MAE_24510#ec:6.3.2.4	all0980#ec:6.3.2.4	PMM1306#ec:6.3.2.4	P9211_13541#ec:6.3.2.4	P9215_15351#ec:6.3.2.4	CYB_2109#ec:6.3.2.4	SYNPCC7002_A1584#ec:6.3.2.4	SynWH7803_1756#ec:6.3.2.4	Synpcc7942_2375#ec:6.3.2.4	slr1874#ec:6.3.2.4	tll0523#ec:6.3.2.4	Tery_4217#ec:6.3.2.4	ec:6.3.2.4~1
AM1_2321#ec:6.1.1.15	cce_4460#ec:6.1.1.15	PCC8801_3553#ec:6.1.1.15	gll2525#ec:6.1.1.15	MAE_44180#ec:6.1.1.15	alr5053#ec:6.1.1.15	PMM0508#ec:6.1.1.15	P9211_05091#ec:6.1.1.15	P9215_05901#ec:6.1.1.15	CYB_1126#ec:6.1.1.15	SYNPCC7002_A1656#ec:6.1.1.15	SynWH7803_0622#ec:6.1.1.15	Synpcc7942_1959#ec:6.1.1.15	sll1425#ec:6.1.1.15	tlr0777#ec:6.1.1.15	Tery_1318#ec:6.1.1.15	ec:6.1.1.15~1
AM1_4444#ec:6.1.1.7	cce_1722#ec:6.1.1.7	PCC8801_1423#ec:6.1.1.7	gvip323#ec:6.1.1.7	MAE_25600#ec:6.1.1.7	alr2418#ec:6.1.1.7	PMM0044#ec:6.1.1.7	P9211_00511#ec:6.1.1.7	P9215_00541#ec:6.1.1.7	CYB_1521#ec:6.1.1.7	SYNPCC7002_A1672#ec:6.1.1.7	SynWH7803_2398#ec:6.1.1.7	Synpcc7942_0876#ec:6.1.1.7	sll0362#ec:6.1.1.7	tll2103#ec:6.1.1.7	Tery_4806#ec:6.1.1.7	ec:6.1.1.7~1
AM1_2069#ec:6.1.1.11	cce_0927#ec:6.1.1.11	PCC8801_3186#ec:6.1.1.11	gvip075#ec:6.1.1.11	MAE_13050#ec:6.1.1.11	all3976#ec:6.1.1.11	PMM1188#ec:6.1.1.11	P9211_12751#ec:6.1.1.11	P9215_14021#ec:6.1.1.11	CYB_1790#ec:6.1.1.11	SYNPCC7002_A2328#ec:6.1.1.11	SynWH7803_1905#ec:6.1.1.11	Synpcc7942_0449#ec:6.1.1.11	slr1703#ec:6.1.1.11	tlr1552#ec:6.1.1.11	Tery_3523#ec:6.1.1.11	ec:6.1.1.11~1
AM1_2914#ec:6.3.4.2	cce_2923#ec:6.3.4.2	PCC8801_0546#ec:6.3.4.2	gvip211#ec:6.3.4.2	MAE_14480#ec:6.3.4.2	alr5000#ec:6.3.4.2	PMM1689#ec:6.3.4.2	P9211_18211#ec:6.3.4.2	P9215_19621#ec:6.3.4.2	CYB_1478#ec:6.3.4.2	SYNPCC7002_A1420#ec:6.3.4.2	SynWH7803_2461#ec:6.3.4.2	Synpcc7942_1954#ec:6.3.4.2	sll1443#ec:6.3.4.2	tll0768#ec:6.3.4.2	Tery_2872#ec:6.3.4.2	ec:6.3.4.2~1
AM1_2989#ec:3.4.11.1	cce_0708#ec:3.4.11.1	PCC8801_3861#ec:3.4.11.1	glr2611#ec:3.4.11.1	MAE_62000#ec:3.4.11.1	alr0237#ec:3.4.11.1	PMM1332#ec:3.4.11.1	P9211_13861#ec:3.4.11.1	P9215_15611#ec:3.4.11.1	CYB_1818#ec:3.4.11.1	SYNPCC7002_A2460#ec:3.4.11.1	SynWH7803_1951#ec:3.4.11.1	Synpcc7942_1190#ec:3.4.11.1	sll2001#ec:3.4.11.1	tlr1745#ec:3.4.11.1	Tery_0069#ec:3.4.11.1	ec:3.4.11.1~1
AM1_1792#ec:3.4.21.53	cce_4665#ec:3.4.21.53	PCC8801_1068#ec:3.4.21.53	glr3968#ec:3.4.21.53	MAE_18430#ec:3.4.21.53	all4335#ec:3.4.21.53	PMM1506#ec:3.4.21.53	P9211_16291#ec:3.4.21.53	P9215_17741#ec:3.4.21.53	CYB_0494#ec:3.4.21.53	SYNPCC7002_A2059#ec:3.4.21.53	SynWH7803_0377#ec:3.4.21.53	Synpcc7942_0882#ec:3.4.21.53	sll0195#ec:3.4.21.53	tlr2461#ec:3.4.21.53	Tery_0478#ec:3.4.21.53	ec:3.4.21.53~1
AM1_4313#ec:6.1.1.20	cce_1321#ec:6.1.1.20	PCC8801_2833#ec:6.1.1.20	gvip406#ec:6.1.1.20	MAE_35510#ec:6.1.1.20	alr4958#ec:6.1.1.20	PMM0871#ec:6.1.1.20	P9211_08931#ec:6.1.1.20	P9215_10221#ec:6.1.1.20	CYB_2916#ec:6.1.1.20	SYNPCC7002_A0447#ec:6.1.1.20	SynWH7803_1290#ec:6.1.1.20	Synpcc7942_1293#ec:6.1.1.20	sll1553#ec:6.1.1.20	tll0662#ec:6.1.1.20	Tery_2063#ec:6.1.1.20	ec:6.1.1.20~1
AM1_2022#ec:2.4.1.21	cce_0890#ec:2.4.1.21	PCC8801_1128#ec:2.4.1.21	gvip125#ec:2.4.1.21	MAE_06260#ec:2.4.1.21	alr1879#ec:2.4.1.21	PMM0609#ec:2.4.1.21	P9211_10411#ec:2.4.1.21	P9215_06911#ec:2.4.1.21	CYB_1734#ec:2.4.1.21	SYNPCC7002_A1532#ec:2.4.1.21	SynWH7803_1026#ec:2.4.1.21	Synpcc7942_2518#ec:2.4.1.21	sll0945#ec:2.4.1.21	tll0763#ec:2.4.1.21	Tery_2147#ec:2.4.1.21	ec:2.4.1.21~1
AM1_1867#ec:1.1.1.205	cce_3209#ec:1.1.1.205	PCC8801_0365#ec:1.1.1.205	glr1603#ec:1.1.1.205	MAE_54850#ec:1.1.1.205	alr0051#ec:1.1.1.205	PMM1062#ec:1.1.1.205	P9211_11281#ec:1.1.1.205	P9215_11971#ec:1.1.1.205	CYB_1616#ec:1.1.1.205	SYNPCC7002_A0266#ec:1.1.1.205	SynWH7803_1591#ec:1.1.1.205	Synpcc7942_1831#ec:1.1.1.205	slr1722#ec:1.1.1.205	tll2190#ec:1.1.1.205	Tery_3306#ec:1.1.1.205	ec:1.1.1.205~1
AM1_2292#ec:2.7.7.7	cce_2531#ec:2.7.7.7	PCC8801_2074#ec:2.7.7.7	gvip228#ec:2.7.7.7	MAE_53930#ec:2.7.7.7	alr4932#ec:2.7.7.7	PMM1658#ec:2.7.7.7	P9211_17841#ec:2.7.7.7	P9215_19311#ec:2.7.7.7	CYB_1304#ec:2.7.7.7	SYNPCC7002_A1704#ec:2.7.7.7	SynWH7803_0062#ec:2.7.7.7	Synpcc7942_0912#ec:2.7.7.7	sll1360#ec:2.7.7.7	tlr1132#ec:2.7.7.7	Tery_0832#ec:2.7.7.7	ec:2.7.7.7~1
AM1_1037#ec:6.1.1.4	cce_4237#ec:6.1.1.4	PCC8801_3236#ec:6.1.1.4	gvip546#ec:6.1.1.4	MAE_45590#ec:6.1.1.4	alr3283#ec:6.1.1.4	PMM0889#ec:6.1.1.4	P9211_08751#ec:6.1.1.4	P9215_10031#ec:6.1.1.4	CYB_2881#ec:6.1.1.4	SYNPCC7002_A1694#ec:6.1.1.4	SynWH7803_1260#ec:6.1.1.4	Synpcc7942_1920#ec:6.1.1.4	sll1074#ec:6.1.1.4	tll2098#ec:6.1.1.4	Tery_1704#ec:6.1.1.4	ec:6.1.1.4~1
AM1_2512#ec:2.7.7.7	cce_4077#ec:2.7.7.7	PCC8801_2428#ec:2.7.7.7	gvip538#ec:2.7.7.7	MAE_39160#ec:2.7.7.7	all3578#ec:2.7.7.7	PMM0945#ec:2.7.7.7	P9211_06991#ec:2.7.7.7	P9215_09451#ec:2.7.7.7	CYB_1183#ec:2.7.7.7	SYNPCC7002_A1408#ec:2.7.7.7	SynWH7803_1067#ec:2.7.7.7	Synpcc7942_2199#ec:2.7.7.7	slr0603#ec:2.7.7.7	tll2056#ec:2.7.7.7	Tery_1889#ec:2.7.7.7	ec:2.7.7.7~1
AM1_4499#ec:5.99.1.3	cce_0758#ec:5.99.1.3	PCC8801_1282#ec:5.99.1.3	gvip344#ec:5.99.1.3	MAE_48230#ec:5.99.1.3	all5265#ec:5.99.1.3	PMM1634#ec:5.99.1.3	P9211_17611#ec:5.99.1.3	P9215_19081#ec:5.99.1.3	CYB_0322#ec:5.99.1.3	SYNPCC7002_A1343#ec:5.99.1.3	SynWH7803_0147#ec:5.99.1.3	Synpcc7942_2491#ec:5.99.1.3	sll2005#ec:5.99.1.3	tll0647#ec:5.99.1.3	Tery_3961#ec:5.99.1.3	ec:5.99.1.3~1
AM1_2613#ec:2.4.2.14	cce_1211#ec:2.4.2.14	PCC8801_4178#ec:2.4.2.14	gvip291#ec:2.4.2.14	MAE_15390#ec:2.4.2.14	all3651#ec:2.4.2.14	PMM0004#ec:2.4.2.14	P9211_00031#ec:2.4.2.14	P9215_00031#ec:2.4.2.14	CYB_2131#ec:2.4.2.14	SYNPCC7002_A0550#ec:2.4.2.14	SynWH7803_0004#ec:2.4.2.14	Synpcc7942_0004#ec:2.4.2.14	sll0757#ec:2.4.2.14	tlr1684#ec:2.4.2.14	Tery_3699#ec:2.4.2.14	ec:2.4.2.14~1
AM1_4498#ec:2.5.1.75	cce_1871#ec:2.5.1.75	PCC8801_4133#ec:2.5.1.75	gll3248#ec:2.5.1.75	MAE_03840#ec:2.5.1.75	alr5266#ec:2.5.1.75	PMM1635#ec:2.5.1.75	P9211_17621#ec:2.5.1.75	P9215_19091#ec:2.5.1.75	CYB_2044#ec:2.5.1.75	SYNPCC7002_A1195#ec:2.5.1.75	SynWH7803_0146#ec:2.5.1.75	Synpcc7942_2490#ec:2.5.1.75	sll0817#ec:2.5.1.75	tlr0648#ec:2.5.1.75	Tery_3962#ec:2.5.1.75	ec:2.5.1.75~1
AM1_2637#ec:3.1.1.31	cce_4743#ec:3.1.1.31	PCC8801_1455#ec:3.1.1.31	glr3180#ec:3.1.1.31	MAE_11250#ec:3.1.1.31	alr1602#ec:3.1.1.31	PMM0771#ec:3.1.1.31	P9211_09911#ec:3.1.1.31	P9215_08651#ec:3.1.1.31	CYB_2885#ec:3.1.1.31	SYNPCC7002_A0928#ec:3.1.1.31	SynWH7803_1296#ec:3.1.1.31	Synpcc7942_0529#ec:3.1.1.31	sll1479#ec:3.1.1.31	tlr1076#ec:3.1.1.31	Tery_0535#ec:3.1.1.31	ec:3.1.1.31~1
AM1_4915#ec:4.1.2.25	cce_4420#ec:4.1.2.25	PCC8801_0444#ec:4.1.2.25	glr1487#ec:4.1.2.25	MAE_02910#ec:4.1.2.25	alr3512#ec:4.1.2.25	PMM0591#ec:4.1.2.25	P9211_10591#ec:4.1.2.25	P9215_06731#ec:4.1.2.25	CYB_1408#ec:4.1.2.25	SYNPCC7002_A0307	SynWH7803_0765#ec:4.1.2.25	Synpcc7942_0040#ec:4.1.2.25	slr1626#ec:4.1.2.25	tll0747#ec:4.1.2.25	Tery_0687#ec:4.1.2.25	ec:4.1.2.25~0.9375
AM1_1705#ec:3.1.26.12	cce_0277#ec:3.1.26.12	PCC8801_1064#ec:3.1.26.12	gvip208#ec:3.1.26.12	MAE_15200#ec:3.1.26.12	alr4331#ec:3.1.26.12	PMM1501#ec:3.1.26.12	P9211_16241#ec:3.1.26.12	P9215_17691#ec:3.1.26.12	CYB_1823#ec:3.1.26.12	SYNPCC7002_A0788#ec:3.1.26.12	SynWH7803_0372	Synpcc7942_0878#ec:3.1.26.12	slr1129#ec:3.1.26.12	tlr0597#ec:3.1.26.12	Tery_0483#ec:3.1.26.12	ec:3.1.26.12~0.9375
AM1_0132#ec:1.6.5.3	cce_1764#ec:1.6.5.3	PCC8801_1041#ec:1.6.5.3	gvip080#ec:1.6.5.3	MAE_11760#ec:1.6.5.3	all3842#ec:1.6.5.3	PMM0294#ec:1.6.5.3	P9211_03201	P9215_03191#ec:1.6.5.3	CYB_2332#ec:1.6.5.3	SYNPCC7002_A2748#ec:1.6.5.3	SynWH7803_0252#ec:1.6.5.3	Synpcc7942_1180#ec:1.6.5.3	slr1279#ec:1.6.5.3	tlr1429#ec:1.6.5.3	Tery_3501#ec:1.6.5.3	ec:1.6.5.3~0.9375
AM1_2758#ec:2.6.99.2	cce_3300#ec:2.6.99.2	PCC8801_4015#ec:2.6.99.2	gvip010#ec:2.6.99.2	MAE_23925	all0218#ec:2.6.99.2	PMM1107#ec:2.6.99.2	P9211_10801#ec:2.6.99.2	P9215_12431#ec:2.6.99.2	CYB_0455#ec:2.6.99.2	SYNPCC7002_A0094#ec:2.6.99.2	SynWH7803_1371#ec:2.6.99.2	Synpcc7942_1194#ec:2.6.99.2	slr1779#ec:2.6.99.2	tlr0838#ec:2.6.99.2	Tery_4177#ec:2.6.99.2	ec:2.6.99.2~0.9375
AM1_4672#ec:3.6.1.15	cce_1776#ec:3.6.1.15	PCC8801_1366#ec:3.6.1.15	glr0532#ec:3.6.1.15	MAE_08200#ec:3.6.1.15	all5088#ec:3.6.1.15	PMM0279#ec:3.6.1.15	P9211_03061#ec:3.6.1.15	P9215_03041#ec:3.6.1.15	CYB_0830#ec:3.6.1.15	SYNPCC7002_A0601	SynWH7803_0277#ec:3.6.1.15	Synpcc7942_1266#ec:3.6.1.15	slr0402#ec:3.6.1.15	tll1797#ec:3.6.1.15	Tery_1005#ec:3.6.1.15	ec:3.6.1.15~0.9375
AM1_1461#ec:2.6.1.11	cce_3094#ec:2.6.1.11	PCC8801_1986#ec:2.6.1.11	gvip059#ec:2.6.1.11	MAE_15720#ec:2.6.1.11	alr1080#ec:2.6.1.11	PMM1301#ec:2.6.1.11	P9211_13491	P9215_15301#ec:2.6.1.11	CYB_1419#ec:2.6.1.11	SYNPCC7002_A0326#ec:2.6.1.11	SynWH7803_1747#ec:2.6.1.11	Synpcc7942_0943#ec:2.6.1.11	slr1022#ec:2.6.1.11	tlr1328#ec:2.6.1.11	Tery_2649#ec:2.6.1.11	ec:2.6.1.11~0.9375
AM1_4247#ec:3.6.1.19	cce_3883#ec:3.6.1.19	PCC8801_0199#ec:3.6.1.19	gll2594	MAE_48990#ec:3.6.1.19	alr0512#ec:3.6.1.19	PMM1684#ec:3.6.1.19	P9211_18151#ec:3.6.1.19	P9215_19571#ec:3.6.1.19	CYB_2901#ec:3.6.1.19	SYNPCC7002_A0789#ec:3.6.1.19	SynWH7803_2449#ec:3.6.1.19	Synpcc7942_1493#ec:3.6.1.19	sll1005#ec:3.6.1.19	tlr0809#ec:3.6.1.19	Tery_5034#ec:3.6.1.19	ec:3.6.1.19~0.9375
AM1_2422#ec:4.2.1.96	cce_1377	PCC8801_0680#ec:4.2.1.96	gsl1645#ec:4.2.1.96	MAE_39970#ec:4.2.1.96	asr4549#ec:4.2.1.96	PMM0491#ec:4.2.1.96	P9211_04911#ec:4.2.1.96	P9215_05731#ec:4.2.1.96	CYB_2873#ec:4.2.1.96	SYNPCC7002_A2812#ec:4.2.1.96	SynWH7803_1805#ec:4.2.1.96	Synpcc7942_1636#ec:4.2.1.96	ssl2296#ec:4.2.1.96	tsl1825#ec:4.2.1.96	Tery_1232#ec:4.2.1.96	ec:4.2.1.96~0.9375
AM1_2161#ec:1.6.5.3	cce_2221#ec:1.6.5.3	PCC8801_1013	gvip066#ec:1.6.5.3	MAE_56420#ec:1.6.5.3	alr0226#ec:1.6.5.3	PMM0157#ec:1.6.5.3	P9211_01741#ec:1.6.5.3	P9215_01751#ec:1.6.5.3	CYB_1278#ec:1.6.5.3	SYNPCC7002_A0923#ec:1.6.5.3	SynWH7803_2288#ec:1.6.5.3	Synpcc7942_1346#ec:1.6.5.3	sll0522#ec:1.6.5.3	tlr0670#ec:1.6.5.3	Tery_1576#ec:1.6.5.3	ec:1.6.5.3~0.9375
AM1_4849~AM1_4972#ec:3.4.21.102	cce_1372#ec:3.4.21.102	PCC8801_4255#ec:3.4.21.102	gll3102#ec:3.4.21.102	MAE_26400#ec:3.4.21.102	all2500#ec:3.4.21.102	PMM0677#ec:3.4.21.102	P9211_07911#ec:3.4.21.102	P9215_07621#ec:3.4.21.102	CYB_0822#ec:3.4.21.102	SYNPCC7002_A0213#ec:3.4.21.102	SynWH7803_1476#ec:3.4.21.102	Synpcc7942_0712#ec:3.4.21.102	slr1751#ec:3.4.21.102	tll1406#ec:3.4.21.102	Tery_4518#ec:3.4.21.102	ec:3.4.21.102~1
AM1_1371#ec:1.6.5.3	cce_1763#ec:1.6.5.3	PCC8801_1040#ec:1.6.5.3	gvip081#ec:1.6.5.3~gvip331#ec:1.6.5.3	MAE_11770#ec:1.6.5.3	all3841#ec:1.6.5.3	PMM0293#ec:1.6.5.3	P9211_03191#ec:1.6.5.3	P9215_03181#ec:1.6.5.3	CYB_2333#ec:1.6.5.3	SYNPCC7002_A2749#ec:1.6.5.3	SynWH7803_0253#ec:1.6.5.3	Synpcc7942_1181#ec:1.6.5.3	slr1280#ec:1.6.5.3	tlr0705#ec:1.6.5.3	Tery_3500#ec:1.6.5.3	ec:1.6.5.3~1
AM1_1347#ec:4.2.1.20	cce_2130#ec:4.2.1.20	PCC8801_1490#ec:4.2.1.20	gvip361#ec:4.2.1.20	MAE_20980#ec:4.2.1.20	all0411#ec:4.2.1.20~alr4811#ec:4.2.1.20	PMM0572#ec:4.2.1.20	P9211_05751#ec:4.2.1.20	P9215_06541#ec:4.2.1.20	CYB_0937#ec:4.2.1.20	SYNPCC7002_A0562#ec:4.2.1.20	SynWH7803_0732#ec:4.2.1.20	Synpcc7942_0411#ec:4.2.1.20	slr0966#ec:4.2.1.20	tll0439#ec:4.2.1.20	Tery_4493#ec:4.2.1.20	ec:4.2.1.20~1
AM1_5522#ec:2.3.1.179	cce_4118#ec:2.3.1.179	PCC8801_3248#ec:2.3.1.179	gll1091#ec:2.3.1.179~gll4014#ec:2.3.1.179	MAE_14960#ec:2.3.1.179	alr3343#ec:2.3.1.179	PMM1609#ec:2.3.1.179	P9211_17341#ec:2.3.1.179	P9215_18831#ec:2.3.1.179	CYB_1666#ec:2.3.1.179	SYNPCC7002_A1023#ec:2.3.1.179	SynWH7803_0196#ec:2.3.1.179	Synpcc7942_0537#ec:2.3.1.179	sll1069#ec:2.3.1.179	tll1871#ec:2.3.1.179	Tery_0451#ec:2.3.1.179	ec:2.3.1.179~1
AM1_0850#ec:1.14.99.3	cce_2573#ec:1.14.99.3	PCC8801_1380#ec:1.14.99.3	gvip040#ec:1.14.99.3	MAE_14930#ec:1.14.99.3	alr3125#ec:1.14.99.3~all1897#ec:1.14.99.3	PMM1594#ec:1.14.99.3	P9211_17151#ec:1.14.99.3	P9215_18671#ec:1.14.99.3	CYB_2435#ec:1.14.99.3	SYNPCC7002_A2508#ec:1.14.99.3	SynWH7803_0221#ec:1.14.99.3	Synpcc7942_1858#ec:1.14.99.3	sll1184#ec:1.14.99.3	tll0365#ec:1.14.99.3	Tery_0335#ec:1.14.99.3	ec:1.14.99.3~1
AM1_4715#ec:2.7.4.3~AM1_2414#ec:2.7.4.3	cce_4034#ec:2.7.4.3	PCC8801_0233#ec:2.7.4.3	gll1392#ec:2.7.4.3	MAE_57240#ec:2.7.4.3	all4196#ec:2.7.4.3	PMM1539#ec:2.7.4.3	P9211_16591#ec:2.7.4.3	P9215_18101#ec:2.7.4.3	CYB_2616#ec:2.7.4.3	SYNPCC7002_A1046#ec:2.7.4.3	SynWH7803_0415#ec:2.7.4.3	Synpcc7942_2213#ec:2.7.4.3	sll1815#ec:2.7.4.3	tlr0100#ec:2.7.4.3	Tery_2993#ec:2.7.4.3	ec:2.7.4.3~1
AM1_0696#ec:1.2.4.1	cce_4647#ec:1.2.4.1	PCC8801_2883#ec:1.2.4.1	glr1530#ec:1.2.4.1~glr2846#ec:1.2.4.1	MAE_05620#ec:1.2.4.1	all0122#ec:1.2.4.1	PMM0930#ec:1.2.4.1	P9211_07151#ec:1.2.4.1	P9215_09601#ec:1.2.4.1	CYB_1765#ec:1.2.4.1	SYNPCC7002_A0655#ec:1.2.4.1	SynWH7803_1363#ec:1.2.4.1	Synpcc7942_0143#ec:1.2.4.1	sll1721#ec:1.2.4.1	tll0204#ec:1.2.4.1	Tery_5078#ec:1.2.4.1	ec:1.2.4.1~1
AM1_3657~AM1_1366#ec:3.1.3.71	cce_1018#ec:3.1.3.71	PCC8801_1487#ec:3.1.3.71	gll2974#ec:3.1.3.71	MAE_16000#ec:3.1.3.71	all2568#ec:3.1.3.71	PMM0614#ec:3.1.3.71	P9211_10351#ec:3.1.3.71	P9215_06961#ec:3.1.3.71	CYB_0287#ec:3.1.3.71	SYNPCC7002_A1835#ec:3.1.3.71	SynWH7803_1034#ec:3.1.3.71	Synpcc7942_2589#ec:3.1.3.71	slr1718#ec:3.1.3.71	tll0403#ec:3.1.3.71	Tery_1206#ec:3.1.3.71	ec:3.1.3.71~1
AM1_2697#ec:1.6.99.3	cce_0154#ec:1.6.99.3	PCC8801_0681#ec:1.6.99.3	glr3503#ec:1.6.99.3	MAE_42940#ec:1.6.99.3~MAE_62400#ec:1.6.99.3	alr4094#ec:1.6.99.3	PMM0082#ec:1.6.99.3	P9211_00911#ec:1.6.99.3	P9215_00951#ec:1.6.99.3	CYB_1748#ec:1.6.99.3	SYNPCC7002_A2120#ec:1.6.99.3	SynWH7803_2175#ec:1.6.99.3	Synpcc7942_2508#ec:1.6.99.3	slr1743#ec:1.6.99.3	tlr1136#ec:1.6.99.3	Tery_3661#ec:1.6.99.3	ec:1.6.99.3~1
AM1_0615#ec:1.3.3.3	cce_3201#ec:1.3.3.3	PCC8801_1148#ec:1.3.3.3	gvip515#ec:1.3.3.3	MAE_06700#ec:1.3.3.3	all1357#ec:1.3.3.3~all0650#ec:1.3.3.3	PMM1582#ec:1.3.3.3	P9211_17021#ec:1.3.3.3	P9215_18541#ec:1.3.3.3	CYB_2837#ec:1.3.3.3	SYNPCC7002_A1828#ec:1.3.3.3	SynWH7803_0461#ec:1.3.3.3	Synpcc7942_0674#ec:1.3.3.3	sll1185#ec:1.3.3.3	tll0684#ec:1.3.3.3	Tery_1166#ec:1.3.3.3	ec:1.3.3.3~1
AM1_0943#ec:2.5.1.7	cce_0401#ec:2.5.1.7	PCC8801_2950#ec:2.5.1.7	glr3125#ec:2.5.1.7	MAE_62240#ec:2.5.1.7	all0174#ec:2.5.1.7	PMM1300#ec:2.5.1.7	P9211_13481#ec:2.5.1.7	P9215_15281#ec:2.5.1.7~P9215_00391#ec:2.5.1.7	CYB_0095#ec:2.5.1.7	SYNPCC7002_A1105#ec:2.5.1.7	SynWH7803_1746#ec:2.5.1.7	Synpcc7942_0715#ec:2.5.1.7	slr0017#ec:2.5.1.7	tll0780#ec:2.5.1.7	Tery_3177#ec:2.5.1.7	ec:2.5.1.7~1
AM1_4619#ec:1.9.3.1	cce_1975#ec:1.9.3.1	PCC8801_0569#ec:1.9.3.1	gvip298#ec:1.9.3.1	MAE_22950#ec:1.9.3.1	alr0952#ec:1.9.3.1~alr2516#ec:1.9.3.1	PMM0444#ec:1.9.3.1	P9211_04411#ec:1.9.3.1	P9215_05231#ec:1.9.3.1	CYB_2700#ec:1.9.3.1	SYNPCC7002_A1164#ec:1.9.3.1	SynWH7803_1873#ec:1.9.3.1	Synpcc7942_2604#ec:1.9.3.1	slr1138#ec:1.9.3.1	tll2009#ec:1.9.3.1	Tery_1777#ec:1.9.3.1	ec:1.9.3.1~1
AM1_0133#ec:1.6.5.3	cce_1762#ec:1.6.5.3	PCC8801_1039#ec:1.6.5.3	gvip332#ec:1.6.5.3~gvip082#ec:1.6.5.3	MAE_11780#ec:1.6.5.3	all3840#ec:1.6.5.3	PMM0292#ec:1.6.5.3	P9211_03181#ec:1.6.5.3	P9215_03171#ec:1.6.5.3	CYB_2334#ec:1.6.5.3	SYNPCC7002_A2750#ec:1.6.5.3	SynWH7803_0254#ec:1.6.5.3	Synpcc7942_1182#ec:1.6.5.3	slr1281#ec:1.6.5.3	tlr1430#ec:1.6.5.3	Tery_3499#ec:1.6.5.3	ec:1.6.5.3~1
AM1_1352#ec:1.2.4.1	cce_0292#ec:1.2.4.1	PCC8801_4151#ec:1.2.4.1	glr1529#ec:1.2.4.1~glr2844#ec:1.2.4.1	MAE_44510#ec:1.2.4.1	alr2708#ec:1.2.4.1	PMM1288#ec:1.2.4.1	P9211_13351#ec:1.2.4.1	P9215_15161#ec:1.2.4.1	CYB_0299#ec:1.2.4.1	SYNPCC7002_A0353#ec:1.2.4.1	SynWH7803_1734#ec:1.2.4.1	Synpcc7942_1944#ec:1.2.4.1	slr1934#ec:1.2.4.1	tlr1169#ec:1.2.4.1	Tery_5066#ec:1.2.4.1	ec:1.2.4.1~1
AM1_0608#ec:4.1.99.12	cce_1078#ec:4.1.99.12	PCC8801_3439#ec:4.1.99.12	gvip130#ec:4.1.99.12	MAE_24490#ec:4.1.99.12~MAE_29810	all3536#ec:4.1.99.12	PMM0893#ec:4.1.99.12	P9211_08711#ec:4.1.99.12	P9215_09991#ec:4.1.99.12	CYB_2077#ec:4.1.99.12	SYNPCC7002_A0427#ec:4.1.99.12	SynWH7803_1252#ec:4.1.99.12	Synpcc7942_1432#ec:4.1.99.12	sll1894#ec:4.1.99.12	tlr1727#ec:4.1.99.12	Tery_4462#ec:4.1.99.12	ec:4.1.99.12~1
AM1_1191#ec:1.3.1.33	cce_0320#ec:1.3.1.33	PCC8801_3722	gvip343#ec:1.3.1.33	MAE_13650#ec:1.3.1.33	all1743#ec:1.3.1.33	PMM0542#ec:1.3.1.33	P9211_05441	P9215_06231#ec:1.3.1.33	CYB_1015#ec:1.3.1.33	SYNPCC7002_A0210#ec:1.3.1.33	SynWH7803_0669#ec:1.3.1.33	Synpcc7942_2503#ec:1.3.1.33	slr0506#ec:1.3.1.33	tlr0575#ec:1.3.1.33	Tery_0109#ec:1.3.1.33	ec:1.3.1.33~0.875
AM1_1490#ec:2.4.2.9	cce_2630#ec:2.4.2.9	PCC8801_0887#ec:2.4.2.9	gll0063#ec:2.4.2.9	MAE_21900#ec:2.4.2.9~MAE_27260#ec:2.4.2.9	all2063#ec:2.4.2.9	PMM0776#ec:2.4.2.9	P9211_09861#ec:2.4.2.9	P9215_08701#ec:2.4.2.9	CYB_2389#ec:2.4.2.9	SYNPCC7002_A1689#ec:2.4.2.9	SynWH7803_1133#ec:2.4.2.9	Synpcc7942_1715#ec:2.4.2.9	sll1035#ec:2.4.2.9	tlr1764#ec:2.4.2.9	Tery_2191#ec:2.4.2.9	ec:2.4.2.9~1
AM1_1430#ec:4.1.3.27	cce_2887#ec:4.1.3.27	PCC8801_2273#ec:4.1.3.27	gvip118#ec:4.1.3.27	MAE_23330#ec:4.1.3.27	all0269#ec:4.1.3.27	PMM0184#ec:2.6.1.85	P9211_02021#ec:2.6.1.85	P9215_02021#ec:2.6.1.85	CYB_2417#ec:4.1.3.27	SYNPCC7002_A1762#ec:4.1.3.27	SynWH7803_2329#ec:2.6.1.85	Synpcc7942_0400#ec:4.1.3.27	slr0055#ec:4.1.3.27	tlr1471#ec:4.1.3.27	Tery_5029#ec:4.1.3.27	ec:2.6.1.85~0.25#ec:4.1.3.27~0.75
AM1_1651#ec:1.6.5.3	cce_3395#ec:1.6.5.3	PCC8801_0781#ec:1.6.5.3	gll3770#ec:1.6.5.3	MAE_52680#ec:1.6.5.3	alr4216#ec:1.6.5.3	PMM1559#ec:1.6.5.3	P9211_16791#ec:1.6.5.3	P9215_18311#ec:1.6.5.3	CYB_2627	SYNPCC7002_A1143	SynWH7803_0435#ec:1.6.5.3	Synpcc7942_2234#ec:1.6.5.3	sll1262#ec:1.6.5.3	tlr1130#ec:1.6.5.3	Tery_3013#ec:1.6.5.3	ec:1.6.5.3~0.875
AM1_2932#ec:2.4.2.18	cce_0829#ec:2.4.2.18	PCC8801_3063#ec:2.4.2.18	gvip385#ec:2.4.2.18	MAE_07170#ec:2.4.2.18	alr1153#ec:2.4.2.18~all0409#ec:2.4.2.18	PMM0952#ec:2.4.2.18	P9211_06921#ec:2.4.2.18	P9215_09391#ec:2.4.2.18	CYB_0050#ec:2.4.2.18	SYNPCC7002_A2203#ec:2.4.2.18	SynWH7803_1060#ec:2.4.2.18	Synpcc7942_2123#ec:2.4.2.18	slr1867#ec:2.4.2.18	tll1714#ec:2.4.2.18	Tery_2308#ec:2.4.2.18	ec:2.4.2.18~1
AM1_3333#ec:1.6.5.3	cce_4717#ec:1.6.5.3	PCC8801_2036#ec:1.6.5.3	gvip333#ec:1.6.5.3~gvip329#ec:1.6.5.3	MAE_52260#ec:1.6.5.3	alr3355#ec:1.6.5.3	PMM0172#ec:1.6.5.3	P9211_01901#ec:1.6.5.3	P9215_01901#ec:1.6.5.3	CYB_0872#ec:1.6.5.3	SYNPCC7002_A2541#ec:1.6.5.3	SynWH7803_2314#ec:1.6.5.3	Synpcc7942_1743#ec:1.6.5.3	slr0261#ec:1.6.5.3	tlr1288#ec:1.6.5.3	Tery_4815#ec:1.6.5.3	ec:1.6.5.3~1
AM1_1394#ec:4.2.1.2	cce_0396#ec:4.2.1.2	PCC8801_3201#ec:4.2.1.2	glr1457#ec:4.3.1.1	MAE_06900#ec:4.2.1.2	alr3724#ec:4.2.1.2	PMM1466#ec:4.2.1.2	P9211_15861#ec:4.2.1.2	P9215_17341#ec:4.2.1.2	CYB_0526#ec:4.2.1.2	SYNPCC7002_A2041#ec:4.3.1.1	SynWH7803_2039#ec:4.2.1.2	Synpcc7942_1007#ec:4.2.1.2	slr0018#ec:4.2.1.2	tll1534#ec:4.2.1.2	Tery_1328#ec:4.2.1.2	ec:4.2.1.2~0.875#ec:4.3.1.1~0.125
AM1_2157#ec:2.3.3.1~AM1_4002	cce_1900#ec:2.3.3.1	PCC8801_1377#ec:2.3.3.1	glr3012#ec:2.3.3.1	MAE_05230#ec:2.3.3.1	alr0222#ec:2.3.3.1	PMM0161#ec:2.3.3.1	P9211_01781#ec:2.3.3.1	P9215_01791#ec:2.3.3.1	CYB_1908#ec:2.3.3.1	SYNPCC7002_A2623#ec:2.3.3.1	SynWH7803_2292#ec:2.3.3.1	Synpcc7942_0612#ec:2.3.3.1	sll0401#ec:2.3.3.1	tlr2393#ec:2.3.3.1	Tery_1580#ec:2.3.3.1	ec:2.3.3.1~1
AM1_4805#ec:4.2.1.20	cce_3134#ec:4.2.1.20	PCC8801_1749#ec:4.2.1.20	gvip381#ec:4.2.1.20	MAE_17780#ec:4.2.1.20	all0410#ec:4.2.1.20~all3794#ec:4.2.1.20	PMM0164#ec:4.2.1.20	P9211_01811#ec:4.2.1.20	P9215_01821#ec:4.2.1.20	CYB_1508#ec:4.2.1.20	SYNPCC7002_A0296#ec:4.2.1.20	SynWH7803_2299#ec:4.2.1.20	Synpcc7942_2143#ec:4.2.1.20	slr0543#ec:4.2.1.20	tll2475#ec:4.2.1.20	Tery_0581#ec:4.2.1.20	ec:4.2.1.20~1
AM1_6409~AM1_0010#ec:5.4.99.5	cce_3372#ec:5.4.99.5	PCC8801_0393#ec:5.4.99.5	glr2705#ec:5.4.99.5	MAE_19300#ec:5.4.99.5	all4012#ec:5.4.99.5	PMM1181#ec:5.4.99.5	P9211_12681#ec:5.4.99.5	P9215_13951#ec:5.4.99.5	CYB_1839#ec:5.4.99.5	SYNPCC7002_A2537#ec:5.4.99.5	SynWH7803_1896#ec:5.4.99.5	Synpcc7942_1915#ec:5.4.99.5	sll0109#ec:5.4.99.5	tll1803#ec:5.4.99.5	Tery_2493#ec:5.4.99.5	ec:5.4.99.5~1
AM1_1221#ec:4.4.1.16	cce_1004#ec:4.4.1.16	PCC8801_0418#ec:4.4.1.16	glr1373#ec:4.4.1.16	MAE_13900#ec:4.4.1.16~MAE_23060#ec:4.4.1.16	alr2495#ec:4.4.1.16	PMM0070#ec:4.4.1.16	P9211_00781#ec:4.4.1.16	P9215_00821#ec:4.4.1.16	CYB_1997#ec:4.4.1.16	SYNPCC7002_A1811#ec:4.4.1.16	SynWH7803_2147#ec:4.4.1.16	Synpcc7942_1738#ec:4.4.1.16	slr0077#ec:4.4.1.16	tlr2068#ec:4.4.1.16	Tery_4358#ec:4.4.1.16	ec:4.4.1.16~1
AM1_2283#ec:3.1.3.37~AM1_5758#ec:3.1.3.37	cce_3974#ec:3.1.3.37	PCC8801_3646#ec:3.1.3.37	gvip460#ec:3.1.3.37	MAE_30020#ec:3.1.3.37	alr1041#ec:3.1.3.37	PMM0767#ec:3.1.3.37	P9211_09951#ec:3.1.3.37	P9215_08611#ec:3.1.3.37	CYB_2257#ec:3.1.3.37	SYNPCC7002_A1301#ec:3.1.3.37	SynWH7803_1300#ec:3.1.3.37	Synpcc7942_0505#ec:3.1.3.37	slr2094#ec:3.1.3.37	tll1276#ec:3.1.3.37	Tery_0948#ec:3.1.3.37	ec:3.1.3.37~1
AM1_0581#ec:2.4.1.182	cce_1830#ec:2.4.1.182~cce_1829#ec:2.4.1.182	PCC8801_1664#ec:2.4.1.182	glr1868#ec:2.4.1.182	MAE_39010#ec:2.4.1.182	alr2274#ec:2.4.1.182	PMM1334#ec:2.4.1.182	P9211_13881#ec:2.4.1.182	P9215_15631#ec:2.4.1.182	CYB_2789#ec:2.4.1.182	SYNPCC7002_A0068#ec:2.4.1.182	SynWH7803_1955#ec:2.4.1.182	Synpcc7942_0932#ec:2.4.1.182	slr0015#ec:2.4.1.182	tll0321#ec:2.4.1.182	Tery_3322#ec:2.4.1.182	ec:2.4.1.182~1
AM1_4620#ec:1.9.3.1	cce_1976#ec:1.9.3.1	PCC8801_0568#ec:1.9.3.1	gvip299#ec:1.9.3.1	MAE_22940#ec:1.9.3.1	alr0951#ec:1.9.3.1~alr2515#ec:1.9.3.1	PMM0445#ec:1.9.3.1	P9211_04421#ec:1.9.3.1	P9215_05241#ec:1.9.3.1	CYB_2698#ec:1.9.3.1	SYNPCC7002_A1163#ec:1.9.3.1	SynWH7803_1872#ec:1.9.3.1	Synpcc7942_2603#ec:1.9.3.1	slr1137#ec:1.9.3.1	tll2010#ec:1.9.3.1	Tery_1778#ec:1.9.3.1	ec:1.9.3.1~1
AM1_1256#ec:2.1.1.13	cce_0077#ec:2.1.1.13	PCC8801_2495#ec:2.1.1.13	gvip051#ec:2.1.1.13	MAE_21380#ec:2.1.1.13	alr0308#ec:2.1.1.13	PMM0877#ec:2.1.1.13	P9211_08871#ec:2.1.1.13	P9215_10151#ec:2.1.1.13	CYB_2208#ec:2.1.1.13	SYNPCC7002_A2466#ec:2.1.1.13	SynWH7803_1277#ec:2.1.1.13	Synpcc7942_1372#ec:2.1.1.13	slr0212#ec:2.1.1.13	tll1027#ec:2.1.1.13	Tery_2492#ec:2.1.1.13~Tery_1073#ec:2.1.1.13	ec:2.1.1.13~1
AM1_3160#ec:3.6.3.30	cce_3801#ec:3.6.3.30	PCC8801_1756#ec:3.6.3.30	gll1012#ec:3.6.3.30	MAE_12460#ec:3.6.3.30	alr1384#ec:3.6.3.30	PMM0803#ec:3.6.3.30	P9211_09571	P9215_08981	CYB_0190#ec:3.6.3.30	SYNPCC7002_A0871#ec:3.6.3.30	SynWH7803_0693	Synpcc7942_1406#ec:3.6.3.30	sll1878#ec:3.6.3.30	tll1492#ec:3.6.3.30	Tery_3222#ec:3.6.3.30	ec:3.6.3.30~0.8125
AM1_2942#ec:1.3.1.12	cce_4463#ec:1.3.1.12	PCC8801_0596	gvip038#ec:1.3.1.12	MAE_55280#ec:1.3.1.12	all1141#ec:1.3.1.12	PMM1565#ec:1.3.1.12	P9211_16841	P9215_18371	CYB_0624#ec:1.3.1.12	SYNPCC7002_A0677#ec:1.3.1.12	SynWH7803_0443#ec:1.3.1.12	Synpcc7942_0660#ec:1.3.1.12	slr2081#ec:1.3.1.12	tll2435#ec:1.3.1.12	Tery_2701#ec:1.3.1.12	ec:1.3.1.12~0.8125
AM1_1791#ec:5.2.1.8	cce_3028#ec:5.2.1.8	PCC8801_2910	glr0841#ec:5.2.1.8	MAE_54380#ec:5.2.1.8	alr0577#ec:5.2.1.8	PMM1293#ec:5.2.1.8	P9211_13401	P9215_15211	CYB_0395#ec:5.2.1.8	SYNPCC7002_A1987#ec:5.2.1.8	SynWH7803_1741#ec:5.2.1.8	Synpcc7942_2354#ec:5.2.1.8	slr1761#ec:5.2.1.8	tlr1102#ec:5.2.1.8	Tery_1467#ec:5.2.1.8	ec:5.2.1.8~0.8125
AM1_6407#ec:1.6.5.3	cce_4330	PCC8801_2043#ec:1.6.5.3	glr1522#ec:1.6.5.3	MAE_06270#ec:1.6.5.3	all1732#ec:1.6.5.3	PMM0145#ec:1.6.5.3	P9211_01601#ec:1.6.5.3	P9215_01621#ec:1.6.5.3	CYB_0644#ec:1.6.5.3	SYNPCC7002_A0569	SynWH7803_2274	Synpcc7942_1982#ec:1.6.5.3	slr1623#ec:1.6.5.3	tll0447#ec:1.6.5.3	Tery_2883#ec:1.6.5.3	ec:1.6.5.3~0.8125
AM1_0559#ec:3.6.1.11	cce_0600#ec:3.6.1.11	PCC8801_3658	gvip052#ec:3.6.1.11	MAE_53740#ec:3.6.1.11	all3552#ec:3.6.1.11	PMM0457#ec:3.6.1.11	P9211_04581#ec:3.6.1.11	P9215_05371#ec:3.6.1.11	CYB_1493#ec:3.6.1.11	SYNPCC7002_A1401#ec:3.6.1.11	SynWH7803_1855#ec:3.6.1.11	Synpcc7942_1965#ec:3.6.1.11	sll1546#ec:3.6.1.11	tll1680#ec:3.6.1.11	Tery_0231#ec:3.6.1.40	ec:3.6.1.11~0.875#ec:3.6.1.40~0.0625
AM1_5559#ec:2.1.1.61	cce_3638#ec:2.1.1.61	PCC8801_3542#ec:2.1.1.61	gll0551#ec:2.1.1.61	MAE_48350#ec:2.1.1.61	all1359#ec:2.1.1.61	PMM1291#ec:2.1.1.61	P9211_13381#ec:2.8.1.-	P9215_15191#ec:2.1.1.61	CYB_1191#ec:2.1.1.61	SYNPCC7002_A2709#ec:2.1.1.61	SynWH7803_1738#ec:2.8.1.-	Synpcc7942_1509#ec:2.1.1.61	sll0844#ec:2.1.1.61	tlr2256#ec:2.1.1.61	Tery_0725#ec:2.1.1.61	ec:2.8.1.-~0.125#ec:2.1.1.61~0.875
AM1_2417#ec:2.5.1.47	cce_1473#ec:2.5.1.47	PCC8801_0433#ec:2.5.1.47	gvip092#ec:2.5.1.47	MAE_51690#ec:2.5.1.47~MAE_60310#ec:2.5.1.47	all2521#ec:2.5.1.47~alr4552#ec:2.5.1.47	PMM0123#ec:2.5.1.47	P9211_01381#ec:2.5.1.47	P9215_01411#ec:2.5.1.47	CYB_1982#ec:2.5.1.47	SYNPCC7002_A0247#ec:2.5.1.47	SynWH7803_2234#ec:2.5.1.47	Synpcc7942_1466#ec:2.5.1.47	slr1842#ec:2.5.1.47	tlr0504#ec:2.5.1.47	Tery_1235#ec:2.5.1.47	ec:2.5.1.47~1
AM1_2941~AM1_2045#ec:1.18.1.2~AM1_4630	cce_0994#ec:1.18.1.2	PCC8801_2543#ec:1.18.1.2	gvip312#ec:1.18.1.2	MAE_12570#ec:1.18.1.2	all4121#ec:1.18.1.2	PMM1075#ec:1.18.1.2	P9211_11131#ec:1.18.1.2	P9215_12111#ec:1.18.1.2	CYB_2882#ec:1.18.1.2	SYNPCC7002_A0853#ec:1.18.1.2	SynWH7803_1560#ec:1.18.1.2	Synpcc7942_0978#ec:1.18.1.2	slr1643#ec:1.18.1.2	tlr1211#ec:1.18.1.2	Tery_3658#ec:1.18.1.2	ec:1.18.1.2~1
AM1_3166#ec:2.4.1.182	cce_3390#ec:2.4.1.182	PCC8801_3384#ec:2.4.1.182	glr2712#ec:2.4.1.182	MAE_44860#ec:2.4.1.182	alr4005#ec:2.4.1.182	PMM0059	P9211_00671	P9215_00711	CYB_2853#ec:2.4.1.182	SYNPCC7002_A0368#ec:2.4.1.182	SynWH7803_2127	Synpcc7942_1378#ec:2.4.1.182	slr1677#ec:2.4.1.182	tll1550#ec:2.4.1.182	Tery_3228#ec:2.4.1.182	ec:2.4.1.182~0.75
AM1_2282#ec:2.7.7.27~AM1_1929#ec:2.7.7.27	cce_0987#ec:2.7.7.27~cce_2658	PCC8801_4064#ec:2.7.7.27	gll4260#ec:2.7.7.27	MAE_28050#ec:2.7.7.27	all4645#ec:2.7.7.27	PMM0769#ec:2.7.7.27	P9211_09931#ec:2.7.7.27	P9215_08631#ec:2.7.7.27	CYB_1067#ec:2.7.7.27	SYNPCC7002_A0095#ec:2.7.7.27	SynWH7803_1298#ec:2.7.7.27	Synpcc7942_0603#ec:2.7.7.27	slr1176#ec:2.7.7.27	tlr1287#ec:2.7.7.27	Tery_4395#ec:2.7.7.27	ec:2.7.7.27~1
AM1_4621#ec:1.9.3.1	cce_1977#ec:1.9.3.1	PCC8801_0567#ec:1.9.3.1	gvip077#ec:1.9.3.1~gvip300#ec:1.9.3.1	MAE_22930#ec:1.9.3.1	alr0950#ec:1.9.3.1~alr2514#ec:1.9.3.1	PMM0446#ec:1.9.3.1	P9211_04431#ec:1.9.3.1	P9215_05251#ec:1.9.3.1	CYB_2697#ec:1.9.3.1	SYNPCC7002_A1162#ec:1.9.3.1	SynWH7803_1871#ec:1.9.3.1	Synpcc7942_2602#ec:1.9.3.1	slr1136#ec:1.9.3.1	tll2011#ec:1.9.3.1	Tery_1779#ec:1.9.3.1	ec:1.9.3.1~1
AM1_2514#ec:2.7.6.5	cce_4391#ec:2.7.6.5	PCC8801_1433#ec:2.7.6.5	glr2748#ec:3.1.7.2	MAE_53150	all1549#ec:3.1.7.2	PMM0191#ec:3.1.7.2	P9211_02091#ec:2.7.6.5	P9215_02091#ec:2.7.6.5	CYB_1543#ec:3.1.7.2	SYNPCC7002_A2816	SynWH7803_2342#ec:3.1.7.2	Synpcc7942_1377#ec:3.1.7.2	slr1325#ec:3.1.7.2	tll0584#ec:3.1.7.2	Tery_2653#ec:2.7.6.5	ec:2.7.6.5~0.375#ec:3.1.7.2~0.5
AM1_4899#ec:6.3.5.1	cce_2756#ec:6.3.5.1	PCC8801_3032~PCC8801_0268#ec:6.3.5.1	glr2587#ec:6.3.5.1	MAE_34920#ec:6.3.5.1	alr2485#ec:6.3.1.5	PMM1446#ec:6.3.5.1	P9211_15651#ec:6.3.5.1	P9215_17141#ec:6.3.5.1	CYB_1248#ec:6.3.5.1	SYNPCC7002_A1784#ec:6.3.5.1	SynWH7803_2009#ec:6.3.5.1	Synpcc7942_0105#ec:6.3.1.5	slr1691#ec:6.3.1.5	tlr1180#ec:6.3.1.5	Tery_1984#ec:6.3.1.5	ec:6.3.1.5~0.3125#ec:6.3.5.1~0.6875
AM1_4360#ec:4.1.1.48	cce_2305#ec:4.1.1.48	PCC8801_3489#ec:4.1.1.48	gvip350#ec:4.1.1.48	MAE_45030#ec:4.1.1.48	alr3235#ec:4.1.1.48~all0413#ec:4.1.1.48~alr4746#ec:4.1.1.48	PMM1297#ec:4.1.1.48	P9211_13441#ec:4.1.1.48	P9215_15251#ec:4.1.1.48	CYB_2343#ec:4.1.1.48	SYNPCC7002_A1348#ec:4.1.1.48	SynWH7803_1743#ec:4.1.1.48	Synpcc7942_1197#ec:4.1.1.48	slr0546#ec:4.1.1.48	tll0698#ec:4.1.1.48	Tery_3169#ec:4.1.1.48	ec:4.1.1.48~1
AM1_1527#ec:1.14.19.1	cce_3100#ec:1.14.19.1	PCC8801_0640#ec:1.14.19.1	gvip170#ec:1.14.19.1	MAE_50330#ec:1.14.19.1	all1599#ec:1.14.19.1	PMM1672#ec:1.14.19.1	P9211_17991#ec:1.14.19.1	P9215_19451#ec:1.14.19.1	CYB_0861#ec:1.14.19.1	SYNPCC7002_A2198#ec:1.14.19.1	SynWH7803_2417#ec:1.14.19.1~SynWH7803_2415#ec:1.14.19.1	Synpcc7942_2561#ec:1.14.19.1	sll0541#ec:1.14.19.1	tlr1653#ec:1.14.19.1~tlr2380#ec:1.14.19.1	Tery_1437#ec:1.14.19.1	ec:1.14.19.1~1
AM1_4369#ec:1.2.1.59		PCC8801_2557#ec:1.2.1.59	gvip056#ec:1.2.1.59	MAE_25030#ec:1.2.1.59	all5062#ec:1.2.1.59	PMM0023#ec:1.2.1.59	P9211_00231#ec:1.2.1.59	P9215_00221#ec:1.2.1.59	CYB_1704#ec:1.2.1.59	SYNPCC7002_A0106#ec:1.2.1.59	SynWH7803_0029#ec:1.2.1.59	Synpcc7942_1742#ec:1.2.1.59	sll1342#ec:1.2.1.59	tll1466#ec:1.2.1.59	Tery_4030#ec:1.2.1.59	ec:1.2.1.59~0.9375
AM1_4691#ec:2.5.1.17	cce_0802#ec:2.5.1.17	PCC8801_2534#ec:2.5.1.17	gvip031#ec:2.5.1.17	MAE_18240#ec:2.5.1.17	all3802#ec:2.5.1.17	PMM0523#ec:2.5.1.17	P9211_05261#ec:2.5.1.17	P9215_06041#ec:2.5.1.17	CYB_2588#ec:2.5.1.17		SynWH7803_0641#ec:2.5.1.17	Synpcc7942_0957#ec:2.5.1.17	slr0260#ec:2.5.1.17	tlr0265#ec:2.5.1.17	Tery_0786#ec:2.5.1.17	ec:2.5.1.17~0.9375
AM1_2802#ec:1.8.4.11	cce_2661#ec:1.8.4.11	PCC8801_2198#ec:1.8.4.11	glr2516#ec:1.8.4.11	MAE_17310#ec:1.8.4.11	alr1675#ec:1.8.4.11	PMM0955#ec:1.8.4.11	P9211_06881#ec:1.8.4.11	P9215_09361#ec:1.8.4.11	CYB_0235#ec:1.8.4.11	SYNPCC7002_A0215#ec:1.8.4.11	SynWH7803_1056#ec:1.8.4.11	Synpcc7942_1937#ec:1.8.4.11	sll1394#ec:1.8.4.11	tll0885#ec:1.8.4.11		ec:1.8.4.11~0.9375
AM1_2660#ec:2.8.1.7	cce_0279#ec:2.8.1.7	PCC8801_1063#ec:2.8.1.7	gll4384#ec:2.8.1.7	MAE_58390#ec:2.8.1.7	alr2505#ec:2.8.1.7	PMM0170#ec:2.8.1.7	P9211_01881#ec:2.8.1.7	P9215_01881#ec:2.8.1.7		SYNPCC7002_A0787#ec:2.8.1.7	SynWH7803_2311#ec:2.8.1.7	Synpcc7942_2558#ec:2.8.1.7	slr0387#ec:2.8.1.7	tlr0115#ec:2.8.1.7	Tery_4044#ec:2.8.1.7	ec:2.8.1.7~0.9375
AM1_4769#ec:2.8.1.7	cce_0202#ec:2.8.1.7	PCC8801_4043#ec:2.8.1.7		MAE_14830#ec:2.8.1.7	alr3088#ec:2.8.1.7	PMM0887#ec:2.8.1.7	P9211_08771#ec:2.8.1.7	P9215_10051#ec:2.8.1.7	CYB_1648#ec:2.8.1.7	SYNPCC7002_A0921#ec:2.8.1.7	SynWH7803_1263#ec:2.8.1.7	Synpcc7942_1929#ec:2.8.1.7	sll0704#ec:2.8.1.7	tll0913#ec:2.8.1.7	Tery_1872#ec:2.8.1.7	ec:2.8.1.7~0.9375
	cce_1455#ec:4.2.3.1	PCC8801_1025#ec:4.2.3.1	gvip204#ec:4.2.3.1	MAE_59370#ec:4.2.3.1	all2072#ec:4.2.3.1	PMM1716#ec:4.2.3.1	P9211_18541#ec:4.2.3.1	P9215_19881#ec:4.2.3.1	CYB_2298#ec:4.2.3.1	SYNPCC7002_A1402#ec:4.2.3.1	SynWH7803_2533#ec:4.2.3.1	Synpcc7942_2612#ec:4.2.3.1	sll1172#ec:4.2.3.1	tll1227#ec:4.2.3.1	Tery_0140#ec:4.2.3.1	ec:4.2.3.1~0.9375
AM1_3326#ec:6.3.1.10	cce_0450#ec:6.3.1.10	PCC8801_3805#ec:6.3.1.10	gvip340#ec:6.3.1.10	MAE_35170#ec:6.3.1.10	alr2082#ec:6.3.1.10	PMM1316#ec:6.3.1.10	P9211_13641#ec:6.3.1.10	P9215_15451#ec:6.3.1.10	CYB_2498#ec:6.3.1.10		SynWH7803_1766#ec:6.3.1.10	Synpcc7942_1441#ec:6.3.1.10	slr1925#ec:6.3.1.10	tlr2377#ec:6.3.1.10	Tery_1861#ec:6.3.1.10	ec:6.3.1.10~0.9375
AM1_0590#ec:3.1.3.25	cce_4497#ec:3.1.3.25	PCC8801_3995#ec:3.1.3.25		MAE_06450#ec:3.1.3.25	all4461#ec:3.1.3.25	PMM0096#ec:3.1.3.25	P9211_01091#ec:3.1.3.25	P9215_01121#ec:3.1.3.25	CYB_1862#ec:3.1.3.25	SYNPCC7002_A0706#ec:3.1.3.25	SynWH7803_2198#ec:3.1.3.25	Synpcc7942_1763#ec:3.1.3.25	sll1329#ec:3.1.3.25	tlr2119#ec:3.1.3.25	Tery_4756#ec:3.1.3.25	ec:3.1.3.25~0.9375
AM1_1506#ec:4.1.2.13	cce_1357#ec:4.1.2.13	PCC8801_0967#ec:4.1.2.13	gvip083#ec:4.1.2.13	MAE_32470#ec:4.1.2.13	all4563#ec:4.1.2.13	PMM0781#ec:4.1.2.13	P9211_09801#ec:4.1.2.13		CYB_0357#ec:4.1.2.13	SYNPCC7002_A1352#ec:4.1.2.13	SynWH7803_1145#ec:4.1.2.13	Synpcc7942_1443#ec:4.1.2.13	sll0018#ec:4.1.2.13	tlr0376#ec:4.1.2.13	Tery_4099#ec:4.1.2.13	ec:4.1.2.13~0.9375
AM1_2748#ec:6.2.1.1	cce_2016#ec:6.2.1.1	PCC8801_3513#ec:6.2.1.1	gll0159#ec:6.2.1.1	MAE_59220#ec:6.2.1.1	all4257#ec:6.2.1.1	PMM0619#ec:6.2.1.1	P9211_10301#ec:6.2.1.1	P9215_07011#ec:6.2.1.1		SYNPCC7002_A1838#ec:6.2.1.1	SynWH7803_1040#ec:6.2.1.1	Synpcc7942_1352#ec:6.2.1.1	sll0542#ec:6.2.1.1	tll0887#ec:6.2.1.1	Tery_2371#ec:6.2.1.1	ec:6.2.1.1~0.9375
AM1_0904#ec:4.2.1.35	cce_4582#ec:4.2.1.35	PCC8801_3761#ec:4.2.1.35	glr3418#ec:4.2.1.35	MAE_36900#ec:4.2.1.35	all1416#ec:4.2.1.35	PMM0255#ec:4.2.1.35	P9211_02811#ec:4.2.1.35	P9215_02791#ec:4.2.1.35	CYB_2021#ec:4.2.1.35	SYNPCC7002_A0456#ec:4.2.1.35	SynWH7803_0307#ec:4.2.1.35	Synpcc7942_2548#ec:4.2.1.35	sll1444#ec:4.2.1.35	tlr1234#ec:4.2.1.35		ec:4.2.1.35~0.9375
AM1_3514#ec:2.3.1.39	cce_1583#ec:2.3.1.39	PCC8801_1804#ec:2.3.1.39	gll2145#ec:2.3.1.39	MAE_19460#ec:2.3.1.39	alr0240#ec:2.3.1.39	PMM0137#ec:2.3.1.39	P9211_01511#ec:2.3.1.39	P9215_01541#ec:2.3.1.39	CYB_2339#ec:2.3.1.39	SYNPCC7002_A2559#ec:2.3.1.39	SynWH7803_2251#ec:2.3.1.39	Synpcc7942_1456#ec:2.3.1.39	slr2023#ec:2.3.1.39	tlr0041#ec:2.3.1.39		ec:2.3.1.39~0.9375
AM1_3992#ec:2.4.2.17	cce_4249#ec:2.4.2.17	PCC8801_3353#ec:2.4.2.17	gvip462#ec:2.4.2.17	MAE_61200#ec:2.4.2.17	alr1965#ec:2.4.2.17	PMM0560#ec:2.4.2.17	P9211_05631#ec:2.4.2.17	P9215_06411#ec:2.4.2.17	CYB_1550#ec:2.4.2.17	SYNPCC7002_A0620#ec:2.4.2.17	SynWH7803_0695#ec:2.4.2.17	Synpcc7942_0783#ec:2.4.2.17	sll0900#ec:2.4.2.17	tll0180#ec:2.4.2.17		ec:2.4.2.17~0.9375
AM1_4352#ec:1.7.1.13	cce_3326#ec:1.7.1.13	PCC8801_3009#ec:1.7.1.13	gll3593#ec:1.7.1.13	MAE_38310#ec:1.7.1.13	all1162#ec:1.7.1.13	PMM1461#ec:1.7.1.13	P9211_15801#ec:1.7.1.13	P9215_17291#ec:1.7.1.13		SYNPCC7002_A1563#ec:1.7.1.13	SynWH7803_2032#ec:1.7.1.13	Synpcc7942_1844#ec:1.7.1.13	slr0711#ec:1.7.1.13	tll0218#ec:1.7.1.13	Tery_2098#ec:1.7.1.13	ec:1.7.1.13~0.9375
AM1_1717#ec:3.1.26.3	cce_3135#ec:3.1.26.3	PCC8801_2820#ec:3.1.26.3	gvip371#ec:3.1.26.3	MAE_60800#ec:3.1.26.3	all4107#ec:3.1.26.3	PMM1603#ec:3.1.26.3	P9211_17271#ec:3.1.26.3	P9215_18771#ec:3.1.26.3	CYB_0755#ec:3.1.26.3	SYNPCC7002_A0061#ec:3.1.26.3	SynWH7803_0204#ec:3.1.26.3	Synpcc7942_1645#ec:3.1.26.3	slr0346#ec:3.1.26.3		Tery_1105#ec:3.1.26.3	ec:3.1.26.3~0.9375
AM1_1930#ec:2.1.1.33	cce_0790#ec:2.1.1.33	PCC8801_3825#ec:2.1.1.33		MAE_46310#ec:2.1.1.33	alr1845#ec:2.1.1.33	PMM0240#ec:2.1.1.33	P9211_02641#ec:2.1.1.33	P9215_02631#ec:2.1.1.33	CYB_2166#ec:2.1.1.33	SYNPCC7002_A0903#ec:2.1.1.33	SynWH7803_0331#ec:2.1.1.33	Synpcc7942_0358#ec:2.1.1.33	sll1300#ec:2.1.1.33	tll1983#ec:2.1.1.33	Tery_0871#ec:2.1.1.33	ec:2.1.1.33~0.9375
AM1_4272#ec:5.3.1.9	cce_0666#ec:5.3.1.9	PCC8801_0439#ec:5.3.1.9		MAE_16590#ec:5.3.1.9	alr1050#ec:5.3.1.9	PMM0890#ec:5.3.1.9	P9211_08741#ec:5.3.1.9	P9215_10021#ec:5.3.1.9	CYB_2919#ec:5.3.1.9	SYNPCC7002_A0964#ec:5.3.1.9	SynWH7803_1259#ec:5.3.1.9	Synpcc7942_2029#ec:5.3.1.9	slr1349#ec:5.3.1.9	tll0717#ec:5.3.1.9	Tery_4024#ec:5.3.1.9	ec:5.3.1.9~0.9375
AM1_4582#ec:2.1.1.133	cce_1618#ec:2.1.1.133	PCC8801_4243#ec:2.1.1.133	gvip197#ec:2.1.1.133	MAE_25690#ec:2.1.1.133	all4698#ec:2.1.1.133	PMM0459#ec:2.1.1.133	P9211_04601#ec:2.1.1.133	P9215_05391#ec:2.1.1.133	CYB_2708#ec:2.1.1.133		SynWH7803_1853#ec:2.1.1.133	Synpcc7942_1229#ec:2.1.1.133	slr0239#ec:2.1.1.133	tlr0563#ec:2.1.1.133	Tery_1552#ec:2.1.1.133	ec:2.1.1.133~0.9375
AM1_0140#ec:2.7.1.2	cce_0595#ec:2.7.1.2	PCC8801_2738#ec:2.7.1.2	gll1169#ec:2.7.1.2	MAE_27160#ec:2.7.1.2	alr2973#ec:2.7.1.2	PMM0596#ec:2.7.1.2	P9211_10541#ec:2.7.1.2	P9215_06781#ec:2.7.1.2	CYB_0974#ec:2.7.1.2		SynWH7803_0774#ec:2.7.1.2	Synpcc7942_0221#ec:2.7.1.2	sll0593#ec:2.7.1.2	tll1495#ec:2.7.1.2	Tery_0774#ec:2.7.1.2	ec:2.7.1.2~0.9375
AM1_1733#ec:2.8.1.6	cce_4350#ec:2.8.1.6	PCC8801_0144#ec:2.8.1.6	gvip564#ec:2.8.1.6	MAE_00170#ec:2.8.1.6	alr1921#ec:2.8.1.6	PMM1093#ec:2.8.1.6	P9211_10931#ec:2.8.1.6	P9215_12291#ec:2.8.1.6		SYNPCC7002_A0309#ec:2.8.1.6	SynWH7803_1530#ec:2.8.1.6	Synpcc7942_0419#ec:2.8.1.6	slr1364#ec:2.8.1.6	tll0661#ec:2.8.1.6	Tery_3533#ec:2.8.1.6	ec:2.8.1.6~0.9375
	cce_3290#ec:4.2.1.19	PCC8801_0092#ec:4.2.1.19	gvip088#ec:4.2.1.19	MAE_59380#ec:4.2.1.19	all4390#ec:4.2.1.19	PMM0281#ec:4.2.1.19	P9211_03081#ec:4.2.1.19	P9215_03061#ec:4.2.1.19	CYB_0671#ec:4.2.1.19	SYNPCC7002_A1985#ec:4.2.1.19	SynWH7803_0269#ec:4.2.1.19	Synpcc7942_0125#ec:4.2.1.19	slr0500#ec:4.2.1.19	tll0133#ec:4.2.1.19	Tery_2028#ec:4.2.1.19	ec:4.2.1.19~0.9375
AM1_5749#ec:4.2.1.47	cce_3233#ec:4.2.1.47	PCC8801_2561#ec:4.2.1.47	gll0763#ec:4.2.1.47	MAE_29910#ec:4.2.1.47	all4828#ec:4.2.1.47	PMM1208#ec:4.2.1.47		P9215_14141#ec:4.2.1.47	CYB_1095#ec:4.2.1.47	SYNPCC7002_A2565#ec:4.2.1.47	SynWH7803_0114#ec:4.2.1.47	Synpcc7942_1342#ec:4.2.1.47	sll1212#ec:4.2.1.47	tll0634#ec:4.2.1.47	Tery_0490#ec:4.2.1.47	ec:4.2.1.47~0.9375
AM1_0617#ec:2.4.2.28	cce_1181#ec:2.4.2.28	PCC8801_4009#ec:2.4.2.28	gll2424#ec:2.4.2.28	MAE_45240#ec:2.4.2.28	alr4054#ec:2.4.2.28	PMM0301#ec:2.4.2.28	P9211_03271#ec:2.4.2.28	P9215_03261#ec:2.4.2.28		SYNPCC7002_A0108#ec:2.4.2.28	SynWH7803_1250#ec:2.4.2.28	Synpcc7942_0923#ec:2.4.2.28	sll0135#ec:2.4.2.28	tlr1281#ec:2.4.2.28	Tery_3686#ec:2.4.2.28	ec:2.4.2.28~0.9375
	cce_0949#ec:2.1.2.9	PCC8801_1548#ec:2.1.2.9	gvip252#ec:2.1.2.9	MAE_52860#ec:2.1.2.9	alr3460#ec:2.1.2.9	PMM0841#ec:2.1.2.9	P9211_09241#ec:2.1.2.9	P9215_10601#ec:2.1.2.9	CYB_1993#ec:2.1.2.9	SYNPCC7002_A1653#ec:2.1.2.9	SynWH7803_1099#ec:2.1.2.9	Synpcc7942_2110#ec:2.1.2.9	slr0070#ec:2.1.2.9	tlr1874#ec:2.1.2.9	Tery_1769#ec:2.1.2.9	ec:2.1.2.9~0.9375
AM1_3968#ec:1.1.1.271	cce_3232#ec:1.1.1.271	PCC8801_2562#ec:1.1.1.271	glr3792#ec:1.1.1.271	MAE_29900#ec:1.1.1.271	all4826#ec:1.1.1.271	PMM1207#ec:1.1.1.271		P9215_14311#ec:1.1.1.271	CYB_1556#ec:1.1.1.271	SYNPCC7002_A2832#ec:1.1.1.271	SynWH7803_0113#ec:1.1.1.271	Synpcc7942_1700#ec:1.1.1.271	sll1213#ec:1.1.1.271	tll0633#ec:1.1.1.271	Tery_0491#ec:1.1.1.271	ec:1.1.1.271~0.9375
AM1_4512#ec:3.5.1.10	cce_0404#ec:3.5.1.10	PCC8801_4374#ec:3.5.1.10	gll4325#ec:3.5.1.10	MAE_53010#ec:3.5.1.10	alr1623#ec:3.5.1.10	PMM1702#ec:3.5.1.10	P9211_18381#ec:3.5.1.10	P9215_19751#ec:3.5.1.10	CYB_2447#ec:3.5.1.10	SYNPCC7002_A1006#ec:3.5.1.10	SynWH7803_2509#ec:3.5.1.10	Synpcc7942_1008#ec:3.5.1.10	sll0070#ec:3.5.1.10	tll0183#ec:3.5.1.10		ec:3.5.1.10~0.9375
AM1_1880#ec:2.6.1.83	cce_2605#ec:2.6.1.83	PCC8801_0494#ec:2.6.1.83		MAE_46460#ec:2.6.1.83	alr5103#ec:2.6.1.83	PMM1500#ec:2.6.1.83	P9211_16221#ec:2.6.1.83	P9215_17681#ec:2.6.1.83	CYB_1421#ec:2.6.1.83	SYNPCC7002_A1203#ec:2.6.1.83	SynWH7803_0370#ec:2.6.1.83	Synpcc7942_0853#ec:2.6.1.83	sll0480#ec:2.6.1.83	tll2102#ec:2.6.1.83	Tery_3293#ec:2.6.1.83	ec:2.6.1.83~0.9375
AM1_0430#ec:6.3.3.1	cce_3957#ec:6.3.3.1	PCC8801_3499#ec:6.3.3.1	gvip076#ec:6.3.3.1	MAE_44360#ec:6.3.3.1		PMM1589#ec:6.3.3.1	P9211_17101#ec:6.3.3.1	P9215_18621#ec:6.3.3.1	CYB_1656#ec:6.3.3.1	SYNPCC7002_A0345#ec:6.3.3.1	SynWH7803_0472#ec:6.3.3.1	Synpcc7942_0851#ec:6.3.3.1	slr0838#ec:6.3.3.1	tlr1811#ec:6.3.3.1	Tery_2801#ec:6.3.3.1	ec:6.3.3.1~0.9375
AM1_3102#ec:1.13.11.43~AM1_0661	cce_2665#ec:1.13.11.43	PCC8801_4340	gll3689#ec:1.13.11.43	MAE_09040#ec:1.13.11.43	all4284#ec:1.13.11.43	PMM0280#ec:1.13.11.43	P9211_03071	P9215_03051#ec:1.13.11.43	CYB_0263#ec:1.13.11.43	SYNPCC7002_A1425#ec:1.13.11.43	SynWH7803_0270#ec:1.13.11.43	Synpcc7942_0196	sll1541#ec:1.13.11.43	tll0015#ec:1.13.11.43	Tery_3212#ec:1.13.11.43	ec:1.13.11.43~0.8125
AM1_1972#ec:3.6.1.13	cce_2592#ec:3.6.1.13	PCC8801_1440#ec:3.6.1.13	gll3262#ec:3.6.1.13	MAE_53370#ec:3.6.1.13	alr2954#ec:3.6.1.13		P9211_03121#ec:3.6.1.13	P9215_03111#ec:3.6.1.13	CYB_0536#ec:3.6.1.13	SYNPCC7002_A0122#ec:3.6.1.13	SynWH7803_0261#ec:3.6.1.13	Synpcc7942_2271#ec:3.6.1.13	sll1054#ec:3.6.1.13	tll0423#ec:3.6.1.13	Tery_1124#ec:3.6.1.13	ec:3.6.1.13~0.9375
AM1_3880#ec:1.8.7.1	cce_3180#ec:1.8.7.1	PCC8801_1640#ec:1.8.7.1	gvip254#ec:1.8.7.1	MAE_17290#ec:1.8.7.1	alr1348#ec:1.8.7.1	PMM0758#ec:1.8.7.1	P9211_10051#ec:1.8.7.1	P9215_08521#ec:1.8.7.1	CYB_0180#ec:1.8.7.1		SynWH7803_1319#ec:1.8.7.1	Synpcc7942_0019#ec:1.8.7.1	slr0963#ec:1.8.7.1	tlr0339#ec:1.8.7.1	Tery_3544#ec:1.8.7.1	ec:1.8.7.1~0.9375
AM1_2309#ec:2.5.1.19	cce_1781#ec:2.5.1.19	PCC8801_1037#ec:2.5.1.19	gvip141#ec:2.5.1.19	MAE_15370#ec:2.5.1.19		PMM0613#ec:2.5.1.19	P9211_10371#ec:2.5.1.19	P9215_06951#ec:2.5.1.19	CYB_1326#ec:2.5.1.19	SYNPCC7002_A0169#ec:2.5.1.19	SynWH7803_1032#ec:2.5.1.19	Synpcc7942_0232#ec:2.5.1.19	slr0444#ec:2.5.1.19	tlr0343#ec:2.5.1.19	Tery_4895#ec:2.5.1.19	ec:2.5.1.19~0.9375
AM1_5258#ec:4.1.3.36	cce_0831#ec:4.1.3.36	PCC8801_0257#ec:4.1.3.36		MAE_45860#ec:4.1.3.36	all2347#ec:4.1.3.36	PMM0608#ec:4.1.3.36	P9211_10421#ec:4.1.3.36	P9215_06901#ec:4.1.3.36	CYB_0565#ec:4.1.3.36	SYNPCC7002_A0268#ec:4.1.3.36	SynWH7803_1022#ec:4.1.3.36	Synpcc7942_0597#ec:4.1.3.36	sll1127#ec:4.1.3.36	tll2458#ec:4.1.3.36	Tery_4088#ec:4.1.3.36	ec:4.1.3.36~0.9375
AM1_2504#ec:2.7.13.3	cce_1751#ec:2.7.13.3	PCC8801_1303#ec:2.7.13.3		MAE_60820#ec:2.7.13.3	all3600#ec:2.7.13.3	PMM1077#ec:2.7.13.3	P9211_11111#ec:2.7.13.3	P9215_12131#ec:2.7.13.3	CYB_1895#ec:2.7.13.3	SYNPCC7002_A2818#ec:2.7.13.3	SynWH7803_1558#ec:2.7.13.3	Synpcc7942_2114#ec:2.7.13.3	sll0750#ec:2.7.13.3	tlr0029#ec:2.7.13.3	Tery_4050#ec:2.7.13.3	ec:2.7.13.3~0.9375
AM1_2881#ec:6.3.5.9	cce_4641#ec:6.3.5.9	PCC8801_0431#ec:6.3.5.9	gvip500#ec:6.3.5.9	MAE_06120#ec:6.3.5.9	alr3934#ec:6.3.5.9	PMM1072#ec:6.3.5.9	P9211_11161#ec:6.3.5.9	P9215_12071#ec:6.3.5.9	CYB_2586#ec:6.3.5.9		SynWH7803_1563#ec:6.3.5.9	Synpcc7942_1855#ec:6.3.5.9	sll1501#ec:6.3.5.9	tlr1848#ec:6.3.5.9	Tery_0517#ec:6.3.5.9	ec:6.3.5.9~0.9375
AM1_6011#ec:2.2.1.2	cce_4687#ec:2.2.1.2	PCC8801_2116#ec:2.2.1.2	gll1597#ec:2.2.1.2	MAE_43370#ec:2.2.1.2	all2563#ec:2.2.1.2	PMM0519#ec:2.2.1.2	P9211_05211#ec:2.2.1.2	P9215_06001#ec:2.2.1.2	CYB_1112#ec:2.2.1.2		SynWH7803_0634#ec:2.2.1.2	Synpcc7942_2297#ec:2.2.1.2	slr1793#ec:2.2.1.2	tll0467#ec:2.2.1.2	Tery_0283#ec:2.2.1.2	ec:2.2.1.2~0.9375
AM1_1630#ec:4.2.1.3	cce_3280#ec:4.2.1.3	PCC8801_1881#ec:4.2.1.3		MAE_61240#ec:4.2.1.3	all1267#ec:4.2.1.3	PMM1700#ec:4.2.1.3	P9211_18341#ec:4.2.1.3	P9215_19731#ec:4.2.1.3	CYB_1587#ec:4.2.1.3	SYNPCC7002_A1683#ec:4.2.1.3	SynWH7803_2505#ec:4.2.1.3	Synpcc7942_0903#ec:4.2.1.3	slr0665#ec:4.2.1.3	tlr0693#ec:4.2.1.3	Tery_0664#ec:4.2.1.3	ec:4.2.1.3~0.9375
AM1_2698#ec:1.11.1.15	cce_2409#ec:1.11.1.15	PCC8801_1491#ec:1.11.1.15	gll3158#ec:1.11.1.-	MAE_35830#ec:1.11.1.15	alr4641#ec:1.11.1.15	PMM0856#ec:1.11.1.15	P9211_09041#ec:1.8.2.-	P9215_10441#ec:1.11.1.15	CYB_2254#ec:1.11.1.15	SYNPCC7002_A0558#ec:1.11.1.15	SynWH7803_1118#ec:1.11.1.15	Synpcc7942_2309#ec:1.11.1.15	sll0755#ec:1.11.1.15	tll1454#ec:1.11.1.15	Tery_0235#ec:1.11.1.15	ec:1.11.1.15~0.875#ec:1.8.2.-~0.0625#ec:1.11.1.-~0.0625
AM1_1831#ec:3.6.3.4	cce_4385#ec:3.6.3.4	PCC8801_1553#ec:3.6.3.4	glr4047#ec:3.6.3.4	MAE_51440#ec:3.6.3.4	all3782	PMM0131	P9211_01451#ec:3.6.3.4	P9215_01481#ec:3.6.3.4	CYB_1481#ec:3.6.3.4	SYNPCC7002_A2610	SynWH7803_2245#ec:3.6.3.4	Synpcc7942_2317	slr1950	tll1920	Tery_1562#ec:3.6.3.4	ec:3.6.3.4~0.625
AM1_3692#ec:1.14.99.30	cce_2779#ec:1.14.99.30	PCC8801_3430#ec:1.14.99.30		MAE_53100#ec:1.14.99.30	all2382#ec:1.14.99.30	PMM0115#ec:1.14.99.30	P9211_01311	P9215_01331#ec:1.14.99.30	CYB_1060#ec:1.14.99.30	SYNPCC7002_A0529#ec:1.14.99.30	SynWH7803_2224#ec:1.14.99.30	Synpcc7942_1512#ec:1.14.99.30	slr0940#ec:1.14.99.30	tll0337#ec:1.14.99.30	Tery_3954#ec:1.14.99.30	ec:1.14.99.30~0.875
AM1_3751#ec:3.4.16.4~AM1_0151#ec:3.4.16.4	cce_3005#ec:3.4.16.4	PCC8801_2828#ec:3.4.16.4	glr2377#ec:3.4.16.4~glr0698#ec:3.4.16.4	MAE_07870#ec:3.4.16.4	all3702#ec:3.4.16.4	PMM0761#ec:3.4.16.4	P9211_10021#ec:3.4.16.4	P9215_08551#ec:3.4.16.4	CYB_1058#ec:3.4.16.4	SYNPCC7002_A2145#ec:3.4.16.4	SynWH7803_1316#ec:3.4.16.4	Synpcc7942_1672#ec:3.4.16.4	sll0034~sll0777#ec:3.4.16.4	tll0932#ec:3.4.16.4	Tery_4445#ec:3.4.16.4	ec:3.4.16.4~1
AM1_4563#ec:5.4.2.8	cce_0770#ec:5.4.2.8	PCC8801_1768#ec:5.4.2.8	glr0388#ec:5.4.2.8	MAE_44300	all5089#ec:5.4.2.8	PMM0278#ec:5.4.2.8	P9211_03051	P9215_03031	CYB_0014#ec:5.4.2.8	SYNPCC7002_A1492	SynWH7803_0278#ec:5.4.2.8	Synpcc7942_1268#ec:5.4.2.2	slr1334#ec:5.4.2.8	tlr1520#ec:5.4.2.8	Tery_0970#ec:5.4.2.2	ec:5.4.2.2~0.125#ec:5.4.2.8~0.625
AM1_5577#ec:5.1.3.2	cce_2970#ec:5.1.3.2~cce_2361#ec:5.1.3.2	PCC8801_0043#ec:5.1.3.2~PCC8801_4141#ec:5.1.3.2	glr2820#ec:5.1.3.2	MAE_62450#ec:5.1.3.2	all4713#ec:5.1.3.2	PMM1209#ec:5.1.3.2	P9211_12831#ec:5.1.3.2	P9215_14131#ec:5.1.3.2	CYB_2194#ec:5.1.3.2	SYNPCC7002_A1715#ec:5.1.3.2	SynWH7803_0242#ec:5.1.3.2~SynWH7803_0092#ec:5.1.3.2	Synpcc7942_0320#ec:5.1.3.2	sll0244#ec:5.1.3.2	tlr2206#ec:5.1.3.2	Tery_4279#ec:5.1.3.2	ec:5.1.3.2~1
AM1_0963#ec:2.5.1.31~AM1_0414#ec:2.5.1.31	cce_2302#ec:2.5.1.31~cce_1349#ec:2.5.1.31	PCC8801_0128#ec:2.5.1.31	gll0108#ec:2.5.1.31	MAE_25380#ec:2.5.1.31	all3432#ec:2.5.1.31~all2995#ec:2.5.1.31	PMM1092#ec:2.5.1.31	P9211_10941#ec:2.5.1.31	P9215_12281#ec:2.5.1.31	CYB_1646#ec:2.5.1.31	SYNPCC7002_A0099#ec:2.5.1.31	SynWH7803_1531#ec:2.5.1.31	Synpcc7942_0264#ec:2.5.1.31	sll0506#ec:2.5.1.31	tlr1763#ec:2.5.1.31	Tery_2432#ec:2.5.1.31	ec:2.5.1.31~1
	cce_0505#ec:5.2.1.8	PCC8801_0453#ec:5.2.1.8	glr1500	MAE_13090#ec:5.2.1.8	alr5059#ec:5.2.1.8	PMM0025#ec:5.2.1.8	P9211_00251	P9215_00241#ec:5.2.1.8	CYB_2506#ec:5.2.1.8	SYNPCC7002_A2294#ec:5.2.1.8	SynWH7803_0031#ec:5.2.1.8	Synpcc7942_2566#ec:5.2.1.8	sll0408#ec:5.2.1.8	tlr0821#ec:5.2.1.8	Tery_1312#ec:5.2.1.8	ec:5.2.1.8~0.8125
AM1_3140#ec:3.4.21.89~AM1_3141#ec:3.4.21.89	cce_3621#ec:3.4.21.89	PCC8801_4420#ec:3.4.21.89	glr2481#ec:3.4.21.89	MAE_23650#ec:3.4.21.89	alr2304#ec:3.4.21.89	PMM0513#ec:3.4.21.89	P9211_05151#ec:3.4.21.89	P9215_05951#ec:3.4.21.89		SYNPCC7002_A1435#ec:3.4.21.89	SynWH7803_0628#ec:3.4.21.89	Synpcc7942_0487#ec:3.4.21.89	slr1377#ec:3.4.21.89	tlr1822#ec:3.4.21.89	Tery_2178#ec:3.4.21.89	ec:3.4.21.89~0.9375
AM1_4431#ec:6.6.1.2	cce_4752#ec:6.6.1.2	PCC8801_3301#ec:6.6.1.2	gvip423#ec:6.6.1.2	MAE_43720#ec:6.6.1.2	alr1689#ec:6.6.1.2	PMM0879#ec:6.6.1.2	P9211_08851#ec:6.6.1.2	P9215_10131#ec:6.6.1.2	CYB_1111#ec:6.6.1.2~CYB_0304#ec:6.6.1.2		SynWH7803_1275#ec:6.6.1.2	Synpcc7942_0097#ec:6.6.1.2	slr1211#ec:6.6.1.2	tlr0900#ec:6.6.1.2	Tery_0132#ec:6.6.1.2	ec:6.6.1.2~0.9375
AM1_4909#ec:2.5.1.11	cce_2465#ec:2.5.1.11	PCC8801_0374#ec:2.5.1.11	gvip084#ec:2.5.1.11	MAE_00010#ec:2.5.1.11	alr0096#ec:2.5.1.11	PMM0618#ec:2.5.1.11	P9211_10311#ec:2.5.1.85	P9215_07001#ec:2.5.1.11	CYB_0451#ec:2.5.1.11	SYNPCC7002_A0580#ec:2.5.1.11	SynWH7803_1038#ec:2.5.1.85	Synpcc7942_2362#ec:2.5.1.11		tlr1757#ec:2.5.1.11	Tery_0157#ec:2.5.1.11	ec:2.5.1.11~0.8125#ec:2.5.1.85~0.125
AM1_2945#ec:2.4.2.7	cce_2298#ec:2.4.2.7	PCC8801_4333#ec:2.4.2.7	glr2747#ec:2.4.2.7	MAE_40610#ec:2.4.2.7	alr4582#ec:2.4.2.7	PMM1122#ec:2.4.2.7	P9211_14741#ec:2.4.2.7	P9215_12591#ec:2.4.2.7~P9215_14751#ec:2.4.2.7	CYB_2813#ec:2.4.2.7	SYNPCC7002_A2549#ec:2.4.2.7	SynWH7803_1444#ec:2.4.2.7		sll1430#ec:2.4.2.7	tlr2338#ec:2.4.2.7	Tery_0435#ec:2.4.2.7	ec:2.4.2.7~0.9375
AM1_5562#ec:6.2.1.3	cce_1133#ec:6.2.1.3	PCC8801_0332		MAE_58850#ec:6.2.1.3	alr3602#ec:6.2.1.3	PMM0402#ec:6.2.1.3	P9211_04001	P9215_04791#ec:6.2.1.3	CYB_2181#ec:6.2.1.3	SYNPCC7002_A0675#ec:6.2.1.3	SynWH7803_0580#ec:6.2.1.3	Synpcc7942_0918#ec:6.2.1.3	slr1609#ec:6.2.1.3	tll1301#ec:6.2.1.3	Tery_1829#ec:6.2.1.3	ec:6.2.1.3~0.8125
AM1_4106#ec:2.1.1.31	cce_2235#ec:2.1.1.31	PCC8801_0958#ec:2.1.1.31	glr0889#ec:2.1.1.31	MAE_27440#ec:2.1.1.31	alr3882#ec:2.1.1.31		P9211_13271#ec:2.1.1.31	P9215_15081#ec:4.6.1.12	CYB_1217#ec:2.1.1.31	SYNPCC7002_A2407#ec:2.1.1.31	SynWH7803_1724#ec:2.1.1.31	Synpcc7942_2235#ec:2.1.1.31	sll1198#ec:2.1.1.31	tlr1611#ec:2.1.1.31	Tery_1962#ec:2.1.1.31	ec:4.6.1.12~0.0625#ec:2.1.1.31~0.875
AM1_1658#ec:4.1.1.19		PCC8801_1650#ec:4.1.1.19	gll4070#ec:4.1.1.19	MAE_46810#ec:4.1.1.19	all3401#ec:4.1.1.19	PMM0045#ec:4.1.1.19	P9211_00521#ec:4.1.1.19	P9215_00551#ec:4.1.1.19	CYB_2779#ec:4.1.1.19	SYNPCC7002_A1808#ec:4.1.1.19	SynWH7803_2389#ec:4.1.1.19	Synpcc7942_1037#ec:4.1.1.19	slr0662#ec:4.1.1.19~slr1312#ec:4.1.1.19	tll1807#ec:4.1.1.19	Tery_1142#ec:4.1.1.19	ec:4.1.1.19~0.9375
AM1_3576#ec:1.1.1.6	cce_1310#ec:1.1.1.6	PCC8801_0088#ec:1.1.1.6	gll1456#ec:1.1.1.6	MAE_25770#ec:1.1.1.6	alr2764#ec:1.1.1.6	PMM1087#ec:1.1.1.6		P9215_12231#ec:1.1.1.6	CYB_0338#ec:1.1.1.1	SYNPCC7002_A0605#ec:1.1.1.6	SynWH7803_1536#ec:1.1.1.6	Synpcc7942_2285#ec:1.1.1.6	slr1167#ec:1.1.1.6	tll2051#ec:1.1.1.6	Tery_1022#ec:1.1.1.6	ec:1.1.1.1~0.0625#ec:1.1.1.6~0.875
AM1_0791#ec:1.5.1.20	cce_3533#ec:1.5.1.20	PCC8801_2050#ec:1.5.1.20	glr0789	MAE_39290#ec:1.5.1.20	all0783	PMM0153	P9211_01691#ec:1.5.1.20	P9215_01701#ec:1.5.1.20	CYB_0923	SYNPCC7002_A0038#ec:1.5.1.20	SynWH7803_2283#ec:1.5.1.20	Synpcc7942_1309	slr2141	tll1771	Tery_4692#ec:1.5.1.20	ec:1.5.1.20~0.5625
AM1_4446#ec:1.8.4.12~AM1_2115#ec:1.8.4.12	cce_0173#ec:1.8.4.12	PCC8801_0853#ec:1.8.4.12	glr4339#ec:1.8.4.12~gll4019#ec:1.8.4.12	MAE_10230#ec:1.8.4.12	alr3901#ec:1.8.4.12	PMM0015#ec:1.8.4.12	P9211_00151#ec:1.8.4.12	P9215_00141#ec:1.8.4.12	CYB_2628#ec:1.8.4.12	SYNPCC7002_A0672#ec:1.8.4.12	SynWH7803_2126#ec:1.8.4.12~SynWH7803_0016#ec:1.8.4.12	Synpcc7942_2190#ec:1.8.4.12~Synpcc7942_0352#ec:1.8.4.12	sll1680#ec:1.8.4.12	tlr1214#ec:1.8.4.12	Tery_4070#ec:1.8.4.12	ec:1.8.4.12~1
AM1_3055#ec:6.1.1.3~AM1_1540#ec:6.1.1.3	cce_1495#ec:6.1.1.3~cce_3947#ec:6.1.1.3	PCC8801_0731#ec:6.1.1.3	gvip395#ec:6.1.1.3	MAE_31430#ec:6.1.1.3~MAE_31590#ec:6.1.1.3	alr0335#ec:6.1.1.3~all4723#ec:6.1.1.3	PMM0597#ec:6.1.1.3	P9211_10531#ec:6.1.1.3	P9215_06791#ec:6.1.1.3	CYB_1492#ec:6.1.1.3	SYNPCC7002_A0628#ec:6.1.1.3	SynWH7803_0776#ec:6.1.1.3	Synpcc7942_2606#ec:6.1.1.3	sll0078#ec:6.1.1.3	tll2202#ec:6.1.1.3	Tery_1457#ec:6.1.1.3	ec:6.1.1.3~1
AM1_5905#ec:4.1.1.81	cce_1744#ec:4.1.1.81	PCC8801_2936#ec:4.1.1.81	gvip468#ec:4.1.1.81	MAE_41140#ec:4.1.1.81	alr3936#ec:4.1.1.81	PMM0198#ec:2.6.1.9	P9211_02161#ec:4.1.1.81	P9215_02161#ec:4.1.1.81	CYB_0897#ec:4.1.1.81		SynWH7803_2362	Synpcc7942_1109#ec:4.1.1.81	sll1713#ec:4.1.1.81	tll2266#ec:4.1.1.81	Tery_1611#ec:4.1.1.81	ec:2.6.1.9~0.0625#ec:4.1.1.81~0.8125
AM1_2366#ec:1.1.1.22	cce_3423#ec:1.1.1.22	PCC8801_0894#ec:1.1.1.22	gll0969#ec:1.1.1.22~gll3719#ec:1.1.1.22~gll2180#ec:1.1.1.22~glr1062#ec:1.1.1.22~gll1798#ec:1.1.1.22	MAE_18150#ec:1.1.1.22	alr0658#ec:1.1.1.22	PMM1261#ec:1.1.1.22	P9211_03421#ec:1.1.1.22	P9215_14111#ec:1.1.1.22	CYB_1930#ec:1.1.1.22	SYNPCC7002_A2340#ec:1.1.1.22	SynWH7803_0244#ec:1.1.1.22	Synpcc7942_0973#ec:1.1.1.22	slr1299#ec:1.1.1.22	tll0664#ec:1.1.1.22	Tery_2477#ec:1.1.1.22	ec:1.1.1.22~1
AM1_1002#ec:2.3.1.30	cce_3879#ec:2.3.1.30~cce_0553#ec:2.3.1.30	PCC8801_1135#ec:2.3.1.30~PCC8801_1779#ec:2.3.1.30	gvip346#ec:2.3.1.30	MAE_33980#ec:2.3.1.30	all4037#ec:2.3.1.30~alr1404#ec:2.3.1.30	PMM1638#ec:2.3.1.30	P9211_17661#ec:2.3.1.30	P9215_19121#ec:2.3.1.30	CYB_2852#ec:2.3.1.30	SYNPCC7002_A1646#ec:2.3.1.30	SynWH7803_0142#ec:2.3.1.30	Synpcc7942_2420#ec:2.3.1.30	slr1348#ec:2.3.1.30	tlr0851#ec:2.3.1.30	Tery_3017#ec:2.3.1.30~Tery_4132#ec:2.3.1.30	ec:2.3.1.30~1
AM1_4028#ec:3.6.3.-	cce_2028#ec:3.6.3.-	PCC8801_2121#ec:3.6.3.-	glr3264#ec:3.6.3.-	MAE_51260#ec:3.6.3.-	alr4068#ec:3.6.3.-	PMM0764#ec:3.6.3.-	P9211_09991#ec:3.6.3.-	P9215_08581#ec:3.6.3.-	CYB_2383#ec:3.6.3.-	SYNPCC7002_A0769#ec:3.6.3.-	SynWH7803_1311#ec:3.6.3.-	Synpcc7942_0513#ec:3.6.3.-	slr0251#ec:3.6.3.-	tll1571#ec:3.6.3.-	Tery_2272#ec:3.6.3.-	ec:3.6.3.-~1
AM1_2436#ec:3.4.24.-	cce_3579#ec:3.4.24.-	PCC8801_0278#ec:3.4.24.-	gvip263#ec:3.4.24.-	MAE_03820#ec:3.4.24.-	alr1261#ec:3.4.24.-	PMM0226#ec:3.4.24.-	P9211_02481#ec:3.4.24.-	P9215_02481#ec:3.4.24.-	CYB_0631#ec:3.4.24.-	SYNPCC7002_A0040#ec:3.4.24.-	SynWH7803_0355#ec:3.4.24.-	Synpcc7942_0297#ec:3.4.24.-	slr1604#ec:3.4.24.-	tll0131#ec:3.4.24.-	Tery_3755#ec:3.4.24.-	ec:3.4.24.-~1
AM1_0425#ec:3.6.1.-	cce_1297#ec:3.6.1.-	PCC8801_3189#ec:3.6.1.-	glr4268#ec:3.6.1.-	MAE_49420#ec:3.6.1.-	alr2449#ec:3.6.1.-	PMM0019#ec:3.6.1.-	P9211_00191#ec:3.6.1.-	P9215_00181#ec:3.6.1.-	CYB_2937#ec:3.6.1.-	SYNPCC7002_A0691#ec:3.6.1.-	SynWH7803_0025#ec:3.6.1.-	Synpcc7942_2076#ec:3.6.1.-	sll0898#ec:3.6.1.-	tll0987#ec:3.6.1.-	Tery_1753#ec:3.6.1.-	ec:3.6.1.-~1
AM1_5349#ec:3.6.1.-	cce_3405#ec:3.6.1.-	PCC8801_4119#ec:3.6.1.-	gll0034#ec:3.6.1.-	MAE_25680#ec:3.6.1.-	all0578#ec:3.6.1.-	PMM1674#ec:3.6.1.-	P9211_18011#ec:3.6.1.-	P9215_19471#ec:3.6.1.-	CYB_1081#ec:3.6.1.-	SYNPCC7002_A1271#ec:3.6.1.-	SynWH7803_2419#ec:3.6.1.-	Synpcc7942_1325#ec:3.6.1.-	slr0833#ec:3.6.1.-	tlr2414#ec:3.6.1.-	Tery_1462#ec:3.6.1.-	ec:3.6.1.-~1
AM1_4637#ec:5.-.-.-	cce_0438#ec:5.-.-.-	PCC8801_4357#ec:5.-.-.-	glr3587#ec:5.-.-.-	MAE_58960#ec:5.-.-.-	alr1798#ec:5.-.-.-	PMM0406#ec:5.-.-.-	P9211_04041#ec:5.-.-.-	P9215_04821#ec:5.-.-.-	CYB_1668#ec:5.-.-.-	SYNPCC7002_A1200#ec:5.-.-.-	SynWH7803_0584#ec:5.-.-.-	Synpcc7942_2348#ec:5.-.-.-	sll0467#ec:5.-.-.-	tll0922#ec:5.-.-.-	Tery_0731#ec:5.-.-.-	ec:5.-.-.-~1
AM1_1720#ec:6.3.4.-	cce_2601#ec:6.3.4.-	PCC8801_0185#ec:6.3.4.-	gvip035#ec:6.3.4.-	MAE_06690#ec:6.3.4.-	all0932#ec:6.3.4.-	PMM1651#ec:6.3.4.-	P9211_17771#ec:6.3.4.-	P9215_19241#ec:6.3.4.-	CYB_2368#ec:6.3.4.-	SYNPCC7002_A1923#ec:6.3.4.-	SynWH7803_0076#ec:6.3.4.-	Synpcc7942_1138#ec:6.3.4.-	slr1278#ec:6.3.4.-	tlr1616#ec:6.3.4.-	Tery_3251#ec:6.3.4.-	ec:6.3.4.-~1
AM1_4623#ec:2.5.1.-	cce_4600#ec:2.5.1.-	PCC8801_0255#ec:2.5.1.-	gvip301#ec:2.5.1.-	MAE_22910#ec:2.5.1.-	all0948#ec:2.5.1.-	PMM0448#ec:2.5.1.-	P9211_04461#ec:2.5.1.-	P9215_05271#ec:2.5.1.-	CYB_0660#ec:2.5.1.-	SYNPCC7002_A1160#ec:2.5.1.-	SynWH7803_1869#ec:2.5.1.-	Synpcc7942_2600#ec:2.5.1.-	sll1899#ec:2.5.1.-	tll1893#ec:2.5.1.-	Tery_1781#ec:2.5.1.-	ec:2.5.1.-~1
AM1_1509#ec:2.1.1.-	cce_0719#ec:2.1.1.-	PCC8801_2205#ec:2.1.1.-	gll0699#ec:2.1.1.-	MAE_53830#ec:2.1.1.-	alr3352#ec:2.1.1.-	PMM0862#ec:2.1.1.-	P9211_09021#ec:2.1.1.-	P9215_10311#ec:2.1.1.-	CYB_0261#ec:2.1.1.-	SYNPCC7002_A2765#ec:2.1.1.-	SynWH7803_1121#ec:2.1.1.-	Synpcc7942_1874#ec:2.1.1.-	slr0992#ec:2.1.1.-	tlr1793#ec:2.1.1.-	Tery_0238#ec:2.1.1.-	ec:2.1.1.-~1
AM1_0584#ec:4.2.1.-	cce_2696#ec:4.2.1.-	PCC8801_1948#ec:4.2.1.-	glr1866#ec:4.2.1.-	MAE_58190#ec:4.2.1.-	alr2271#ec:4.2.1.-	PMM1336#ec:4.2.1.-	P9211_13901#ec:4.2.1.-	P9215_15651#ec:4.2.1.-	CYB_2786#ec:4.2.1.-	SYNPCC7002_A0070#ec:4.2.1.-	SynWH7803_1957#ec:4.2.1.-	Synpcc7942_0930#ec:4.2.1.-	sll1605#ec:4.2.1.-	tlr1791#ec:4.2.1.-	Tery_3319#ec:4.2.1.-	ec:4.2.1.-~1
AM1_4329#ec:2.1.1.-	cce_3674#ec:2.1.1.-	PCC8801_2918#ec:2.1.1.-	gvip243#ec:2.1.1.-	MAE_38370#ec:2.1.1.-	alr0115#ec:2.1.1.-	PMM0318#ec:2.1.1.-	P9211_03531#ec:2.1.1.-	P9215_03431#ec:2.1.1.-	CYB_0966#ec:2.1.1.-	SYNPCC7002_A1599#ec:2.1.1.-	SynWH7803_0524#ec:2.1.1.-	Synpcc7942_1863#ec:2.1.1.-	sll1237#ec:2.1.1.-	tlr1836#ec:2.1.1.-	Tery_1642#ec:2.1.1.-	ec:2.1.1.-~1
AM1_5196#ec:2.1.1.-	cce_1799#ec:2.1.1.-	PCC8801_0265#ec:2.1.1.-	glr4181#ec:2.1.1.-	MAE_28400#ec:2.1.1.-	alr1159#ec:2.1.1.-	PMM0948#ec:2.1.1.-	P9211_06961#ec:2.1.1.-	P9215_09421#ec:2.1.1.-	CYB_2829#ec:2.1.1.-	SYNPCC7002_A0385#ec:2.1.1.-	SynWH7803_1064#ec:2.1.1.-	Synpcc7942_2119#ec:2.1.1.-	slr0955#ec:2.1.1.-	tll1042#ec:2.1.1.-	Tery_2313#ec:2.1.1.-	ec:2.1.1.-~1
AM1_5225#ec:3.6.1.-	cce_0327#ec:3.6.1.-	PCC8801_1498#ec:3.6.1.-	gvip187#ec:3.6.1.-	MAE_57930#ec:3.6.1.-	all4789#ec:3.6.1.-	PMM0756#ec:3.6.1.-	P9211_10071#ec:3.6.1.-	P9215_08501#ec:3.6.1.-	CYB_2808#ec:3.6.1.-	SYNPCC7002_A1856#ec:3.6.1.-	SynWH7803_1321#ec:3.6.1.-	Synpcc7942_1079#ec:3.6.1.-	slr0020#ec:3.6.1.-	tll0735#ec:3.6.1.-	Tery_1158#ec:3.6.1.-	ec:3.6.1.-~1
AM1_3444#ec:3.1.-.-	cce_0295#ec:3.1.-.-	PCC8801_2928#ec:3.1.-.-	glr1019#ec:3.1.-.-	MAE_62670#ec:3.1.-.-	all3678#ec:3.1.-.-	PMM1652#ec:3.1.-.-	P9211_17781#ec:3.1.-.-	P9215_19251#ec:3.1.-.-	CYB_0047#ec:3.1.-.-	SYNPCC7002_A1273#ec:3.1.-.-	SynWH7803_0074#ec:3.1.-.-	Synpcc7942_1846#ec:3.1.-.-	slr0551#ec:3.1.-.-	tlr1220#ec:3.1.-.-	Tery_0589#ec:3.1.-.-	ec:3.1.-.-~1
AM1_2562#ec:2.7.7.-	cce_1561#ec:2.7.7.-	PCC8801_3785#ec:2.7.7.-	gvip547#ec:2.7.7.-	MAE_44850#ec:2.7.7.-	all1323#ec:2.7.7.-	PMM0939#ec:2.7.7.-	P9211_07051#ec:2.7.7.-	P9215_09511#ec:2.7.7.-	CYB_1520#ec:2.7.7.-	SYNPCC7002_A1345#ec:2.7.7.-	SynWH7803_1073#ec:2.7.7.-	Synpcc7942_1292#ec:2.7.7.-	sll1868#ec:2.7.7.-	tlr1317#ec:2.7.7.-	Tery_0735#ec:2.7.7.-	ec:2.7.7.-~1
AM1_3823#ec:2.1.1.-	cce_2570#ec:2.1.1.-	PCC8801_2496#ec:2.1.1.-	gvip014#ec:2.1.1.-	MAE_37840#ec:2.1.1.-	alr5252#ec:2.1.1.-	PMM0431#ec:2.1.1.-	P9211_04271#ec:2.1.1.-	P9215_05101#ec:2.1.1.-	CYB_0364#ec:2.1.1.-	SYNPCC7002_A1100#ec:2.1.1.-	SynWH7803_1772#ec:2.1.1.-	Synpcc7942_1099#ec:2.1.1.-	sll1653#ec:2.1.1.-	tll2373#ec:2.1.1.-	Tery_3972#ec:2.1.1.-	ec:2.1.1.-~1
AM1_0036#ec:3.1.-.-	cce_1480#ec:3.1.-.-	PCC8801_1942#ec:3.1.-.-	gll1132#ec:3.1.-.-	MAE_50370#ec:3.1.-.-	alr3100#ec:3.1.-.-	PMM0791#ec:3.1.-.-	P9211_09701#ec:3.1.-.-	P9215_08861#ec:3.1.-.-	CYB_1750#ec:3.1.-.-	SYNPCC7002_A0946#ec:3.1.-.-	SynWH7803_1157#ec:3.1.-.-	Synpcc7942_2398#ec:3.1.-.-	sll1547#ec:3.1.-.-	tll2329#ec:3.1.-.-	Tery_4379#ec:3.1.-.-	ec:3.1.-.-~1
AM1_0586#ec:3.5.1.-	cce_2378#ec:3.5.1.-	PCC8801_0353#ec:3.5.1.-	gvip256#ec:3.5.1.-	MAE_39220#ec:3.5.1.-	alr2270#ec:3.5.1.-	PMM1337#ec:3.5.1.-	P9211_13911#ec:3.5.1.-	P9215_15661#ec:3.5.1.-	CYB_2785#ec:3.5.1.-	SYNPCC7002_A0319#ec:3.5.1.-	SynWH7803_1958#ec:3.5.1.-	Synpcc7942_0929#ec:3.5.1.-	sll1508#ec:3.5.1.-	tlr1790#ec:3.5.1.-	Tery_3318#ec:3.5.1.-	ec:3.5.1.-~1
AM1_3591#ec:3.1.21.-	cce_3489#ec:3.1.21.-	PCC8801_1752#ec:3.1.21.-	gll2367#ec:3.1.21.-	MAE_54490#ec:3.1.21.-	alr1593#ec:3.1.21.-	PMM1486#ec:3.1.21.-	P9211_16081#ec:3.1.21.-	P9215_17551#ec:3.1.21.-	CYB_2464#ec:3.1.21.-	SYNPCC7002_A2047#ec:3.1.21.-	SynWH7803_2063#ec:3.1.21.-	Synpcc7942_1521#ec:3.1.21.-	sll1786#ec:3.1.21.-	tll1187#ec:3.1.21.-	Tery_2940#ec:3.1.21.-	ec:3.1.21.-~1
AM1_3982#ec:2.1.1.-	cce_2727#ec:2.1.1.-	PCC8801_1442#ec:2.1.1.-	gll2079#ec:2.1.1.-	MAE_12550#ec:2.1.1.-	all0355#ec:2.1.1.-	PMM1481#ec:2.1.1.-	P9211_16031#ec:2.1.1.-	P9215_17501#ec:2.1.1.-	CYB_1027#ec:2.1.1.-	SYNPCC7002_A0715#ec:2.1.1.-	SynWH7803_2058#ec:2.1.1.-	Synpcc7942_1758#ec:2.1.1.-	sll0098#ec:2.1.1.-	tll2425#ec:2.1.1.-	Tery_2928#ec:2.1.1.-	ec:2.1.1.-~1
AM1_3602#ec:2.5.1.-	cce_2564#ec:2.5.1.-	PCC8801_3679#ec:2.5.1.-	gvip469#ec:2.5.1.-	MAE_06650#ec:2.5.1.-	alr3553#ec:2.5.1.-	PMM0456#ec:2.5.1.-	P9211_04571#ec:2.5.1.-	P9215_05361#ec:2.5.1.-	CYB_2854#ec:2.5.1.-	SYNPCC7002_A1400#ec:2.5.1.-	SynWH7803_1856#ec:2.5.1.-	Synpcc7942_1964#ec:2.5.1.-	slr0926#ec:2.5.1.-	tlr0402#ec:2.5.1.-	Tery_0232#ec:2.5.1.-	ec:2.5.1.-~1
AM1_0284#ec:3.6.1.-	cce_2529#ec:3.6.1.-	PCC8801_0165#ec:3.6.1.-	gll0025#ec:3.6.1.-	MAE_52890#ec:3.6.1.-	all4248#ec:3.6.1.-	PMM0497#ec:3.6.1.-	P9211_04971#ec:3.6.1.-	P9215_05791#ec:3.6.1.-	CYB_2227#ec:3.6.1.-	SYNPCC7002_A0365#ec:3.6.1.-	SynWH7803_0612#ec:3.6.1.-	Synpcc7942_0651#ec:3.6.1.-	sll0270#ec:3.6.1.-	tll0415#ec:3.6.1.-	Tery_2915#ec:3.6.1.-	ec:3.6.1.-~1
AM1_1539#ec:1.18.-.-	cce_1954#ec:1.18.-.-	PCC8801_2892#ec:1.18.-.-	gvip017#ec:1.18.-.-	MAE_53860#ec:1.18.-.-	alr3441#ec:1.18.-.-	PMM0544#ec:1.18.-.-	P9211_05461#ec:1.18.-.-	P9215_06251#ec:1.18.-.-	CYB_2193#ec:1.18.-.-	SYNPCC7002_A1652#ec:1.18.-.-	SynWH7803_0671#ec:1.18.-.-	Synpcc7942_1838#ec:1.18.-.-	slr0772#ec:1.18.-.-	tll2392#ec:1.18.-.-	Tery_3812#ec:1.18.-.-	ec:1.18.-.-~1
AM1_1445#ec:1.18.-.-	cce_4532#ec:1.18.-.-	PCC8801_0791#ec:1.18.-.-	gvip328#ec:1.18.-.-	MAE_16230#ec:1.18.-.-	all5078#ec:1.18.-.-	PMM0543#ec:1.18.-.-	P9211_05451#ec:1.18.-.-	P9215_06241#ec:1.18.-.-	CYB_1016#ec:1.18.-.-	SYNPCC7002_A2347#ec:1.18.-.-	SynWH7803_0670#ec:1.18.-.-	Synpcc7942_1419#ec:1.18.-.-	slr0749#ec:1.18.-.-	tll2347#ec:1.18.-.-	Tery_1532#ec:1.18.-.-	ec:1.18.-.-~1
AM1_5790#ec:4.1.3.-	cce_0282#ec:4.1.3.-	PCC8801_0686#ec:4.1.3.-	gvip560#ec:4.1.3.-	MAE_52940#ec:4.1.3.-	alr2895#ec:4.1.3.-	PMM0430#ec:4.1.3.-	P9211_04261#ec:4.1.3.-	P9215_05091#ec:4.1.3.-	CYB_0445#ec:4.1.3.-	SYNPCC7002_A1636#ec:4.1.3.-	SynWH7803_1774#ec:4.1.3.-	Synpcc7942_2087#ec:4.1.3.-	sll1893#ec:4.1.3.-	tlr1185#ec:4.1.3.-	Tery_1766#ec:4.1.3.-	ec:4.1.3.-~1
AM1_2423#ec:2.1.-.-	cce_3918#ec:2.1.-.-	PCC8801_2084#ec:2.1.-.-	gvip073#ec:2.1.-.-	MAE_53620#ec:2.1.-.-	alr3182#ec:2.1.-.-	PMM1475#ec:2.1.-.-	P9211_15951#ec:2.1.-.-	P9215_17431#ec:2.1.-.-	CYB_1166#ec:2.1.-.-	SYNPCC7002_A0748#ec:2.1.-.-	SynWH7803_2051#ec:2.1.-.-	Synpcc7942_0267#ec:2.1.-.-	slr0072#ec:2.1.-.-	tll1704#ec:2.1.-.-	Tery_3772#ec:2.1.-.-	ec:2.1.-.-~1
AM1_1428#ec:3.6.1.-	cce_3987#ec:3.6.1.-	PCC8801_4114#ec:3.6.1.-	glr2394#ec:3.6.1.-	MAE_45980#ec:3.6.1.-	all4495#ec:3.6.1.-	PMM0304#ec:3.6.1.-	P9211_03301#ec:3.6.1.-	P9215_03291#ec:3.6.1.-	CYB_1368#ec:3.6.1.-	SYNPCC7002_A0531#ec:3.6.1.-	SynWH7803_0240#ec:3.6.1.-	Synpcc7942_2168#ec:3.6.1.-	sll1143#ec:3.6.1.-	tlr2459#ec:3.6.1.-	Tery_4232#ec:3.6.1.-	ec:3.6.1.-~1
AM1_1275#ec:2.1.1.-	cce_2133#ec:2.1.1.-	PCC8801_2376#ec:2.1.1.-	glr2136#ec:2.1.1.-	MAE_50680#ec:2.1.1.-	alr1891#ec:2.1.1.-	PMM1353#ec:2.1.1.-	P9211_14081#ec:2.1.1.-	P9215_15821#ec:2.1.1.-	CYB_0696#ec:2.1.1.-	SYNPCC7002_A1247#ec:2.1.1.-	SynWH7803_1980#ec:2.1.1.-	Synpcc7942_1500#ec:2.1.1.-	sll1909#ec:2.1.1.-	tlr0326#ec:2.1.1.-	Tery_4195#ec:2.1.1.-	ec:2.1.1.-~1
AM1_2049#ec:2.4.2.-	cce_0309#ec:2.4.2.-	PCC8801_1502#ec:2.4.2.-	gvip039#ec:2.4.2.-	MAE_00320#ec:2.4.2.-	all1368#ec:2.4.2.-	PMM1060#ec:2.4.2.-	P9211_11301#ec:2.4.2.-	P9215_11951#ec:2.4.2.-	CYB_0889#ec:2.4.2.-	SYNPCC7002_A2529#ec:2.4.2.-	SynWH7803_1593#ec:2.4.2.-	Synpcc7942_1481#ec:2.4.2.-	slr0084#ec:2.4.2.-	tlr1536#ec:2.4.2.-	Tery_2143#ec:2.4.2.-	ec:2.4.2.-~1
AM1_1444#ec:1.18.-.-	cce_4534#ec:1.18.-.-	PCC8801_0789#ec:1.18.-.-	gvip327#ec:1.18.-.-	MAE_16250#ec:1.18.-.-	all5076#ec:1.18.-.-	PMM0545#ec:1.18.-.-	P9211_05471#ec:1.18.-.-	P9215_06261#ec:1.18.-.-	CYB_1013#ec:1.18.-.-	SYNPCC7002_A2345#ec:1.18.-.-	SynWH7803_0672#ec:1.18.-.-	Synpcc7942_1420#ec:1.18.-.-	slr0750#ec:1.18.-.-	tll2345#ec:1.18.-.-	Tery_1530#ec:1.18.-.-	ec:1.18.-.-~1
AM1_1010#ec:2.5.1.-	cce_4679#ec:2.5.1.-	PCC8801_2472#ec:2.5.1.-	gvip144#ec:2.5.1.-	MAE_32220#ec:2.5.1.-	alr3993#ec:2.5.1.-	PMM1643#ec:2.5.1.-	P9211_17691#ec:2.5.1.-	P9215_19161#ec:2.5.1.-	CYB_1002#ec:2.5.1.-	SYNPCC7002_A0136#ec:2.5.1.-	SynWH7803_0088#ec:2.5.1.-	Synpcc7942_2244#ec:2.5.1.-	sll1282#ec:2.5.1.-	tlr0067#ec:2.5.1.-	Tery_1435#ec:2.5.1.-	ec:2.5.1.-~1
AM1_4147#ec:3.6.1.-	cce_3710#ec:3.6.1.-	PCC8801_4312#ec:3.6.1.-	gll3837#ec:3.6.1.-	MAE_20800#ec:3.6.1.-	all5215#ec:3.6.1.-	PMM0839#ec:3.6.1.-	P9211_09271#ec:3.6.1.-	P9215_10621#ec:3.6.1.-	CYB_1207#ec:3.6.1.-	SYNPCC7002_A1287#ec:3.6.1.-	SynWH7803_1480#ec:3.6.1.-	Synpcc7942_1326#ec:3.6.1.-	sll0377#ec:3.6.1.-	tll0952#ec:3.6.1.-	Tery_1671#ec:3.6.1.-	ec:3.6.1.-~1
AM1_0849#ec:2.1.1.-	cce_0084#ec:2.1.1.-	PCC8801_4161#ec:2.1.1.-	glr2927#ec:2.1.1.-	MAE_30440#ec:2.1.1.-	all3354#ec:2.1.1.-	PMM0171#ec:2.1.1.-	P9211_01891#ec:2.1.1.-	P9215_01891#ec:2.1.1.-	CYB_1327#ec:2.1.1.-	SYNPCC7002_A1677#ec:2.1.1.-	SynWH7803_2313#ec:2.1.1.-	Synpcc7942_0975#ec:2.1.1.-	sll1144#ec:2.1.1.-	tlr2072#ec:2.1.1.-	Tery_4816#ec:2.1.1.-	ec:2.1.1.-~1
AM1_2365#ec:4.2.1.46	cce_3422#ec:4.2.1.46	PCC8801_0893#ec:4.2.1.46	gvip303#ec:4.2.1.46~gvip510#ec:4.2.1.46	MAE_18140#ec:4.2.1.46	alr0657#ec:4.2.1.46	PMM1260#ec:4.2.1.46		P9215_14121#ec:4.2.1.46	CYB_1929#ec:4.2.1.46	SYNPCC7002_A2339#ec:4.2.1.46	SynWH7803_0192#ec:4.2.1.46	Synpcc7942_1149#ec:4.2.1.46	slr0809#ec:4.2.1.46	tll0665#ec:4.2.1.46	Tery_2262#ec:4.2.1.46~Tery_2478	ec:4.2.1.46~0.9375
AM1_0406#ec:2.7.1.25	cce_3972#ec:2.7.1.25	PCC8801_3998#ec:2.7.1.25	gvip054#ec:2.7.1.25	MAE_31330#ec:2.7.1.25		PMM0166#ec:2.7.1.25	P9211_01831#ec:2.7.1.25	P9215_01841#ec:2.7.1.25	CYB_1417#ec:2.7.1.25	SYNPCC7002_A1494#ec:2.7.1.25	SynWH7803_2302#ec:2.7.1.25	Synpcc7942_0939#ec:2.7.1.25	slr0676#ec:2.7.1.25	tlr1341#ec:2.7.1.25~tlr2312#ec:2.7.1.25	Tery_1923#ec:2.7.1.25~Tery_3968#ec:2.7.1.25	ec:2.7.1.25~0.9375
AM1_1801#ec:2.1.1.-	cce_3001#ec:2.1.1.-	PCC8801_2349#ec:2.1.1.-	glr2140#ec:2.1.1.-	MAE_18690#ec:2.1.1.-	alr4542#ec:2.1.1.-	PMM1056	P9211_11341#ec:2.1.1.-	P9215_11911#ec:2.1.1.-	CYB_2783#ec:2.1.1.-	SYNPCC7002_A0342#ec:2.1.1.-	SynWH7803_1597#ec:2.1.1.-	Synpcc7942_1602#ec:2.1.1.-	slr0120	tll2116#ec:2.1.1.-	Tery_3875#ec:2.1.1.-	ec:2.1.1.-~0.875
AM1_1753#ec:2.1.1.-	cce_2498#ec:2.1.1.-	PCC8801_4416#ec:2.1.1.-	gll1991#ec:2.1.1.-	MAE_04530#ec:2.1.1.-	alr3229#ec:2.1.1.-	PMM0933#ec:2.1.1.-	P9211_07111#ec:2.1.1.182	P9215_09571#ec:2.1.1.-	CYB_0986#ec:2.1.1.-	SYNPCC7002_A0897#ec:2.1.1.-	SynWH7803_1366#ec:2.1.1.182	Synpcc7942_0311#ec:2.1.1.-	sll0708#ec:2.1.1.-	tlr0659#ec:2.1.1.-	Tery_0708#ec:2.1.1.-	ec:2.1.1.182~0.125#ec:2.1.1.-~0.875
AM1_4654#ec:4.2.1.75		PCC8801_1028#ec:4.2.1.75		MAE_55370#ec:4.2.1.75	alr3450#ec:4.2.1.75	PMM0113#ec:4.2.1.75	P9211_01291#ec:4.2.1.75	P9215_01311#ec:4.2.1.75	CYB_0566#ec:4.2.1.75	SYNPCC7002_A1192#ec:4.2.1.75	SynWH7803_2221#ec:4.2.1.75	Synpcc7942_0272#ec:4.2.1.75	sll0166#ec:4.2.1.75	tlr2155#ec:4.2.1.75	Tery_3325#ec:4.2.1.75	ec:4.2.1.75~0.875
AM1_1161#ec:1.11.1.15		PCC8801_3492#ec:1.11.1.15	glr2376#ec:1.11.1.15	MAE_44920#ec:1.11.1.15	alr2503#ec:1.11.1.15	PMM0079#ec:1.11.1.15	P9211_00881#ec:1.11.1.15	P9215_00921#ec:1.11.1.15	CYB_0523#ec:1.11.1.15	SYNPCC7002_A1108#ec:1.11.1.15	SynWH7803_2172#ec:1.11.1.15	Synpcc7942_1806#ec:1.11.1.15	slr0242#ec:1.11.1.15	tll1451#ec:1.11.1.15		ec:1.11.1.15~0.875
AM1_5570#ec:2.7.7.63	cce_3680#ec:2.7.7.63	PCC8801_2744#ec:2.7.7.63	glr3295#ec:2.7.7.63	MAE_41170#ec:2.7.7.63	alr1961#ec:2.7.7.63	PMM0539#ec:2.7.7.63	P9211_05411#ec:2.7.7.63	P9215_06201#ec:2.7.7.63		SYNPCC7002_A1555#ec:2.7.7.63	SynWH7803_0662#ec:2.7.7.63	Synpcc7942_1411#ec:2.7.7.63	sll0809#ec:2.7.7.63	tlr0228#ec:2.7.7.63		ec:2.7.7.63~0.875
AM1_4538#ec:6.1.1.19	cce_3576#ec:6.1.1.19	PCC8801_0525#ec:6.1.1.19		MAE_31900#ec:6.1.1.19	all3717#ec:6.1.1.19	PMM0187#ec:6.1.1.19	P9211_02051#ec:6.1.1.19	P9215_02051#ec:6.1.1.19		SYNPCC7002_A0599#ec:6.1.1.19	SynWH7803_2336#ec:6.1.1.19	Synpcc7942_1577#ec:6.1.1.19	sll0502#ec:6.1.1.19	tll0826#ec:6.1.1.19	Tery_3985#ec:6.1.1.19	ec:6.1.1.19~0.875
AM1_1187#ec:6.5.1.2	cce_1818#ec:6.5.1.2	PCC8801_3418#ec:6.5.1.2	glr0727#ec:6.5.1.2	MAE_13280#ec:6.5.1.2	all1717#ec:6.5.1.2		P9211_18071#ec:6.5.1.2		CYB_1335#ec:6.5.1.2	SYNPCC7002_A2647#ec:6.5.1.2	SynWH7803_2428#ec:6.5.1.2	Synpcc7942_0277#ec:6.5.1.2	sll1209#ec:6.5.1.2	tll0857#ec:6.5.1.2	Tery_2316#ec:6.5.1.2	ec:6.5.1.2~0.875
AM1_3790#ec:3.4.11.9	cce_2895#ec:3.4.11.9	PCC8801_0134#ec:3.4.11.9		MAE_13250#ec:3.4.11.9	all0266#ec:3.4.11.9	PMM1442#ec:3.4.11.9	P9211_15611#ec:3.4.11.9	P9215_17101#ec:3.4.11.9		SYNPCC7002_A0352#ec:3.4.11.9	SynWH7803_2005#ec:3.4.11.9	Synpcc7942_0075#ec:3.4.11.9	sll0136#ec:3.4.11.9	tll2265#ec:3.4.11.9	Tery_4599#ec:3.4.11.9	ec:3.4.11.9~0.875
AM1_3943#ec:2.7.1.4	cce_4168#ec:2.7.1.4	PCC8801_0996#ec:2.7.1.4	gll0502#ec:2.7.1.4	MAE_08890#ec:2.7.1.4	alr0517#ec:2.7.1.4	PMM1627#ec:2.7.1.4	P9211_17531#ec:2.7.1.4	P9215_19011#ec:2.7.1.4			SynWH7803_0165#ec:2.7.1.4	Synpcc7942_0116#ec:2.7.1.4	slr1448#ec:2.7.1.4	tll1428#ec:2.7.1.4	Tery_2734#ec:2.7.1.4	ec:2.7.1.4~0.875
AM1_4803#ec:4.2.1.24~AM1_3071#ec:4.2.1.24	cce_1659#ec:4.2.1.24~cce_1489#ec:4.2.1.24	PCC8801_1560#ec:4.2.1.24~PCC8801_0777#ec:4.2.1.24	gvip565#ec:4.2.1.24	MAE_22850#ec:4.2.1.24~MAE_39770#ec:4.2.1.24	all4725#ec:4.2.1.24~alr4380#ec:4.2.1.24	PMM0215#ec:4.2.1.24	P9211_02361#ec:4.2.1.24	P9215_02351#ec:4.2.1.24	CYB_2456#ec:4.2.1.24	SYNPCC7002_A1753#ec:4.2.1.24	SynWH7803_2099#ec:4.2.1.24	Synpcc7942_1792#ec:4.2.1.24	sll1994#ec:4.2.1.24	tll0422#ec:4.2.1.24	Tery_4608#ec:4.2.1.24	ec:4.2.1.24~1
AM1_1376#ec:3.4.24.70	cce_3768#ec:3.4.24.70	PCC8801_0859#ec:3.4.24.70		MAE_12310#ec:3.4.24.70	alr0880#ec:3.4.24.70	PMM0593#ec:3.4.24.70	P9211_10571#ec:3.4.24.70	P9215_06751#ec:3.4.24.70		SYNPCC7002_A0434#ec:3.4.24.70	SynWH7803_0771#ec:3.4.24.70	Synpcc7942_1708#ec:3.4.24.70	slr0659#ec:3.4.24.70	tll1181#ec:3.4.24.70	Tery_4649#ec:3.4.24.70	ec:3.4.24.70~0.875
AM1_4505#ec:4.2.1.35	cce_3504#ec:4.2.1.35	PCC8801_0217#ec:4.2.1.35	gvip467#ec:4.2.1.35	MAE_53130#ec:4.2.1.35	all1417#ec:4.2.1.35	PMM0256#ec:4.2.1.35	P9211_02821#ec:4.2.1.35		CYB_0327#ec:4.2.1.35	SYNPCC7002_A1353#ec:4.2.1.35	SynWH7803_0306#ec:4.2.1.35	Synpcc7942_1898#ec:4.2.1.35	sll1470#ec:4.2.1.35	tlr0909#ec:4.2.1.35		ec:4.2.1.35~0.875
AM1_4897#ec:2.7.7.18	cce_2758#ec:2.7.7.18	PCC8801_0270#ec:2.7.7.18		MAE_34940#ec:2.7.7.18	alr2483#ec:2.7.7.18	PMM1445#ec:2.7.7.18	P9211_15641#ec:2.7.7.18	P9215_17131#ec:2.7.7.18		SYNPCC7002_A0878#ec:2.7.7.18	SynWH7803_2008#ec:2.7.7.18	Synpcc7942_0106#ec:2.7.7.18	sll1916#ec:2.7.7.18	tlr1178#ec:2.7.7.18	Tery_0319#ec:2.7.7.18	ec:2.7.7.18~0.875
	cce_2428#ec:4.1.99.3	PCC8801_1441#ec:4.1.99.3	gvip090#ec:4.1.99.3	MAE_07140#ec:4.1.99.3	alr2725#ec:4.1.99.3	PMM0285#ec:4.1.99.3		P9215_03101#ec:4.1.99.3	CYB_0202#ec:4.1.99.3	SYNPCC7002_A2796#ec:4.1.99.3	SynWH7803_0262#ec:4.1.99.3	Synpcc7942_0112#ec:4.1.99.3	slr0854#ec:4.1.99.3	tll0425#ec:4.1.99.3	Tery_1113#ec:4.1.99.3	ec:4.1.99.3~0.875
AM1_0876#ec:1.8.4.8	cce_0258#ec:1.8.4.8	PCC8801_0262#ec:1.8.4.8		MAE_12690#ec:1.8.4.8	all4464#ec:1.8.4.8	PMM0081#ec:1.8.4.8	P9211_00901#ec:1.8.4.8	P9215_00941#ec:1.8.4.8	CYB_0438#ec:1.8.4.8	SYNPCC7002_A1497#ec:1.8.4.8	SynWH7803_2174#ec:1.8.4.8	Synpcc7942_2506#ec:1.8.4.8	slr1791#ec:1.8.4.8		Tery_2837#ec:1.8.4.8	ec:1.8.4.8~0.875
AM1_3435#ec:5.4.2.10	cce_0707#ec:5.4.2.10	PCC8801_0818#ec:5.4.2.10		MAE_49170#ec:5.4.2.10	alr1900#ec:5.4.2.10	PMM0241#ec:5.4.2.10	P9211_02651#ec:5.4.2.10	P9215_02641#ec:5.4.2.10		SYNPCC7002_A0450#ec:5.4.2.10	SynWH7803_0328#ec:5.4.2.10	Synpcc7942_2132#ec:5.4.2.10	sll1758#ec:5.4.2.10	tll1772#ec:5.4.2.10	Tery_1095#ec:5.4.2.10	ec:5.4.2.10~0.875
AM1_3979#ec:4.4.1.5	cce_2884#ec:4.4.1.5	PCC8801_3847#ec:4.4.1.5	gll3561#ec:4.4.1.5	MAE_23250#ec:4.4.1.5	alr2321#ec:4.4.1.5	PMM0653#ec:4.4.1.5	P9211_02261#ec:4.4.1.5	P9215_07351#ec:4.4.1.5		SYNPCC7002_A0337#ec:4.4.1.5	SynWH7803_2378#ec:4.4.1.5	Synpcc7942_0638#ec:4.4.1.5	slr0381#ec:4.4.1.5		Tery_3491#ec:4.4.1.5	ec:4.4.1.5~0.875
AM1_4348#ec:1.6.1.2	cce_0841#ec:1.6.1.2	PCC8801_2894#ec:1.6.1.2		MAE_61980#ec:1.6.1.2	all3408#ec:1.6.1.2	PMM1145#ec:1.6.1.2	P9211_12191#ec:1.6.1.2	P9215_13501#ec:1.6.1.2		SYNPCC7002_A0984#ec:1.6.1.2	SynWH7803_1627#ec:1.6.1.2	Synpcc7942_1610#ec:1.6.1.2	slr1434#ec:1.6.1.2	tlr0696#ec:1.6.1.2	Tery_4703#ec:1.6.1.2	ec:1.6.1.2~0.875
AM1_4347#ec:1.6.1.2	cce_0843#ec:1.6.1.2	PCC8801_2896#ec:1.6.1.2		MAE_61960#ec:1.6.1.2	all3410#ec:1.6.1.2	PMM1147#ec:1.6.1.2	P9211_12211#ec:1.6.1.2	P9215_13521#ec:1.6.1.2		SYNPCC7002_A0986#ec:1.6.1.2	SynWH7803_1629#ec:1.6.1.2	Synpcc7942_1612#ec:1.6.1.2	slr1239#ec:1.6.1.2	tlr0694#ec:1.6.1.2	Tery_4705#ec:1.6.1.2	ec:1.6.1.2~0.875
AM1_2812#ec:3.13.1.1	cce_4571	PCC8801_0623#ec:3.13.1.1		MAE_49250	alr1744	PMM1665#ec:3.13.1.1	P9211_17921#ec:3.13.1.1	P9215_19381#ec:3.13.1.1	CYB_0060#ec:3.13.1.1	SYNPCC7002_A0847#ec:3.13.1.1	SynWH7803_0053#ec:3.13.1.1	Synpcc7942_0578#ec:3.13.1.1	slr1020	tll0398	Tery_0398#ec:3.13.1.1	ec:3.13.1.1~0.625
AM1_0110#ec:6.3.2.5	cce_2059#ec:6.3.2.5		glr1548#ec:6.3.2.5		all3111#ec:6.3.2.5	PMM0229#ec:6.3.2.5	P9211_02511#ec:6.3.2.5	P9215_02511#ec:6.3.2.5	CYB_0983#ec:6.3.2.5	SYNPCC7002_A1427#ec:6.3.2.5	SynWH7803_0351#ec:6.3.2.5	Synpcc7942_0292#ec:6.3.2.5	sll0250#ec:6.3.2.5	tll2467#ec:6.3.2.5	Tery_2643#ec:6.3.2.5	ec:6.3.2.5~0.875
AM1_1350#ec:2.3.1.-	cce_2207#ec:2.3.1.-	PCC8801_1516#ec:2.3.1.-	glr2011#ec:2.3.1.-~glr2713#ec:2.3.1.-	MAE_14680#ec:2.3.1.-	alr3074#ec:2.3.1.-	PMM0787#ec:2.3.1.-	P9211_09741#ec:2.3.1.-	P9215_08821#ec:2.3.1.-	CYB_1289#ec:2.3.1.-	SYNPCC7002_A0941#ec:2.3.1.-	SynWH7803_1153#ec:2.3.1.-	Synpcc7942_1449#ec:2.3.1.-	slr0776#ec:2.3.1.-	tll0032#ec:2.3.1.-	Tery_4825#ec:2.3.1.-	ec:2.3.1.-~1
AM1_4581#ec:2.-.-.-	cce_0054#ec:2.-.-.-	PCC8801_1165#ec:2.-.-.-	gll4393#ec:2.-.-.-	MAE_61870#ec:2.-.-.-	all4699#ec:2.-.-.-	PMM0460#ec:2.-.-.-	P9211_04611#ec:2.-.-.-	P9215_05401#ec:2.-.-.-	CYB_1960#ec:2.-.-.-~CYB_1258	SYNPCC7002_A1562#ec:2.-.-.-	SynWH7803_1852#ec:2.-.-.-	Synpcc7942_1230#ec:2.-.-.-	sll1187#ec:2.-.-.-	tll2157#ec:2.-.-.-	Tery_1553#ec:2.-.-.-	ec:2.-.-.-~1
AM1_2419#ec:3.4.23.43	cce_3163#ec:3.4.23.43	PCC8801_0204#ec:3.4.23.43	glr2433#ec:3.4.23.43	MAE_57525	alr1315#ec:3.4.23.43		P9211_08281#ec:3.4.23.43		CYB_0909#ec:3.4.23.43	SYNPCC7002_A2604#ec:3.4.23.43	SynWH7803_1149#ec:3.4.23.43	Synpcc7942_1935#ec:3.4.23.43	slr1120#ec:3.4.23.43	tll0476#ec:3.4.23.43	Tery_2683#ec:3.4.23.43	ec:3.4.23.43~0.8125
		PCC8801_2864#ec:3.6.1.27	glr3281#ec:3.6.1.27	MAE_62765	all1214#ec:3.6.1.27	PMM0956#ec:3.6.1.27	P9211_06831#ec:3.6.1.27	P9215_09341#ec:3.6.1.27	CYB_2055#ec:3.6.1.27	SYNPCC7002_A0260#ec:3.6.1.27	SynWH7803_2201#ec:3.6.1.27	Synpcc7942_1967#ec:3.6.1.27	sll0210#ec:3.6.1.27	tlr0737#ec:3.6.1.27	Tery_4798#ec:3.6.1.27	ec:3.6.1.27~0.8125
AM1_1081#ec:5.2.1.8	cce_2171#ec:5.2.1.8	PCC8801_0541#ec:5.2.1.8	gll2610#ec:5.2.1.8~glr0973#ec:5.2.1.8	MAE_44820#ec:5.2.1.8	all4287#ec:5.2.1.8		P9211_12311#ec:5.2.1.8		CYB_2104#ec:5.2.1.8	SYNPCC7002_A1092#ec:5.2.1.8	SynWH7803_1645#ec:5.2.1.8	Synpcc7942_0653#ec:5.2.1.8	sll0227#ec:5.2.1.8	tlr0137#ec:5.2.1.8	Tery_0511#ec:5.2.1.8	ec:5.2.1.8~0.875
AM1_3646#ec:2.6.1.42~AM1_5330#ec:2.6.1.42	cce_1614#ec:2.6.1.42	PCC8801_2802#ec:2.6.1.42	gll1225#ec:2.6.1.42	MAE_39110#ec:2.6.1.42		PMM0878#ec:2.6.1.42	P9211_08861#ec:2.6.1.42	P9215_10141#ec:2.6.1.42	CYB_0479#ec:2.6.1.42	SYNPCC7002_A1863#ec:2.6.1.42	SynWH7803_1276#ec:2.6.1.42	Synpcc7942_1029#ec:2.6.1.42	slr0032#ec:2.6.1.42	tll1462#ec:2.6.1.42		ec:2.6.1.42~0.875
AM1_3169#ec:2.7.7.13~AM1_2527#ec:2.7.7.13	cce_0336#ec:2.7.7.13	PCC8801_0925	gvip246#ec:2.7.7.13~gll3084#ec:2.7.7.13~glr0471#ec:2.7.7.13~gll2200#ec:2.7.7.13~gll3703#ec:2.7.7.13	MAE_44870#ec:2.7.7.13	alr3400#ec:2.7.7.13	PMM0152#ec:2.7.7.13	P9211_01681	P9215_01691#ec:2.7.7.13	CYB_1549#ec:2.7.7.13	SYNPCC7002_A1389#ec:2.7.7.13	SynWH7803_2282#ec:2.7.7.13	Synpcc7942_1973#ec:2.7.7.13	sll1558#ec:2.7.7.13	tlr0611#ec:2.7.7.13	Tery_1143#ec:2.7.7.13	ec:2.7.7.13~0.875
AM1_2492#ec:3.4.17.13	cce_2227#ec:3.4.17.13	PCC8801_4434#ec:3.4.17.13		MAE_06740#ec:3.4.17.13	alr2723#ec:3.4.17.13	PMM0455#ec:3.4.17.13	P9211_04561#ec:3.4.17.13	P9215_05351#ec:3.4.17.13		SYNPCC7002_A0594#ec:3.4.17.13	SynWH7803_1143~SynWH7803_1857#ec:3.4.17.13	Synpcc7942_1963#ec:3.4.17.13	slr1534#ec:3.4.17.13	tll0046#ec:3.4.17.13	Tery_5012#ec:3.4.17.13	ec:3.4.17.13~0.875
AM1_4826#ec:1.14.99.-	cce_3754#ec:1.14.99.-	PCC8801_0308#ec:1.14.99.-		MAE_12930#ec:1.14.99.-	alr1832#ec:1.14.99.-	PMM0144#ec:1.14.99.-	P9211_01591#ec:1.14.99.-	P9215_01611#ec:1.14.99.-	CYB_1694#ec:1.14.99.-	SYNPCC7002_A1935#ec:1.14.99.-	SynWH7803_2273#ec:1.14.99.-	Synpcc7942_1983#ec:1.14.99.-	slr1254#ec:1.14.99.-	tll1561#ec:1.14.99.-	Tery_4011#ec:1.14.99.-	ec:1.14.99.-~0.9375
AM1_0011#ec:3.4.21.-	cce_3371#ec:3.4.21.-	PCC8801_0394#ec:3.4.21.-		MAE_19290#ec:3.4.21.-	all4013#ec:3.4.21.-	PMM1180#ec:3.4.21.-	P9211_12671#ec:3.4.21.-	P9215_13941#ec:3.4.21.-	CYB_0984#ec:3.4.21.-	SYNPCC7002_A2538#ec:3.4.21.-	SynWH7803_1895#ec:3.4.21.-	Synpcc7942_1916#ec:3.4.21.-	slr0021#ec:3.4.21.-	tll1804#ec:3.4.21.-	Tery_2494#ec:3.4.21.-	ec:3.4.21.-~0.9375
AM1_5613#ec:2.1.1.-	cce_0540#ec:2.1.1.-	PCC8801_0652#ec:2.1.1.-		MAE_52350#ec:2.1.1.-	alr0820#ec:2.1.1.-	PMM0426#ec:2.1.1.-	P9211_04221#ec:2.1.1.-	P9215_05051#ec:2.1.1.-	CYB_1963#ec:2.1.1.-	SYNPCC7002_A0507#ec:2.1.1.-	SynWH7803_1778#ec:2.1.1.-	Synpcc7942_0962#ec:2.1.1.-	slr0679#ec:2.1.1.-	tlr0209#ec:2.1.1.-	Tery_0744#ec:2.1.1.-	ec:2.1.1.-~0.9375
AM1_2367#ec:3.4.13.-	cce_2981#ec:3.4.13.-	PCC8801_1391#ec:3.4.13.-	gll1805#ec:3.4.13.-	MAE_59910#ec:3.4.13.-	all4116#ec:3.4.13.-	PMM0757#ec:3.4.13.-	P9211_10061#ec:3.4.13.-	P9215_08511#ec:3.4.13.-		SYNPCC7002_A2266#ec:3.4.13.-	SynWH7803_1320#ec:3.4.13.-	Synpcc7942_0432#ec:3.4.13.-	slr1679#ec:3.4.13.-	tll2463#ec:3.4.13.-	Tery_2224#ec:3.4.13.-	ec:3.4.13.-~0.9375
AM1_4063#ec:3.4.24.-	cce_0630	PCC8801_2356	gll1644#ec:3.4.24.-~gll3018#ec:3.4.24.-	MAE_02860	all3971#ec:3.4.24.-	PMM1189#ec:3.4.24.-	P9211_12761	P9215_14031	CYB_0990	SYNPCC7002_A0592	SynWH7803_1906#ec:3.4.24.-	Synpcc7942_0448#ec:3.4.24.-	slr1821#ec:3.4.24.-	tll1642#ec:3.4.24.-	Tery_3268	ec:3.4.24.-~0.5
AM1_4555	cce_0219	PCC8801_3072	gvip129	MAE_43910	all0136	PMM0312	P9211_03471	P9215_03371	CYB_2353	SYNPCC7002_A0955	SynWH7803_0515	Synpcc7942_0694	slr1356	tll2046	Tery_4663	-
AM1_2440	cce_2003	PCC8801_4045	gvip554	MAE_13620	alr1742	PMM1704	P9211_18401	P9215_19771	CYB_2781	SYNPCC7002_A2418	SynWH7803_2514	Synpcc7942_2468	sll0170	tlr1733	Tery_1306	-
AM1_4624	cce_1470	PCC8801_2587	glr2167	MAE_14660	alr2372	PMM0449	P9211_04471	P9215_05281	CYB_1871	SYNPCC7002_A0705	SynWH7803_1868	Synpcc7942_2148	sll0759	tlr0010	Tery_4160	-
AM1_5120	cce_0497	PCC8801_2726	gll2868	MAE_14450	alr1978	PMM0561	P9211_05641	P9215_06421	CYB_1689	SYNPCC7002_A0712	SynWH7803_0696	Synpcc7942_0782	slr1149	tll0559	Tery_2306	-
AM1_4391	cce_3177	PCC8801_3976	gll3672	MAE_13440	alr4715	PMM0954	P9211_06901	P9215_09371	CYB_1234	SYNPCC7002_A2789	SynWH7803_1058	Synpcc7942_0640	slr0615	tlr0655	Tery_4402	-
AM1_1743	cce_1626	PCC8801_2392	gll2329	MAE_31310	all0640	PMM0827	P9211_09401	P9215_10751	CYB_2161	SYNPCC7002_A2189	SynWH7803_1433	Synpcc7942_0082	sll1276	tlr0962	Tery_4790	-
AM1_2167	cce_0365	PCC8801_3113	gll0929	MAE_17430	all4087	PMM0067	P9211_00741	P9215_00791	CYB_0378	SYNPCC7002_A2221	SynWH7803_2136	Synpcc7942_1390	slr1234	tlr0997	Tery_4764	-
AM1_4411	cce_1344	PCC8801_2854	gvip138	MAE_46080	alr3662	PMM1436	P9211_15551	P9215_17041	CYB_1618	SYNPCC7002_A2458	SynWH7803_1998	Synpcc7942_2313	slr2076	tll0185	Tery_4327	-
AM1_3214	cce_3330	PCC8801_1190	gvip397	MAE_03410	alr1896	PMM0452	P9211_04501	P9215_05311	CYB_1712	SYNPCC7002_A0147	SynWH7803_1863	Synpcc7942_0685	sll0416	tlr1412	Tery_0270	-
AM1_3988	cce_1665	PCC8801_0537	gvip440	MAE_41230	all2919	PMM0898	P9211_09201	P9215_09941	CYB_2282	SYNPCC7002_A0624	SynWH7803_1242	Synpcc7942_2581	sll1382	tlr1656	Tery_0754	-
AM1_4053	cce_0298	PCC8801_1936	gll4162	MAE_14910	all0129	PMM0128	P9211_01421	P9215_01451	CYB_0249	SYNPCC7002_A1308	SynWH7803_2242	Synpcc7942_0095	slr0115	tlr2423	Tery_4937	-
AM1_2457	cce_0989	PCC8801_4103	gvip470	MAE_47560	alr5154	PMM1524	P9211_16391	P9215_17921	CYB_0022	SYNPCC7002_A1961	SynWH7803_0391	Synpcc7942_2049	slr1834	tlr0731	Tery_4669	-
AM1_0949#ec:1.2.1.12	cce_3612#ec:1.2.1.12	PCC8801_1679#ec:1.2.1.12	gvip457#ec:1.2.1.12	MAE_34890#ec:1.2.1.12	all2566#ec:1.2.1.12				CYB_1429#ec:1.2.1.12	SYNPCC7002_A2697#ec:1.2.1.12	SynWH7803_0789#ec:1.2.1.12	Synpcc7942_0245#ec:1.2.1.12	slr0884#ec:1.2.1.12	tll0043#ec:1.2.1.12	Tery_2881#ec:1.2.1.12	ec:1.2.1.12~0.8125
AM1_5379#ec:1.6.5.3	cce_1692#ec:1.6.5.3	PCC8801_1595#ec:1.6.5.3	gvip278#ec:1.6.5.3	MAE_27290#ec:1.6.5.3	alr0869#ec:1.6.5.3				CYB_1812#ec:1.6.5.3	SYNPCC7002_A1805#ec:1.6.5.3	SynWH7803_0685#ec:1.6.5.3	Synpcc7942_0309#ec:1.6.5.3	sll0026#ec:1.6.5.3	tlr2124#ec:1.6.5.3	Tery_3853#ec:1.6.5.3	ec:1.6.5.3~0.8125
AM1_3955	cce_2103	PCC8801_3874	gll3955	MAE_13570	all3332	PMM0649	P9211_07611	P9215_07321	CYB_2434	SYNPCC7002_A2730	SynWH7803_1088	Synpcc7942_0313	sll0274	tll0860	Tery_0734	-
AM1_1829	cce_0875	PCC8801_0154	gvip355	MAE_54470	all5263	PMM0496	P9211_04961	P9215_05781	CYB_2206	SYNPCC7002_A2014	SynWH7803_0611	Synpcc7942_0649	slr0653	tll0617	Tery_5068	-
AM1_1701	cce_4437	PCC8801_4276	gll4317	MAE_28950	alr1222	PMM0102	P9211_01161	P9215_01181	CYB_2037	SYNPCC7002_A0619	SynWH7803_2206	Synpcc7942_2512	slr0082	tlr1564	Tery_3733	-
AM1_4660	cce_2810	PCC8801_3288	glr4015	MAE_47970	alr1312	PMM1305	P9211_13531	P9215_15341	CYB_1683	SYNPCC7002_A1915	SynWH7803_1755	Synpcc7942_2374	sll0996	tlr1315	Tery_0377	-
AM1_2380	cce_3416	PCC8801_0375	glr3124	MAE_48840	all4960	PMM1714	P9211_18521	P9215_19861	CYB_0623	SYNPCC7002_A1843	SynWH7803_2531	Synpcc7942_1778	sll0005	tll0950	Tery_3296	-
AM1_1403	cce_0367	PCC8801_3115	gll4412	MAE_18770	all0592	PMM1083	P9211_11031	P9215_12191	CYB_1066	SYNPCC7002_A2543	SynWH7803_1542	Synpcc7942_0708	slr1919	tlr1660	Tery_2512	-
AM1_1084	cce_0659	PCC8801_0055	gvip319	MAE_41150	alr4291	PMM1158	P9211_12341	P9215_13641	CYB_0853	SYNPCC7002_A1559	SynWH7803_1648	Synpcc7942_0656	sll0851	tlr1631	Tery_0513	-
AM1_5361#ec:5.4.99.12	cce_4710#ec:5.4.99.12	PCC8801_1351#ec:5.4.99.12	gll1379#ec:5.4.99.12	MAE_17490#ec:5.4.99.12	alr0545#ec:5.4.99.12				CYB_0078#ec:5.4.99.12	SYNPCC7002_A2385#ec:5.4.99.12	SynWH7803_1637#ec:5.4.99.12	Synpcc7942_1514#ec:5.4.99.12	slr0612#ec:5.4.99.12	tll0646#ec:5.4.99.12	Tery_2403#ec:5.4.99.12	ec:5.4.99.12~0.8125
AM1_4617	cce_2782	PCC8801_0468	glr1340	MAE_19370	all3953	PMM0147	P9211_01621	P9215_01641	CYB_2296	SYNPCC7002_A1198	SynWH7803_2276	Synpcc7942_1980	sll0998	tlr1206	Tery_2009	-
AM1_5748	cce_0183	PCC8801_1362	glr2386	MAE_58180	alr1605	PMM1348	P9211_14021	P9215_15771	CYB_0633	SYNPCC7002_A1891	SynWH7803_1975	Synpcc7942_2012	sll1283	tll0391	Tery_0642	-
AM1_1981	cce_2339	PCC8801_2899	gll3752	MAE_32460	alr5260	PMM0441	P9211_04381	P9215_05201	CYB_1767	SYNPCC7002_A0424	SynWH7803_1878	Synpcc7942_1070	slr1520	tlr2042	Tery_2567	-
AM1_4118	cce_3695	PCC8801_3928	gll3484	MAE_23570	alr2751	PMM0801	P9211_09591	P9215_08961	CYB_0515	SYNPCC7002_A1385	SynWH7803_0808	Synpcc7942_0501	sll1218	tll1029	Tery_1003	-
AM1_1112	cce_4074	PCC8801_0065	glr3257	MAE_06730	all4752	PMM1152	P9211_12271	P9215_13581	CYB_2874	SYNPCC7002_A0216	SynWH7803_1640	Synpcc7942_2425	slr0399	tll0859	Tery_3162	-
AM1_3681#ec:1.8.1.7	cce_4626#ec:1.8.1.7	PCC8801_0404#ec:1.8.1.7	gll4201#ec:1.8.1.7	MAE_46260#ec:1.8.1.7	all4968#ec:1.8.1.7	PMM0567#ec:1.8.1.7	P9211_05711#ec:1.8.1.7	P9215_06481#ec:1.8.1.7			SynWH7803_0706#ec:1.8.1.7	Synpcc7942_0842#ec:1.8.1.7		tll1608#ec:1.8.1.7	Tery_4747#ec:1.8.1.7	ec:1.8.1.7~0.8125
AM1_1247	cce_4045	PCC8801_0208	glr4421	MAE_53410	all4185	PMM1529	P9211_16491	P9215_18011	CYB_1586	SYNPCC7002_A1036	SynWH7803_0405	Synpcc7942_2203	sll1110	tlr0148	Tery_2982	-
AM1_4953	cce_1242	PCC8801_2483	glr3311	MAE_31440	alr3576	PMM0601	P9211_10491	P9215_06831	CYB_1162	SYNPCC7002_A1735	SynWH7803_0978	Synpcc7942_2575	sll1598	tll0820	Tery_3218	-
AM1_1798	cce_4379	PCC8801_2554	glr3498	MAE_23910	alr5067	PMM0020	P9211_00201	P9215_00191	CYB_2894	SYNPCC7002_A0103	SynWH7803_0026	Synpcc7942_0464	slr1847	tlr0723	Tery_4027	-
AM1_2861	cce_0801	PCC8801_1743	gvip096	MAE_36590	alr5297	PMM0475	P9211_04761	P9215_05561	CYB_2889	SYNPCC7002_A1033	SynWH7803_1834	Synpcc7942_2541	sll1740	tlr1303	Tery_0268	-
AM1_2864	cce_0227	PCC8801_1741	gvip098	MAE_36610	alr5299	PMM0205	P9211_02231	P9215_02241	CYB_1220	SYNPCC7002_A1030	SynWH7803_2375	Synpcc7942_0635	sll1742	tlr0294	Tery_0266	-
AM1_4716	cce_4035	PCC8801_0232	gvip041	MAE_52575	asl4195	PMM1151	P9211_12251	P9215_13561	CYB_2618	SYNPCC7002_A1045	SynWH7803_1635	Synpcc7942_2510	ssl3441	tsr0101	Tery_2992	-
AM1_4237	cce_3658	PCC8801_2825	gll0664	MAE_04700	alr4016	PMM1325	P9211_13791	P9215_15541	CYB_0346	SYNPCC7002_A1012	SynWH7803_1933	Synpcc7942_0379	slr0730	tll1109	Tery_3052	-
AM1_5927	cce_2925	PCC8801_2614	gvip249	MAE_39990	alr2323	PMM0901	P9211_08591	P9215_09911	CYB_1003	SYNPCC7002_A1902	SynWH7803_1238	Synpcc7942_1813	sll0430	tll1191	Tery_4127	-
AM1_1250	cce_4042	PCC8801_0225	gvip572	MAE_52510	all4188	PMM1532	P9211_16521	P9215_18041	CYB_1583	SYNPCC7002_A1039	SynWH7803_0408	Synpcc7942_2206	sll1821	tlr0108	Tery_2985	-
AM1_1224	cce_0685	PCC8801_0415	gvip196	MAE_23090	alr2492	PMM0073	P9211_00811	P9215_00851	CYB_1405	SYNPCC7002_A1814	SynWH7803_2150	Synpcc7942_1735	slr0074	tll0490	Tery_4355	-
AM1_4497	cce_2408	PCC8801_0784	gll2901	MAE_50390	all4664	PMM0480	P9211_04801	P9215_05611	CYB_2899	SYNPCC7002_A1981	SynWH7803_1828	Synpcc7942_0864	slr1926	tlr0863	Tery_2745	-
AM1_2935	cce_1972	PCC8801_2930	glr2112	MAE_28930	all1220	PMM0101	P9211_01141	P9215_01171	CYB_2278	SYNPCC7002_A0564	SynWH7803_2205	Synpcc7942_2089	slr0565	tlr0588	Tery_0104	-
AM1_4709	cce_4028	PCC8801_0239	gvip521	MAE_57300	all4202	PMM1545	P9211_16651	P9215_18161	CYB_2610	SYNPCC7002_A1052	SynWH7803_0421	Synpcc7942_2219	sll1809	tlr0094	Tery_2999	-
AM1_4666	cce_1383	PCC8801_3538	gvip265	MAE_33570	alr3421	PMM0325	P9211_03611	P9215_03501	CYB_1629	SYNPCC7002_A0842	SynWH7803_0533	Synpcc7942_2331	slr0342	tlr0796	Tery_1137	-
AM1_3632	cce_1391	PCC8801_3346	gvip095	MAE_08010	all0147	PMM1344	P9211_13981	P9215_15731	CYB_0742	SYNPCC7002_A0490	SynWH7803_1967	Synpcc7942_1219	slr1678	tll0167	Tery_3243	-
AM1_1087	cce_1945	PCC8801_1077	gvip253	MAE_31960	alr4851	PMM1639	P9211_17671	P9215_19131	CYB_2451	SYNPCC7002_A1259	SynWH7803_0141	Synpcc7942_0289	sll0616	tll1851	Tery_4635	-
AM1_4698	cce_4016	PCC8801_0250	gvip009	MAE_57410	all4213	PMM1556	P9211_16761	P9215_18281	CYB_2599	SYNPCC7002_A1063	SynWH7803_0432	Synpcc7942_2230	sll1801	tlr0083	Tery_3010	-
AM1_5144	cce_1341	PCC8801_0378	gvip502	MAE_23300	all0329	PMM1578	P9211_16981	P9215_18501	CYB_2253	SYNPCC7002_A0682	SynWH7803_0457	Synpcc7942_1002	slr0737	tll1724	Tery_3791	-
AM1_3314	cce_3419	PCC8801_2583	gll0853	MAE_02180	all4101	PMM0103	P9211_01171	P9215_01201	CYB_1713	SYNPCC7002_A0597	SynWH7803_2209	Synpcc7942_1188	slr0651	tlr0351	Tery_0034	-
AM1_1786	cce_2947	PCC8801_3092	gvip324	MAE_54530	alr0113	PMM0562	P9211_05651	P9215_06431	CYB_0503	SYNPCC7002_A1596	SynWH7803_0698	Synpcc7942_0773	sll0286	tlr1682	Tery_1640	-
AM1_2849#ec:1.12.98.1	cce_4662#ec:1.12.98.1	PCC8801_1364#ec:1.12.98.1	gll0878#ec:1.12.98.1	MAE_40060#ec:1.12.98.1	all1601#ec:1.12.98.1				CYB_1261#ec:1.12.98.1	SYNPCC7002_A2638#ec:1.12.98.1	SynWH7803_1550#ec:1.12.98.1	Synpcc7942_1359#ec:1.12.98.1	slr1923#ec:1.12.98.1	tll1845#ec:1.12.98.1	Tery_0742#ec:1.12.98.1	ec:1.12.98.1~0.8125
AM1_1493	cce_0402	PCC8801_2951	gll0554	MAE_62250	alr0175	PMM1299	P9211_13461	P9215_15271	CYB_1962	SYNPCC7002_A1107	SynWH7803_1745	Synpcc7942_1199	slr1673	tll1968	Tery_3173	-
AM1_4974	cce_4081	PCC8801_2869	gvip309	MAE_53700	all1588	PMM0665	P9211_07751	P9215_07501	CYB_1437	SYNPCC7002_A1123	SynWH7803_1490	Synpcc7942_0559	sll1988	tll0808	Tery_2283	-
AM1_0067	cce_1679	PCC8801_4202	gll1520	MAE_23590	all4140	PMM0762	P9211_10011	P9215_08561	CYB_2260	SYNPCC7002_A0708	SynWH7803_1314	Synpcc7942_1525	slr1105	tlr2283	Tery_4442	-
AM1_5507	cce_3592	PCC8801_2560	gvip024	MAE_30540	alr1208	PMM0521	P9211_05231	P9215_06021	CYB_2897	SYNPCC7002_A0952	SynWH7803_0638	Synpcc7942_0507	sll0145	tll0259	Tery_3778	-
AM1_4625	cce_1471	PCC8801_2588	gvip302	MAE_21960	alr2373	PMM0450	P9211_04481	P9215_05291	CYB_1870	SYNPCC7002_A1334	SynWH7803_1867	Synpcc7942_2149	sll0760	tll1324	Tery_1079	-
AM1_3173	cce_0021	PCC8801_0410	gll4382	MAE_52040	alr2385	PMM0116	P9211_01321	P9215_01341	CYB_1638	SYNPCC7002_A0226	SynWH7803_2225	Synpcc7942_0909	slr1417	tll0867	Tery_3951	-
AM1_1252	cce_4040	PCC8801_0227	gvip480	MAE_52530	all4190	PMM1534	P9211_16541	P9215_18061	CYB_1581	SYNPCC7002_A1041	SynWH7803_0410	Synpcc7942_2208	sll1819	tlr0106	Tery_2987	-
AM1_3590	cce_3490	PCC8801_1753	gvip015	MAE_54480	asr1592	PMM1487	P9211_16091	P9215_17561	CYB_2798	SYNPCC7002_A2048	SynWH7803_2064	Synpcc7942_1520	ssl2233	tsl1188	Tery_2941	-
AM1_4712	cce_4031	PCC8801_0236	gvip518	MAE_57270	all4199	PMM1542	P9211_16621	P9215_18131	CYB_2613	SYNPCC7002_A1049	SynWH7803_0418	Synpcc7942_2216	sll1812	tlr0097	Tery_2996	-
AM1_4221	cce_1170	PCC8801_2476	gll2797	MAE_49130	all4793	PMM0752	P9211_10111	P9215_08461	CYB_1863	SYNPCC7002_A0372	SynWH7803_1330	Synpcc7942_2081	sll1664	tll0992	Tery_0883	-
AM1_1440	cce_1290	PCC8801_3402	gvip379	MAE_47290	all0109	PMM0469	P9211_04691	P9215_05491	CYB_2824	SYNPCC7002_A1008	SynWH7803_1844	Synpcc7942_1250	sll0819	tlr2411	Tery_1634	-
AM1_4705	cce_4023	PCC8801_0243	gvip526	MAE_57340	asl4206	PMM1549	P9211_16691	P9215_18201	CYB_2606	SYNPCC7002_A1056	SynWH7803_0425	Synpcc7942_2223	ssl3437	tsr0090	Tery_3003	-
AM1_3427	cce_0704	PCC8801_2579	gvip250	MAE_44940	all4791	PMM0754	P9211_10091	P9215_08481	CYB_1535	SYNPCC7002_A1958	SynWH7803_1328	Synpcc7942_2531	sll1261	tll1687	Tery_1160	-
AM1_2438	cce_0408	PCC8801_3285	glr3730	MAE_61770	all2457	PMM1528	P9211_16481	P9215_18001	CYB_1415	SYNPCC7002_A1573	SynWH7803_0404	Synpcc7942_2202	sll1193	tlr0496	Tery_1582	-
AM1_3087	cce_0155	PCC8801_2875	glr0786	MAE_11430	all3184	PMM0400	P9211_03981	P9215_04771	CYB_2541	SYNPCC7002_A0263	SynWH7803_0578	Synpcc7942_2352	sll0947	tlr0833	Tery_3183	-
AM1_1660	cce_1747	PCC8801_1278	gvip455	MAE_59230	asr3463	PMM1607	P9211_17321	P9215_18811	CYB_0549	SYNPCC7002_A1589	SynWH7803_0198	Synpcc7942_0535	ssl0563	tsl1013	Tery_0454	-
AM1_2865	cce_0226	PCC8801_1740	gvip223	MAE_36620	alr5300	PMM0204	P9211_02221	P9215_02231	CYB_1221	SYNPCC7002_A1029	SynWH7803_2374	Synpcc7942_0634	sll1743	tlr0295	Tery_0265	-
AM1_5610	cce_2238	PCC8801_1157	gsl0746	MAE_52450	asl4325	PMM1499	P9211_16211	P9215_17671	CYB_0683	SYNPCC7002_A2281	SynWH7803_0369	Synpcc7942_0690	ssr2723	tll0211	Tery_1121	-
AM1_3896	cce_3563	PCC8801_1729	gsl2238	MAE_07040	all0404	PMM0686	P9211_15141	P9215_10321	CYB_2568	SYNPCC7002_A2075	SynWH7803_1210	Synpcc7942_0476	ssl3379	tsr1087	Tery_3811	-
AM1_3092	cce_1364	PCC8801_4060	glr2231	MAE_04020	alr3415	PMM1186	P9211_12731	P9215_14001	CYB_2241	SYNPCC7002_A0991	SynWH7803_1901	Synpcc7942_1617	slr1471	tll0600	Tery_4710	-
AM1_4707	cce_4025	PCC8801_0241	gvip524	MAE_57320	asl4204	PMM1547	P9211_16671	P9215_18181	CYB_2608	SYNPCC7002_A1054	SynWH7803_0423	Synpcc7942_2221	sll1807	tlr0092	Tery_3001	-
AM1_1747	cce_3752	PCC8801_4011	glr1876	MAE_07260	all4508	PMM0904	P9211_08561	P9215_09881	CYB_2771	SYNPCC7002_A1426	SynWH7803_1226	Synpcc7942_1528	sll0608	tlr1437	Tery_1756	-
AM1_3878	cce_3523	PCC8801_4051	glr1519	MAE_27170	all3257	PMM0547	P9211_05491	P9215_06281	CYB_0552	SYNPCC7002_A2025	SynWH7803_0675	Synpcc7942_0520	slr0169	tlr0311	Tery_3396	-
AM1_4579	cce_0822	PCC8801_3126	glr0255	MAE_14440	all4665	PMM0479	P9211_04791	P9215_05601	CYB_1339	SYNPCC7002_A0744	SynWH7803_1829	Synpcc7942_0863	slr0039	tlr2026	Tery_2747	-
AM1_2124	cce_3150	PCC8801_2606	gvip383	MAE_43340	alr3428	PMM1662	P9211_17881	P9215_19351	CYB_2849	SYNPCC7002_A2180	SynWH7803_0058	Synpcc7942_1277	sll0767	tll2158	Tery_1882	-
AM1_3845	cce_1143	PCC8801_1999	glr3159	MAE_58730	all4379	PMM0663	P9211_07731	P9215_07481	CYB_1875	SYNPCC7002_A1701	SynWH7803_1493	Synpcc7942_2365	slr1228	tll2205	Tery_2904	-
AM1_1811	cce_4540	PCC8801_2753	gvip487	MAE_16870	all0154	PMM1458	P9211_15771	P9215_17261	CYB_0293	SYNPCC7002_A1218	SynWH7803_2029	Synpcc7942_0324	slr1267	tlr0440	Tery_4942	-
AM1_0413	cce_1350	PCC8801_0127	gll0109	MAE_25390	all2996	PMM1091	P9211_10951	P9215_12271	CYB_1645	SYNPCC7002_A0098	SynWH7803_1532	Synpcc7942_0263	sll0505	tlr1762	Tery_2433	-
AM1_4696	cce_4013	PCC8801_0252	gvip007	MAE_57430	all4215	PMM1558	P9211_16781	P9215_18301	CYB_2597	SYNPCC7002_A1065	SynWH7803_0434	Synpcc7942_2232	sll1799	tlr0081	Tery_3012	-
AM1_5937	cce_0260	PCC8801_0121	gll3210	MAE_00810	alr0483	PMM0391	P9211_03881	P9215_04681	CYB_1263	SYNPCC7002_A0123	SynWH7803_0568	Synpcc7942_2340	slr1974	tlr0878	Tery_0333	-
AM1_2339	cce_1969	PCC8801_1313	gll4395	MAE_37870	all2545	PMM0680	P9211_07951	P9215_07651	CYB_2694	SYNPCC7002_A0381	SynWH7803_1202	Synpcc7942_1090	sll1071	tlr0249	Tery_3619	-
AM1_3535	cce_2013	PCC8801_4383	glr4287	MAE_09030	alr4888	PMM0529	P9211_05321	P9215_06101	CYB_1137	SYNPCC7002_A1122	SynWH7803_0651	Synpcc7942_1590	sll2002	tlr1986	Tery_4728	-
AM1_5376	cce_2796	PCC8801_1406	gsr0107	MAE_19540	asl4395	PMM0249	P9211_02741	P9215_02721	CYB_2793	SYNPCC7002_A0378	SynWH7803_0316	Synpcc7942_0228	sll1340	tsl2214	Tery_2871	-
AM1_1510	cce_0718	PCC8801_2204	glr2275	MAE_06920	alr3351	PMM1576	P9211_16961	P9215_18481	CYB_0556	SYNPCC7002_A2766	SynWH7803_0455	Synpcc7942_2253	slr0990	tll0322	Tery_0242	-
AM1_5513	cce_0861	PCC8801_1646	gsr3003	MAE_54010	asl0845	PMM0343	P9211_02761	P9215_03761	CYB_2449	SYNPCC7002_A0716	SynWH7803_0314	Synpcc7942_0226	slr1046	tsl1385	Tery_2869	-
AM1_2217	cce_4183	PCC8801_1812	glr1588	MAE_17560	all1736	PMM0169	P9211_01871	P9215_01871	CYB_1343	SYNPCC7002_A0608	SynWH7803_2309	Synpcc7942_1860	slr1783	tlr1263	Tery_4491	-
AM1_1718	cce_0499	PCC8801_2297	gvip273	MAE_01900	all0936	PMM0765	P9211_09971	P9215_08591	CYB_0084	SYNPCC7002_A1921	SynWH7803_1303	Synpcc7942_0511	sll1513	tlr1615	Tery_0633	-
AM1_1529	cce_1017	PCC8801_1119	gsl2877	MAE_15560	asr1309	PMM0418	P9211_04161	P9215_04951	CYB_0989	SYNPCC7002_A1413	SynWH7803_0601	Synpcc7942_0450	ssl2667	tsl1293	Tery_3402	-
AM1_1728	cce_4596	PCC8801_4164	glr2452	MAE_48710	all4677	PMM0189	P9211_02071	P9215_02071	CYB_2687	SYNPCC7002_A1170	SynWH7803_2340	Synpcc7942_1582	sll1615	tlr0961	Tery_4774	-
AM1_3693	cce_2778	PCC8801_3431	gll0842	MAE_55300	all2381	PMM0114	P9211_01301	P9215_01321	CYB_1323	SYNPCC7002_A2637	SynWH7803_2223	Synpcc7942_1511	slr0941	tll0336	Tery_3955	-
AM1_4040	cce_0463	PCC8801_2060	gll2308	MAE_06930	alr4394	PMM0248	P9211_02731	P9215_02711	CYB_1763	SYNPCC7002_A1673	SynWH7803_0317	Synpcc7942_0129	sll0832	tlr0651	Tery_2021	-
AM1_0514	cce_2667	PCC8801_2905	gll3412	MAE_32660	all2906	PMM1569	P9211_16891	P9215_18411	CYB_2075	SYNPCC7002_A0363	SynWH7803_0448	Synpcc7942_0158	sll1536	tlr2403	Tery_1108	-
AM1_1143	cce_1389	PCC8801_0876	gll4149	MAE_08130	alr4043	PMM0163	P9211_01801	P9215_01811	CYB_0864	SYNPCC7002_A2002	SynWH7803_2295	Synpcc7942_0615	slr0192	tll0044	Tery_0713	-
AM1_5123#ec:5.4.2.2	cce_0606#ec:5.4.2.2	PCC8801_3290#ec:5.4.2.2	gll3983#ec:5.4.2.2	MAE_52320#ec:5.4.2.2		PMM0076#ec:5.4.2.2	P9211_00861#ec:5.4.2.2	P9215_00891#ec:5.4.2.2	CYB_2304#ec:5.4.2.2		SynWH7803_2164#ec:5.4.2.2	Synpcc7942_0156#ec:5.4.2.2		tlr1976#ec:5.4.2.2	Tery_1084#ec:5.4.2.2	ec:5.4.2.2~0.8125
AM1_0136	cce_0429	PCC8801_1105	glr1858	MAE_06440	all5166	PMM0909	P9211_08501	P9215_09821	CYB_0114	SYNPCC7002_A2473	SynWH7803_1221	Synpcc7942_0426	slr1577	tlr0846	Tery_1880	-
AM1_5366	cce_2614	PCC8801_1695	gvip071	MAE_55910	alr0487	PMM0395	P9211_03921	P9215_04721	CYB_1747	SYNPCC7002_A1918	SynWH7803_0572	Synpcc7942_2059	slr2073	tlr1216	Tery_4907	-
AM1_2341	cce_2616	PCC8801_1698	gll1734	MAE_19120	alr3085	PMM0262	P9211_02891	P9215_02861	CYB_0229	SYNPCC7002_A1785	SynWH7803_0298	Synpcc7942_2040	sll2014	tlr1697	Tery_2725	-
AM1_4858	cce_1167	PCC8801_3839	gsr1914	MAE_47320	asl2557	PMM0744	P9211_10191	P9215_08381	CYB_2902	SYNPCC7002_A0855	SynWH7803_1338	Synpcc7942_1196	ssl3451	tsl2428	Tery_2896	-
AM1_1980	cce_0430	PCC8801_1106	gll4380	MAE_06430	all5165	PMM0605	P9211_10451	P9215_06871	CYB_1608	SYNPCC7002_A2362	SynWH7803_1019	Synpcc7942_0425	slr1638	tll2024	Tery_0041	-
AM1_3633	cce_1059	PCC8801_3118	gsl0787	MAE_05560	alr4169	PMM0823	P9211_09441	P9215_10791	CYB_0062	SYNPCC7002_A0872	SynWH7803_1427	Synpcc7942_0164	slr1886	tlr1222	Tery_4639	-
AM1_1707	cce_4727	PCC8801_3775	glr4252	MAE_58750	all1076	PMM1637	P9211_17651	P9215_19111	CYB_2078	SYNPCC7002_A0791	SynWH7803_0143	Synpcc7942_0090	sll1961	tll2117	Tery_2504	-
AM1_2883	cce_1208	PCC8801_0020	gvip394	MAE_10280	all0375	PMM0942	P9211_07021	P9215_09481	CYB_0546	SYNPCC7002_A1270	SynWH7803_1070	Synpcc7942_2298	sll0876	tlr0532	Tery_0168	-
AM1_0399	cce_3020	PCC8801_0543	gll4038	MAE_48920	all4102	PMM0104	P9211_01201	P9215_01211	CYB_0498	SYNPCC7002_A0357	SynWH7803_2210	Synpcc7942_1187	slr0656	tll1862	Tery_4569	-
AM1_5607	cce_0317	PCC8801_0159	glr4178	MAE_44640	alr4515	PMM0209	P9211_02281	P9215_02281	CYB_0946	SYNPCC7002_A0454	SynWH7803_2380	Synpcc7942_0868	sll1770	tlr2242	Tery_3425	-
AM1_3158	cce_1775	PCC8801_1848	gvip021	MAE_57460	all2319	PMM1463	P9211_15821	P9215_17311	CYB_2704	SYNPCC7002_A1285	SynWH7803_2035	Synpcc7942_0321	ssl0707	tll0591	Tery_2842	-
AM1_0931	cce_1841	PCC8801_2712	glr3489	MAE_14350	alr3829	PMM1492	P9211_16141	P9215_17611	CYB_2245	SYNPCC7002_A0753	SynWH7803_2077	Synpcc7942_2022	slr0743	tll1937	Tery_3978	-
AM1_1560	cce_3909	PCC8801_1803	gll4313	MAE_22170	all3821	PMM0865	P9211_08991	P9215_10281	CYB_0108	SYNPCC7002_A2729	SynWH7803_1126	Synpcc7942_1673	slr0948	tll0685	Tery_0953	-
AM1_3786	cce_1623	PCC8801_1452	gll1336	MAE_23230	all1760	PMM0009	P9211_00081	P9215_00081	CYB_2099	SYNPCC7002_A0931	SynWH7803_0010	Synpcc7942_2471	sll0271	tll0787	Tery_0737	-
AM1_4644	cce_2473	PCC8801_3348	gvip270	MAE_38840	asr3457	PMM0320	P9211_03561	P9215_03451	CYB_0318	SYNPCC7002_A0515	SynWH7803_0528	Synpcc7942_0897	ssl0546	tlr2018	Tery_3384	-
AM1_0694	cce_4645	PCC8801_2885	gvip550	MAE_05650	all0120	PMM0928	P9211_07171	P9215_09621	CYB_1757	SYNPCC7002_A0657	SynWH7803_1361	Synpcc7942_0141	slr0775	tll0202	Tery_5076	-
AM1_4703	cce_4021	PCC8801_0245	gvip528	MAE_57360	all4208	PMM1551	P9211_16711	P9215_18221	CYB_2604	SYNPCC7002_A1058	SynWH7803_0427	Synpcc7942_2225	sll1805	tlr0088	Tery_3005	-
AM1_4642	cce_4214	PCC8801_2407	glr4164	MAE_01140	alr2298	PMM0291	P9211_03171	P9215_03161	CYB_0993	SYNPCC7002_A2865	SynWH7803_0255	Synpcc7942_0386	sll0154	tlr1951	Tery_2163	-
AM1_4350	cce_2642	PCC8801_2653	gll1462	MAE_62660	alr3885	PMM1278	P9211_13241	P9215_15031	CYB_1083	SYNPCC7002_A0905	SynWH7803_1721	Synpcc7942_1168	sll1489	tll1189	Tery_4722	-
AM1_2155	cce_3580	PCC8801_0675	gsl3751	MAE_44990	asl1962	PMM0953	P9211_06911	P9215_09381	CYB_0873	SYNPCC7002_A0609	SynWH7803_1059	Synpcc7942_2320	ssr2551	tsr1432	Tery_3752	-
AM1_4567	cce_1935	PCC8801_4211	glr3755	MAE_43930	alr1215	PMM0099	P9211_01121	P9215_01151	CYB_0973	SYNPCC7002_A0261	SynWH7803_2202	Synpcc7942_1353	slr1990	tll0200	Tery_4797	-
AM1_1642	cce_1790	PCC8801_2263	gvip099	MAE_32350	asl4181	PMM1435	P9211_15531	P9215_17031	CYB_2094	SYNPCC7002_A2234	SynWH7803_1996	Synpcc7942_0468	ssr3307	tsl1100	Tery_1010	-
AM1_3934	cce_2122	PCC8801_0547	gvip189	MAE_56930	all5058	PMM0026	P9211_00261	P9215_00251	CYB_0435	SYNPCC7002_A0053	SynWH7803_0032	Synpcc7942_2565	slr0434	tlr1294	Tery_1313	-
AM1_2930	cce_4619	PCC8801_0634	gsl3135	MAE_46470	asr4076	PMM1563	P9211_16821	P9215_18351	CYB_1180	SYNPCC7002_A0480	SynWH7803_0441	Synpcc7942_0658	ssr0332	tsl2097	Tery_2698	-
AM1_0746	cce_0746	PCC8801_1730	gsl1913	MAE_34020	asr1611	PMM0411	P9211_04091	P9215_04871	CYB_0560	SYNPCC7002_A1175	SynWH7803_0592	Synpcc7942_1486	ssl0331	tsr0564	Tery_4697	-
AM1_2690	cce_0129	PCC8801_2596	gll0557	MAE_08375	alr0786	PMM1447	P9211_15661	P9215_17151	CYB_1423	SYNPCC7002_A2632	SynWH7803_2012	Synpcc7942_0339	slr1287	tlr0672	Tery_2924	-
AM1_3579	cce_0389	PCC8801_4052	glr0516	MAE_18650	all1800	PMM0085	P9211_00941	P9215_00981	CYB_1337	SYNPCC7002_A2267	SynWH7803_2179	Synpcc7942_1081	sll0493	tlr0412	Tery_3882	-
AM1_3155	cce_0461	PCC8801_2058	gvip454	MAE_01830	alr4392	PMM0246	P9211_02711	P9215_02691	CYB_2533	SYNPCC7002_A1675	SynWH7803_0319	Synpcc7942_0127	sll1423	tll1650	Tery_2023	-
AM1_2868	cce_0223	PCC8801_1737	gvip226	MAE_43885	alr5303	PMM0201	P9211_02191	P9215_02201	CYB_1224	SYNPCC7002_A1026	SynWH7803_2371	Synpcc7942_0631	sll1746	tlr0298	Tery_0262	-
AM1_5662	cce_4001	PCC8801_2303	gvip338	MAE_22150	alr3823	PMM0133	P9211_01471	P9215_01501	CYB_1512	SYNPCC7002_A0978	SynWH7803_2247	Synpcc7942_1452	slr0448	tlr1103	Tery_0956	-
AM1_4699	cce_4017	PCC8801_0249	gvip121	MAE_57400	all4212	PMM1555	P9211_16751	P9215_18271	CYB_2600	SYNPCC7002_A1062	SynWH7803_0431	Synpcc7942_2229	sll1802	tlr0084	Tery_3009	-
AM1_0423	cce_1299	PCC8801_3191	gvip555	MAE_49440	alr2447	PMM0017	P9211_00171	P9215_00161	CYB_2935	SYNPCC7002_A0693	SynWH7803_0023	Synpcc7942_2074	sll0897	tll0790	Tery_1751	-
AM1_0932	cce_1839	PCC8801_2710	gvip372	MAE_14330	alr3832	PMM1494	P9211_16161	P9215_17631	CYB_1127	SYNPCC7002_A0755	SynWH7803_2079	Synpcc7942_2020	slr0744	tlr1066	Tery_3976	-
AM1_3117	cce_1454	PCC8801_4427	gll3597	MAE_15540	alr4979	PMM1170	P9211_11761	P9215_13831	CYB_0094	SYNPCC7002_A1858	SynWH7803_1430	Synpcc7942_2583	slr1900	tll0916	Tery_3401	-
AM1_1432	cce_2889	PCC8801_2275	gll1243	MAE_39660	all0271	PMM0182	P9211_02001	P9215_02001	CYB_1900	SYNPCC7002_A1764	SynWH7803_2327	Synpcc7942_0402	slr0053	tlr1585	Tery_5027	-
AM1_2923	cce_0972	PCC8801_2289	gvip237	MAE_01945	alr0570	PMM0242	P9211_02671	P9215_02651	CYB_2915	SYNPCC7002_A1244	SynWH7803_0324	Synpcc7942_2128	sll1980	tlr0355	Tery_1504	-
AM1_4813	cce_3348	PCC8801_1670	gvip419	MAE_48040	asl4452	PMM0870	P9211_08941	P9215_10231	CYB_1634	SYNPCC7002_A0572	SynWH7803_1291	Synpcc7942_1122	ssr1398	tsr2060	Tery_3728	-
AM1_3809	cce_3362	PCC8801_0600	glr0782	MAE_25370	alr2980	PMM1330	P9211_13841	P9215_15591	CYB_2569	SYNPCC7002_A2244	SynWH7803_1947	Synpcc7942_2572	slr1915	tll2044	Tery_0443	-
AM1_3303	cce_2868	PCC8801_0811	gll1313	MAE_53970	alr3919	PMM0612	P9211_10381	P9215_06941	CYB_2664	SYNPCC7002_A1719	SynWH7803_1031	Synpcc7942_1941	sll0983	tll1622	Tery_0559	-
AM1_4893	cce_1810	PCC8801_3377	glr3340	MAE_53920	alr0799	PMM1111	P9211_10761	P9215_12471	CYB_2364	SYNPCC7002_A0545	SynWH7803_1375	Synpcc7942_1145	slr1846	tll0874	Tery_0677	-
AM1_4394	cce_4576	PCC8801_1137	gvip023	MAE_12970	alr3430	PMM1663	P9211_17891	P9215_19361	CYB_2685	SYNPCC7002_A2176	SynWH7803_0057	Synpcc7942_1274	slr0171	tll2406	Tery_1883	-
AM1_4711	cce_4030	PCC8801_0237	gvip519	MAE_57280	all4200	PMM1543	P9211_16631	P9215_18141	CYB_2612	SYNPCC7002_A1050	SynWH7803_0419	Synpcc7942_2217	sll1811	tlr0096	Tery_2997	-
AM1_3093	cce_1365	PCC8801_4061	glr1476	MAE_04030	alr3414	PMM1185	P9211_12721	P9215_13991	CYB_0705	SYNPCC7002_A0990	SynWH7803_1900	Synpcc7942_1616	slr1470	tll0601	Tery_4709	-
AM1_0808	cce_0131	PCC8801_2598	glr1395	MAE_08400	alr2014	PMM0667	P9211_07801	P9215_07521	CYB_2089	SYNPCC7002_A0499	SynWH7803_1488	Synpcc7942_0562	slr1195	tlr0208	Tery_3749	-
AM1_4701	cce_4019	PCC8801_0247	gvip530	MAE_57380	all4210	PMM1553	P9211_16731	P9215_18251	CYB_2602	SYNPCC7002_A1060	SynWH7803_0429	Synpcc7942_2227	sll1803	tlr0086	Tery_3007	-
AM1_4452	cce_1205	PCC8801_4289	gvip261	MAE_32970	all2456	PMM0464	P9211_04641	P9215_05441	CYB_0929	SYNPCC7002_A1225	SynWH7803_1848	Synpcc7942_1578	sll0194	tlr0953	Tery_1812	-
AM1_1254	cce_4038	PCC8801_0229	gvip483	MAE_52550	all4192	PMM1536	P9211_16561	P9215_18081	CYB_1579	SYNPCC7002_A1043	SynWH7803_0412	Synpcc7942_2210	sll1817	tlr0104	Tery_2989	-
AM1_5552	cce_1599	PCC8801_1209	gvip123	MAE_54390	all0801	PMM0926	P9211_07201	P9215_09641	CYB_1606	SYNPCC7002_A1258	SynWH7803_1355	Synpcc7942_1679	sll1398	tlr0493	Tery_2408	-
AM1_2026	cce_1837	PCC8801_3069	gvip409	MAE_32990	all0138	PMM0315	P9211_03501	P9215_03401	CYB_0281	SYNPCC7002_A1759	SynWH7803_0518	Synpcc7942_0697	slr0906	tlr1530	Tery_4666	-
AM1_4765	cce_3631	PCC8801_4240	glr2108	MAE_59730	all0513	PMM0283	P9211_03101	P9215_03081	CYB_2461	SYNPCC7002_A1383	SynWH7803_0264	Synpcc7942_1730	sll1289	tlr1788	Tery_3842	-
AM1_2051	cce_4256	PCC8801_1500	gll2930	MAE_17070	all1367	PMM1059	P9211_11311	P9215_11941	CYB_1733	SYNPCC7002_A0020	SynWH7803_1594	Synpcc7942_1480	slr0383	tlr1053	Tery_2142	-
AM1_3511	cce_2683	PCC8801_0023	gll3021	MAE_51240	all4680	PMM1193	P9211_12801	P9215_14071	CYB_2500	SYNPCC7002_A2359	SynWH7803_1910	Synpcc7942_0174	sll0818	tlr1514	Tery_1602	-
AM1_1571	cce_0764	PCC8801_3161	gll1546	MAE_31180	all0443	PMM0006	P9211_00051	P9215_00051	CYB_1984	SYNPCC7002_A2553	SynWH7803_0006	Synpcc7942_0531	sll0837	tll2091	Tery_5036	-
AM1_3844	cce_4720	PCC8801_4139	gsl4037	MAE_54580	asl2551	PMM0154	P9211_01701	P9215_01711	CYB_0859	SYNPCC7002_A0641	SynWH7803_2284	Synpcc7942_2264	ssl0564	tsl1865	Tery_2735	-
AM1_1796	cce_4090	PCC8801_1538	gvip533	MAE_42780	all4339	PMM1510	P9211_16331	P9215_17781	CYB_0919	SYNPCC7002_A2063	SynWH7803_0381	Synpcc7942_0886	sll1097	tlr1748	Tery_0474	-
AM1_1675	cce_2613	PCC8801_1094	gvip337	MAE_02480	all3374	PMM1573	P9211_16931	P9215_18451	CYB_2719	SYNPCC7002_A2277	SynWH7803_0452	Synpcc7942_2250	sll1277	tll2444	Tery_1725	-
AM1_3725	cce_1808	PCC8801_3375	glr2274	MAE_14380	all4312	PMM1113	P9211_10741	P9215_12491	CYB_2689	SYNPCC7002_A0496	SynWH7803_1377	Synpcc7942_2466	sll1330	tlr1330	Tery_0675	-
AM1_0587	cce_2379	PCC8801_0355	glr1863	MAE_39210	alr2269	PMM1338	P9211_13921	P9215_15671	CYB_0770	SYNPCC7002_A0318	SynWH7803_1959	Synpcc7942_0928	slr1227	tlr1789	Tery_4653	-
AM1_1284	cce_2088	PCC8801_2600	gvip427	MAE_21590	alr4957	PMM1312	P9211_13601	P9215_15411	CYB_0988	SYNPCC7002_A2830	SynWH7803_1762	Synpcc7942_2383	slr1972	tll0008	Tery_1195	-
AM1_4697	cce_4015	PCC8801_0251	gvip008	MAE_57420	all4214	PMM1557	P9211_16771	P9215_18291	CYB_2598	SYNPCC7002_A1064	SynWH7803_0433	Synpcc7942_2231	sll1800	tlr0082	Tery_3011	-
AM1_4137	cce_3472	PCC8801_0572	gvip369	MAE_53680	alr1952	PMM1286	P9211_13331	P9215_15141	CYB_0262	SYNPCC7002_A1622	SynWH7803_1731	Synpcc7942_1771	slr1531	tlr1973	Tery_2535	-
AM1_3450	cce_4438	PCC8801_2923	gvip552	MAE_62730	alr3684	PMM1657	P9211_17831	P9215_19301	CYB_1336	SYNPCC7002_A1534	SynWH7803_0064	Synpcc7942_2526	sll0535	tlr0510	Tery_0584	-
AM1_2163	cce_3691	PCC8801_3843	gvip553	MAE_33970	alr3716	PMM1712	P9211_18501	P9215_19841	CYB_1196	SYNPCC7002_A1468	SynWH7803_2529	Synpcc7942_0848	slr1844	tll0184	Tery_4529	-
AM1_3953	cce_3721	PCC8801_0483	glr4150	MAE_06000	all2705	PMM0075	P9211_00841	P9215_00871	CYB_0334	SYNPCC7002_A0168	SynWH7803_2157	Synpcc7942_0971	sll0185	tll2067	Tery_0018	-
AM1_4753	cce_0503	PCC8801_3579	gvip431	MAE_52930	all2894	PMM1615	P9211_17401	P9215_18891	CYB_0432	SYNPCC7002_A1390	SynWH7803_0185	Synpcc7942_0835	sll0613	tll2253	Tery_1365	-
AM1_0930	cce_1842	PCC8801_2713	glr3488	MAE_14360	alr3828	PMM1491	P9211_16131	P9215_17601	CYB_2246	SYNPCC7002_A0752	SynWH7803_2076	Synpcc7942_2023	slr0742	tll1938	Tery_3979	-
AM1_0926	cce_3267	PCC8801_2169	gll1494	MAE_44420	alr5070	PMM1616	P9211_17411	P9215_18901	CYB_1264	SYNPCC7002_A1351	SynWH7803_0184	Synpcc7942_1795	slr1639	tll1927	Tery_2342	-
AM1_4100	cce_2906	PCC8801_2038	gll3611	MAE_43330	alr1956	PMM1284	P9211_13311	P9215_15121	CYB_2320	SYNPCC7002_A0938	SynWH7803_1729	Synpcc7942_1775	slr2047	tll0037	Tery_2538	-
AM1_4708	cce_4027	PCC8801_0240	gvip523	MAE_57310	all4203	PMM1546	P9211_16661	P9215_18171	CYB_2609	SYNPCC7002_A1053	SynWH7803_0422	Synpcc7942_2220	sll1808	tlr0093	Tery_3000	-
AM1_5142	cce_0102	PCC8801_4264	glr2925	MAE_02510	all4377	PMM0142	P9211_01571	P9215_01591	CYB_0824	SYNPCC7002_A1268	SynWH7803_2257	Synpcc7942_0790	slr0193	tlr1512	Tery_4005	-
AM1_5197	cce_1800	PCC8801_2425	glr4180	MAE_28410	alr1158	PMM0949	P9211_06951	P9215_09411	CYB_2828	SYNPCC7002_A0384	SynWH7803_1063	Synpcc7942_2120	slr0954	tlr0428	Tery_2312	-
AM1_1365	cce_0456	PCC8801_3799	glr0793	MAE_10050	all2716	PMM0794	P9211_09671	P9215_08891	CYB_1134	SYNPCC7002_A2695	SynWH7803_1160	Synpcc7942_2539	slr1796	tlr1421	Tery_3215	-
AM1_1248	cce_4044	PCC8801_0223	gvip574	MAE_52490	asl4186	PMM1530	P9211_16501	P9215_18021	CYB_1585	SYNPCC7002_A1037	SynWH7803_0406	Synpcc7942_2204	ssl3445	tsr0110	Tery_2983	-
AM1_1082	cce_2172	PCC8801_0542	gvip006	MAE_44810	all4289	PMM1156	P9211_12321	P9215_13621	CYB_1463	SYNPCC7002_A1093	SynWH7803_1646	Synpcc7942_0654	sll0226	tll1388	Tery_0512	-
AM1_4713	cce_4032	PCC8801_0235	gvip517	MAE_57260	all4198	PMM1541	P9211_16611	P9215_18121	CYB_2614	SYNPCC7002_A1048	SynWH7803_0417	Synpcc7942_2215	sll1813	tlr0098	Tery_2995	-
AM1_4640	cce_1752	PCC8801_1304	glr4151	MAE_60830	alr2450	PMM1065	P9211_11251	P9215_12001	CYB_0647	SYNPCC7002_A2819	SynWH7803_1587	Synpcc7942_1889	sll0735	tll1974	Tery_0045	-
AM1_1704#ec:2.7.8.26	cce_1645#ec:2.7.8.26	PCC8801_1169#ec:2.7.8.26	gvip504#ec:2.7.8.26	MAE_30240#ec:2.7.8.26	alr0379#ec:2.7.8.26		P9211_02971#ec:2.7.8.26		CYB_2204#ec:2.7.8.26	SYNPCC7002_A2782#ec:2.7.8.26		Synpcc7942_0454#ec:2.7.8.26	slr0636#ec:2.7.8.26	tll1337#ec:2.7.8.26	Tery_2458#ec:2.7.8.26	ec:2.7.8.26~0.8125
AM1_4502	cce_2063	PCC8801_2872	gll3147	MAE_34010	all1610	PMM1698	P9211_18321	P9215_19711	CYB_0666	SYNPCC7002_A1757	SynWH7803_2502	Synpcc7942_1043	slr1652	tll2039	Tery_0667	-
AM1_5523	cce_4117	PCC8801_3247	gvip314	MAE_14950	asr3342	PMM1608	P9211_17331	P9215_18821	CYB_1665	SYNPCC7002_A1024	SynWH7803_0197	Synpcc7942_0536	ssl2084	tsl1872	Tery_0452	-
AM1_0642#ec:6.1.1.21	cce_2975#ec:6.1.1.21	PCC8801_1184#ec:6.1.1.21		MAE_01740#ec:6.1.1.21		PMM0623#ec:6.1.1.21	P9211_07281#ec:6.1.1.21	P9215_07051#ec:6.1.1.21	CYB_0694#ec:6.1.1.21	SYNPCC7002_A2275#ec:6.1.1.21	SynWH7803_0243#ec:6.1.1.21	Synpcc7942_2263#ec:6.1.1.21	slr0357#ec:6.1.1.21	tll1898#ec:6.1.1.21		ec:6.1.1.21~0.8125
AM1_0619	cce_2578	PCC8801_0802	gvip244	MAE_30180	all4623	PMM1636	P9211_17631	P9215_19101	CYB_0524	SYNPCC7002_A2702	SynWH7803_0145	Synpcc7942_0065	slr0974	tlr1620	Tery_0930	-
AM1_3448	cce_2913	PCC8801_2925	glr4195	MAE_62700	alr3681	PMM1655	P9211_17811	P9215_19281	CYB_0082	SYNPCC7002_A1276	SynWH7803_0071	Synpcc7942_2524	sll0533	tlr0508	Tery_0586	-
AM1_1129	cce_1305	PCC8801_4146	gvip110	MAE_33020	asr3846	PMM0298	P9211_03241	P9215_03231	CYB_1496	SYNPCC7002_A0231	SynWH7803_0248	Synpcc7942_1176	smr0006	tsr1542	Tery_3505	-
AM1_1223	cce_0686	PCC8801_0416	glr1371	MAE_23080	alr2493	PMM0072	P9211_00801	P9215_00841	CYB_1403	SYNPCC7002_A1813	SynWH7803_2149	Synpcc7942_1736	slr0075	tlr1904	Tery_4356	-
AM1_4052	cce_2335	PCC8801_1286	gll2595	MAE_13000	alr0489	PMM1467	P9211_15871	P9215_17351	CYB_2416	SYNPCC7002_A2252	SynWH7803_2040	Synpcc7942_1324	slr0451	tlr0350	Tery_3461	-
AM1_1451	cce_0255	PCC8801_2194	gsl1241	MAE_61760	asr0654	PMM1604	P9211_17281	P9215_18781	CYB_0722	SYNPCC7002_A0298	SynWH7803_0202	Synpcc7942_2257	ssl0352	tlr0636	Tery_1164	-
AM1_1489	cce_0072	PCC8801_2521	gvip478	MAE_07300	asl2061	PMM0910	P9211_08491	P9215_09811	CYB_1064	SYNPCC7002_A1687	SynWH7803_1220	Synpcc7942_0477	ssr2142	tsr0534	Tery_2189	-
AM1_2121	cce_0650	PCC8801_4433	gsr2010	MAE_06915	asl0940	PMM0061	P9211_00691	P9215_00731	CYB_1940	SYNPCC7002_A2129	SynWH7803_2129	Synpcc7942_2017	ssl0353	tlr1577	Tery_3708	-
AM1_4449	cce_2959	PCC8801_0754	gvip417	MAE_19230	all2452	PMM0461	P9211_04621	P9215_05411	CYB_1621	SYNPCC7002_A1910	SynWH7803_1851	Synpcc7942_1231	sll1317	tlr0960	Tery_1798	-
AM1_5420	cce_4123	PCC8801_2284	gvip542	MAE_06280	asl0749	PMM0943	P9211_07011	P9215_09471	CYB_0184	SYNPCC7002_A1823	SynWH7803_1069	Synpcc7942_2299	ssl1784	tsr1207	Tery_0169	-
AM1_5596	cce_2152	PCC8801_2734	gvip140	MAE_21630	alr3638	PMM1645	P9211_17711	P9215_19181	CYB_2731	SYNPCC7002_A0178	SynWH7803_0084	Synpcc7942_2247	sll1165	tlr2240	Tery_3645	-
AM1_4894	cce_1811	PCC8801_3378	gsr4417	MAE_46690	asr0798	PMM1110	P9211_10771	P9215_12461	CYB_2713	SYNPCC7002_A0546	SynWH7803_1374	Synpcc7942_1146	ssr3122	tsl0875	Tery_0678	-
AM1_5561	cce_1134	PCC8801_0333	glr1484	MAE_58860	alr3603	PMM0403	P9211_04011	P9215_04801	CYB_1787	SYNPCC7002_A0676	SynWH7803_0581	Synpcc7942_0919	slr1600	tll1300	Tery_1830	-
AM1_1531	cce_2643	PCC8801_1269	glr3531	MAE_32670	all4608	PMM1669	P9211_17961	P9215_19421	CYB_0348	SYNPCC7002_A0351	SynWH7803_2413	Synpcc7942_2046	slr0879	tlr1678	Tery_5032	-
AM1_4065	cce_0081	PCC8801_1588	gvip522	MAE_53380	all3969	PMM1190	P9211_12771	P9215_14041	CYB_1362	SYNPCC7002_A0391	SynWH7803_1907	Synpcc7942_0446	slr0628	tll1826	Tery_3270	-
AM1_3581	cce_3383	PCC8801_1971	gvip569	MAE_51180	asr3137	PMM0140	P9211_01551	P9215_01571	CYB_2838	SYNPCC7002_A2080	SynWH7803_2255	Synpcc7942_1460	ssr1425	tsl2457	Tery_1063	-
AM1_2827	cce_0285	PCC8801_2153	gvip074	MAE_49040	all3193	PMM0132	P9211_01461	P9215_01491	CYB_2216	SYNPCC7002_A1566	SynWH7803_2246	Synpcc7942_2321	slr0823	tll1525	Tery_4580	-
AM1_4824#ec:4.2.3.12	cce_0493#ec:4.2.3.12	PCC8801_2427#ec:4.2.3.12	glr3579#ec:4.2.3.12	MAE_12110#ec:4.2.3.12	alr4554#ec:4.2.3.12	PMM0106#ec:4.2.3.12	P9211_01221#ec:4.2.3.12	P9215_01231#ec:4.2.3.12	CYB_0675#ec:4.2.3.12		SynWH7803_2212#ec:4.2.3.12	Synpcc7942_1184#ec:4.2.3.12		tll1095#ec:4.2.3.12		ec:4.2.3.12~0.8125
AM1_4636	cce_4654	PCC8801_2385	gll0082	MAE_18670	alr4178	PMM0397	P9211_03941	P9215_04741	CYB_2065	SYNPCC7002_A0718	SynWH7803_0574	Synpcc7942_0986	slr1508	tll0327	Tery_4615	-
AM1_1070#ec:1.1.3.15	cce_0061#ec:1.1.3.15	PCC8801_0822#ec:1.1.3.15	gvip420#ec:1.1.3.15	MAE_52600#ec:1.1.3.15	alr5269#ec:1.1.3.15				CYB_2846#ec:1.1.3.15	SYNPCC7002_A2858#ec:1.1.3.15	SynWH7803_1820#ec:1.1.3.15	Synpcc7942_0276#ec:1.1.3.15	sll0404#ec:1.1.3.15	tll1625#ec:1.1.3.15	Tery_4091#ec:1.1.3.15	ec:1.1.3.15~0.8125
AM1_1255	cce_4037	PCC8801_0230	gvip484	MAE_52560	all4193	PMM1537	P9211_16571	P9215_18091	CYB_1578	SYNPCC7002_A1044	SynWH7803_0413	Synpcc7942_2211	sll1816	tlr0103	Tery_2990	-
AM1_1528	cce_3099	PCC8801_0641	glr3015	MAE_50340	alr1600	PMM1670	P9211_17971	P9215_19431	CYB_2542	SYNPCC7002_A2197	SynWH7803_2414	Synpcc7942_2562	slr0580	tlr2020	Tery_1438	-
AM1_3964	cce_1336	PCC8801_2846	gll0391	MAE_24350	alr2890	PMM1356	P9211_14111	P9215_15851	CYB_2236	SYNPCC7002_A2795	SynWH7803_1983	Synpcc7942_1503	sll1252	tlr2161	Tery_4198	-
AM1_2614	cce_0485	PCC8801_4089	glr3866	MAE_14890	all0745	PMM0194	P9211_02121	P9215_02121	CYB_0642	SYNPCC7002_A0072	SynWH7803_2349	Synpcc7942_1114	slr0267	tlr1507	Tery_3374	-
AM1_3174	cce_0022	PCC8801_0411	glr3390	MAE_33875	alr2386	PMM0117	P9211_01331	P9215_01351	CYB_1072	SYNPCC7002_A0225	SynWH7803_2226	Synpcc7942_0910	sll1979	tsl0866	Tery_3950	-
AM1_1249	cce_4043	PCC8801_0224	gvip573	MAE_52500	all4187	PMM1531	P9211_16511	P9215_18031	CYB_1584	SYNPCC7002_A1038	SynWH7803_0407	Synpcc7942_2205	sll1822	tlr0109	Tery_2984	-
AM1_5512	cce_0860	PCC8801_1645	gvip412	MAE_54000	asl0846	PMM0251	P9211_02771	P9215_02741	CYB_1373	SYNPCC7002_A0808	SynWH7803_0313	Synpcc7942_0225	ssl2598	tsl1386	Tery_2868	-
AM1_2488	cce_4010	PCC8801_0896	gll3173	MAE_21760	alr5126	PMM1567	P9211_16861	P9215_18391	CYB_2518	SYNPCC7002_A0388	SynWH7803_0445	Synpcc7942_1985	slr1563	tlr1821	Tery_2965	-
AM1_0033	cce_0268	PCC8801_0322	gll1129	MAE_09670	alr3102	PMM0789	P9211_09721	P9215_08841	CYB_2294	SYNPCC7002_A1119	SynWH7803_1155	Synpcc7942_2396	slr0362	tll0495	Tery_4375	-
AM1_2315	cce_1337	PCC8801_4084	glr2407	MAE_35690	alr3655	PMM0923	P9211_07231	P9215_09671	CYB_0805	SYNPCC7002_A0556	SynWH7803_1352#ec:2.7.11.1	Synpcc7942_1438	sll1968	tlr1461	Tery_2243	ec:2.7.11.1~0.0625
AM1_1941	cce_4251	PCC8801_0814	glr2441	MAE_16790	alr4808	PMM0257	P9211_02831	P9215_02811	CYB_2262	SYNPCC7002_A2525	SynWH7803_0305	Synpcc7942_0280	slr0427	tlr2129	Tery_2662	-
AM1_0421	cce_4005	PCC8801_0491	gvip551	MAE_04080	alr2445	PMM0016	P9211_00161	P9215_00151	CYB_2933	SYNPCC7002_A0695	SynWH7803_0022	Synpcc7942_2072	sll0057	tlr1314	Tery_1749	-
AM1_1806	cce_1961	PCC8801_4390	glr4375	MAE_57610	alr3739	PMM0218	P9211_02391	P9215_02381	CYB_2352	SYNPCC7002_A1521	SynWH7803_2095	Synpcc7942_0959	slr1090	tll2353	Tery_4115	-
AM1_4673	cce_2068	PCC8801_2637	gll0900	MAE_57090	alr1612	PMM0669	P9211_07821	P9215_07541	CYB_2576	SYNPCC7002_A2321	SynWH7803_1484	Synpcc7942_0257	sll0875	tlr2384	Tery_3558	-
AM1_4331#ec:1.4.1.1	cce_0036#ec:1.4.1.1	PCC8801_1609#ec:1.4.1.1	glr3969#ec:1.4.1.1	MAE_61020#ec:1.4.1.1	alr2355#ec:1.4.1.1				CYB_1358#ec:1.4.1.1	SYNPCC7002_A2774#ec:1.4.1.1	SynWH7803_2010#ec:1.4.1.1	Synpcc7942_1760#ec:1.4.1.1	sll1682#ec:1.4.1.1	tlr2107#ec:1.4.1.1	Tery_3174#ec:1.4.1.1	ec:1.4.1.1~0.8125
AM1_1745	cce_1050	PCC8801_4012	gsl4025	MAE_07250	asl4507	PMM0905	P9211_08551	P9215_09871	CYB_2770	SYNPCC7002_A1249	SynWH7803_1225	Synpcc7942_0921	sll0609	tsr2284	Tery_1757	-
AM1_2123	cce_3151	PCC8801_2607	gvip384	MAE_43350	asr3427	PMM1661	P9211_17871	P9215_19341	CYB_2848	SYNPCC7002_A2181	SynWH7803_0059	Synpcc7942_1278	ssl1426	tsl2159	Tery_1881	-
AM1_4714	cce_4033	PCC8801_0234	gvip198	MAE_57250	all4197	PMM1540	P9211_16601	P9215_18111	CYB_2615	SYNPCC7002_A1047	SynWH7803_0416	Synpcc7942_2214	sll1814	tlr0099	Tery_2994	-
AM1_2866	cce_0225	PCC8801_1739	gvip224	MAE_36630	alr5301	PMM0203	P9211_02211	P9215_02221	CYB_1222	SYNPCC7002_A1028	SynWH7803_2373	Synpcc7942_0633	sll1744	tlr0296	Tery_0264	-
AM1_2137	cce_1849	PCC8801_0521	gsl3544	MAE_09550	asr4321	PMM0121	P9211_01361	P9215_01391	CYB_1800	SYNPCC7002_A2094	SynWH7803_2231	Synpcc7942_2487	ssl1690	tsl0017	Tery_1016	-
AM1_3455	cce_1888	PCC8801_3771	glr3637	MAE_23480	all0049	PMM0217	P9211_02381	P9215_02371	CYB_2373	SYNPCC7002_A2581	SynWH7803_2097	Synpcc7942_0611	sll1772	tlr2472	Tery_3301	-
AM1_4030	cce_3397	PCC8801_1524	gsl2631	MAE_51280	alr4066	PMM0763	P9211_10001	P9215_08571	CYB_2466	SYNPCC7002_A1852	SynWH7803_1313	Synpcc7942_0515	slr1636	tll1133	Tery_1566	-
AM1_5136	cce_1732	PCC8801_2415	gll0542	MAE_11470	all0200	PMM0487	P9211_04881	P9215_05691	CYB_0182	SYNPCC7002_A1710	SynWH7803_1814	Synpcc7942_2351	slr1411	tll2296	Tery_0652	-
AM1_4706	cce_4024	PCC8801_0242	gvip525	MAE_57330	all4205	PMM1548	P9211_16681	P9215_18191	CYB_2607	SYNPCC7002_A1055	SynWH7803_0424	Synpcc7942_2222	sll1806	tlr0091	Tery_3002	-
AM1_3578	cce_0390	PCC8801_4053	glr0515	MAE_18660	all1802	PMM0084	P9211_00931	P9215_00971	CYB_1338	SYNPCC7002_A2268	SynWH7803_2178	Synpcc7942_1080	slr1509	tll0303	Tery_3883	-
AM1_2631	cce_1308	PCC8801_4148	gvip108	MAE_33045	alr3844	PMM0296	P9211_03221	P9215_03211	CYB_2153	SYNPCC7002_A0229	SynWH7803_0250	Synpcc7942_1178	slr2034	tll1695	Tery_3503	-
AM1_1810	cce_4131	PCC8801_4081	gvip238	MAE_25160	alr3122	PMM1459	P9211_15781	P9215_17271	CYB_0625	SYNPCC7002_A1089	SynWH7803_2030	Synpcc7942_0323	sll0621	tlr0052	Tery_0628	-
AM1_2863	cce_0228	PCC8801_1742	gvip097	MAE_36600	asr5298	PMM0206	P9211_02241	P9215_02251	CYB_1219	SYNPCC7002_A1031	SynWH7803_2376	Synpcc7942_0636	ssl3335	tsr0293	Tery_0267	-
AM1_3599	cce_0307	PCC8801_4109	gvip247	MAE_14750	all3519	PMM1664	P9211_17901	P9215_19371	CYB_2395	SYNPCC7002_A1826	SynWH7803_0055	Synpcc7942_0576	slr0633	tll0065	Tery_2221	-
AM1_2632	cce_1309	PCC8801_4149	gvip107	MAE_33070	alr3843	PMM0295	P9211_03211	P9215_03201	CYB_2154	SYNPCC7002_A0228	SynWH7803_0251	Synpcc7942_1179	slr2033	tll1696	Tery_3502	-
AM1_3081	cce_4674	PCC8801_1217	glr4032	MAE_09760	alr0063	PMM0112	P9211_01271	P9215_01301	CYB_0200	SYNPCC7002_A0074	SynWH7803_2218	Synpcc7942_0355	sll0754	tll1629	Tery_2895	-
AM1_4665	cce_1384	PCC8801_3537	gvip264	MAE_33560	alr3422	PMM0326	P9211_03621	P9215_03511	CYB_1630	SYNPCC7002_A0841	SynWH7803_0534	Synpcc7942_2332	slr0343	tlr0797	Tery_1136	-
AM1_3631	cce_1392	PCC8801_3345	gvip094	MAE_08020	asl0146	PMM1345	P9211_13991	P9215_15741	CYB_0741	SYNPCC7002_A0489	SynWH7803_1968	Synpcc7942_1220	ssr2799	tsl0166	Tery_3242	-
AM1_5621	cce_4300	PCC8801_2244	glr2775	MAE_12050	all1211	PMM0098	P9211_01111	P9215_01141	CYB_0373	SYNPCC7002_A0259	SynWH7803_2200	Synpcc7942_1968	slr2030	tll1647	Tery_4507	-
AM1_1804#ec:3.5.2.6	cce_2988	PCC8801_1608	glr2387	MAE_18700#ec:3.5.2.6	alr4543#ec:3.5.2.6~all4822#ec:3.5.2.6		P9211_11351#ec:3.5.2.6		CYB_1894#ec:3.5.2.6	SYNPCC7002_A1262#ec:3.5.2.6	SynWH7803_1598#ec:3.5.2.6	Synpcc7942_1603#ec:3.5.2.6	slr0121#ec:3.5.2.6	tll2115#ec:3.5.2.6	Tery_3876#ec:3.5.2.6	ec:3.5.2.6~0.6875
AM1_3428	cce_0705	PCC8801_2578	gvip251	MAE_44930	all4792	PMM0753	P9211_10101	P9215_08471	CYB_1534	SYNPCC7002_A1959	SynWH7803_1329	Synpcc7942_2530	sll1260	tll1688	Tery_1161	-
AM1_5350	cce_4398	PCC8801_2852	gvip366	MAE_07310	all0579	PMM1673	P9211_18001	P9215_19461	CYB_1080	SYNPCC7002_A1498	SynWH7803_2418	Synpcc7942_2559	sll1244	tlr2413	Tery_1460	-
AM1_1933	cce_2725	PCC8801_0713	gvip046	MAE_11310	all4802	PMM1706	P9211_18431	P9215_19791	CYB_1664	SYNPCC7002_A0443	SynWH7803_2517	Synpcc7942_0012	sll1767	tlr1279	Tery_3887	-
AM1_1059	cce_0803	PCC8801_2532	glr2715	MAE_24240	all3075	PMM1159	P9211_12351	P9215_13651	CYB_0709	SYNPCC7002_A1304	SynWH7803_1656	Synpcc7942_0209	sll0905	tlr1302	Tery_0163	-
AM1_3932	cce_2121	PCC8801_0548	gvip190	MAE_56920	all5057	PMM0027	P9211_00271	P9215_00261	CYB_0436	SYNPCC7002_A0052	SynWH7803_0033	Synpcc7942_2564	slr0435	tlr1295	Tery_1314	-
AM1_0806	cce_1314	PCC8801_4253	gvip025	MAE_26420	alr3858	PMM1309	P9211_13571	P9215_15381	CYB_2110	SYNPCC7002_A0024	SynWH7803_1759	Synpcc7942_2378	sll1633	tll2382	Tery_3766	-
AM1_2027	cce_1802	PCC8801_4078	gll1505	MAE_13730	alr2812	PMM1605	P9211_17291	P9215_18791	CYB_0323	SYNPCC7002_A1245	SynWH7803_0201	Synpcc7942_2259	slr0808	tlr1065	Tery_4627	-
AM1_5365	cce_2715	PCC8801_1694	glr0702	MAE_55920	alr0486	PMM0394	P9211_03911	P9215_04711	CYB_1746	SYNPCC7002_A1917	SynWH7803_0571	Synpcc7942_2060	slr0556	tll1037	Tery_4903	-
AM1_1885	cce_2199	PCC8801_1959	gsr3177	MAE_19160	asl4547	PMM0124	P9211_01391	P9215_01421	CYB_2632	SYNPCC7002_A0153	SynWH7803_2240	Synpcc7942_1638	ssl1972	tsr0804	Tery_1229	-
AM1_2984#ec:1.7.7.1	cce_1223#ec:1.7.7.1	PCC8801_2468#ec:1.7.7.1	gvip212#ec:1.7.7.1	MAE_18410#ec:1.7.7.1	alr0607#ec:1.7.7.1				CYB_0034#ec:1.7.7.1	SYNPCC7002_A1827#ec:1.7.7.1	SynWH7803_2492#ec:1.7.7.1	Synpcc7942_1240#ec:1.7.7.1	slr0898#ec:1.7.7.1	tlr1349#ec:1.7.7.1	Tery_1068#ec:1.7.7.1	ec:1.7.7.1~0.8125
AM1_2633	cce_1136	PCC8801_3090	gll3233	MAE_55990	all0723	PMM1138	P9211_12121	P9215_13421	CYB_2924	SYNPCC7002_A1728	SynWH7803_1615	Synpcc7942_0554	sll0245	tll1587	Tery_1259	-
AM1_3580	cce_2623	PCC8801_2546	glr4422	MAE_17090	alr0912	PMM1281	P9211_13281	P9215_15091	CYB_1268	SYNPCC7002_A0520	SynWH7803_1726	Synpcc7942_0160	slr0321	tlr0056	Tery_2959	-
AM1_1116	cce_1434	PCC8801_1091	gvip488	MAE_00230	alr2728	PMM0882	P9211_08821	P9215_10101	CYB_1251	SYNPCC7002_A0237	SynWH7803_1269	Synpcc7942_1945	sll0865	tlr1753	Tery_3342	-
AM1_3983	cce_0217	PCC8801_4356	gvip482	MAE_32430	alr2737	PMM0410	P9211_04081	P9215_04861	CYB_1094	SYNPCC7002_A2083	SynWH7803_0591	Synpcc7942_1487	slr0469	tlr0147	Tery_0324	-
AM1_2131	cce_0395	PCC8801_1195	glr2943	MAE_51130	alr2001	PMM0615	P9211_10341	P9215_06971	CYB_1181	SYNPCC7002_A2012	SynWH7803_1035#ec:3.5.5.1	Synpcc7942_2358	sll0601	tll0920	Tery_1632	ec:3.5.5.1~0.0625
AM1_1793	cce_4087	PCC8801_1535	gvip536	MAE_42750	all4336	PMM1507	P9211_16301	P9215_17751	CYB_0922	SYNPCC7002_A2060	SynWH7803_0378	Synpcc7942_0883	sll1101	tlr1751	Tery_0477	-
AM1_2503	cce_4325	PCC8801_0131	gvip465	MAE_31800	asr4319	PMM0329	P9211_03651	P9215_03551	CYB_1245	SYNPCC7002_A1393	SynWH7803_0540	Synpcc7942_1322	ssr2831	tsl1567	Tery_1014	-
AM1_2695	cce_0136	PCC8801_2765	gvip514	MAE_32000	asl2630	PMM0902	P9211_08581	P9215_09901	CYB_1051	SYNPCC7002_A0846	SynWH7803_1237	Synpcc7942_0042	ssr1604	tlr2462	Tery_4126	-
AM1_2319	cce_0658	PCC8801_3723	gll3007	MAE_48080	alr4537	PMM1480	P9211_16001	P9215_17481	CYB_2106	SYNPCC7002_A1412	SynWH7803_2056	Synpcc7942_1752	slr1098	tll0329	Tery_4484	-
AM1_4702	cce_4020	PCC8801_0246	gvip529	MAE_57370	all4209	PMM1552	P9211_16721	P9215_18241	CYB_2603	SYNPCC7002_A1059	SynWH7803_0428	Synpcc7942_2226	sll1804	tlr0087	Tery_3006	-
AM1_3095	cce_3667	PCC8801_0003	gvip205	MAE_22890	alr2009	PMM0565	P9211_05681	P9215_06461	CYB_0001	SYNPCC7002_A0001	SynWH7803_0702	Synpcc7942_1100	sll0848	tlr0603	Tery_0001	-
AM1_4645	cce_2475	PCC8801_3349	gvip269	MAE_38850	alr3456	PMM0321	P9211_03571	P9215_03461	CYB_0317	SYNPCC7002_A0514	SynWH7803_0529	Synpcc7942_0896	sll0289	tlr2017	Tery_3383	-
AM1_5629	cce_3276	PCC8801_2731	glr2334	MAE_15230	all5037	PMM1001	P9211_11731	P9215_11171	CYB_2412	SYNPCC7002_A2410	SynWH7803_1663	Synpcc7942_0805	sll0157	tlr2433	Tery_4620	-
AM1_5419	cce_0166	PCC8801_1583	gll2047	MAE_02020	alr1286	PMM1571	P9211_16911	P9215_18431	CYB_1309	SYNPCC7002_A0394	SynWH7803_0450	Synpcc7942_1387	slr1717	tll1241	Tery_4689	-
AM1_5529	cce_2046	PCC8801_3669	gvip255	MAE_41330	all1132	PMM1649	P9211_17751	P9215_19221	CYB_0807	SYNPCC7002_A2255	SynWH7803_0080	Synpcc7942_0563	sll0459	tlr2033	Tery_2678	-
AM1_1449	cce_0923	PCC8801_4070	glr1480	MAE_24150	alr0652	PMM1581	P9211_17011	P9215_18531	CYB_0769	SYNPCC7002_A0914	SynWH7803_0460	Synpcc7942_1105	slr0067	tlr2419	Tery_1165	-
AM1_5255	cce_4718	PCC8801_2529	glr2763	MAE_39840	all2508	PMM0420	P9211_04181	P9215_04971	CYB_0064	SYNPCC7002_A2421	SynWH7803_1801	Synpcc7942_0479	slr0604	tlr0304	Tery_2425	-
AM1_1429	cce_2886	PCC8801_2730	glr0884	MAE_23320	all0268	PMM0185	P9211_02031	P9215_02031	CYB_2418	SYNPCC7002_A1761	SynWH7803_2330	Synpcc7942_0399	slr2005	tlr1472	Tery_3370	-
AM1_3118#ec:5.1.3.14	cce_3663#ec:5.1.3.14	PCC8801_0463#ec:5.1.3.14	glr0701#ec:5.1.3.14	MAE_05870#ec:5.1.3.14	all2497#ec:5.1.3.14				CYB_2112#ec:5.1.3.14	SYNPCC7002_A1214#ec:5.1.3.14	SynWH7803_1840#ec:5.1.3.14	Synpcc7942_0552#ec:5.1.3.14	slr0624#ec:5.1.3.14	tll2040#ec:5.1.3.14	Tery_2401#ec:5.1.3.14	ec:5.1.3.14~0.8125
AM1_3002	cce_3025	PCC8801_2662	gvip148	MAE_43400	all0982	PMM1611	P9211_17361	P9215_18851	CYB_0278	SYNPCC7002_A0831	SynWH7803_0190	Synpcc7942_1096	slr0118	tlr0334	Tery_2464	-
AM1_1809	cce_4132	PCC8801_0535	gvip272	MAE_25170	alr3123	PMM1460	P9211_15791	P9215_17281	CYB_0626	SYNPCC7002_A1088	SynWH7803_2031	Synpcc7942_0322	slr2087	tll0683	Tery_0627	-
AM1_4622	cce_4599	PCC8801_0256	glr2165	MAE_22920	all0949	PMM0447	P9211_04451	P9215_05261	CYB_0661	SYNPCC7002_A1161	SynWH7803_1870	Synpcc7942_2601	sll1898	tll1894	Tery_1780	-
AM1_1797	cce_4091	PCC8801_1539	gvip532	MAE_42790	all4340	PMM1511	P9211_16341	P9215_17791	CYB_0918	SYNPCC7002_A2064	SynWH7803_0382	Synpcc7942_0887	sll1096	tlr1747	Tery_0473	-
AM1_2266	cce_0229	PCC8801_2053	glr1399	MAE_08860	alr4650	PMM1430	P9211_15481	P9215_16971	CYB_1270	SYNPCC7002_A0331	SynWH7803_1988	Synpcc7942_1712	slr0249	tlr1446	Tery_3445	-
AM1_3787	cce_3928	PCC8801_3759	glr0251	MAE_04680	all1759	PMM0010	P9211_00091	P9215_00091	CYB_0312	SYNPCC7002_A2793	SynWH7803_0011	Synpcc7942_2472	slr2102	tlr0928	Tery_0738	-
AM1_3917	cce_2826	PCC8801_1180	gvip475	MAE_46790	alr4977	PMM1097	P9211_10891	P9215_12331	CYB_2895	SYNPCC7002_A1744	SynWH7803_1525	Synpcc7942_1369	slr1426	tll2204	Tery_1416	-
AM1_4812	cce_3347	PCC8801_1669	gvip418	MAE_48050	asl4451	PMM0869	P9211_08951	P9215_10241	CYB_1633	SYNPCC7002_A0573	SynWH7803_1292	Synpcc7942_1123	ssr1399	tsr2061	Tery_3729	-
AM1_1746	cce_3264	PCC8801_2103	gll2782	MAE_07790	all1365	PMM1057	P9211_11331	P9215_11921	CYB_0667	SYNPCC7002_A0375	SynWH7803_1596	Synpcc7942_1478	sll1245	tll2429	Tery_2140	-
AM1_4710	cce_4029	PCC8801_0238	gvip520	MAE_57290	all4201	PMM1544	P9211_16641	P9215_18151	CYB_2611	SYNPCC7002_A1051	SynWH7803_0420	Synpcc7942_2218	sll1810	tlr0095	Tery_2998	-
AM1_2867	cce_0224	PCC8801_1738	gvip225	MAE_43870	alr5302	PMM0202	P9211_02201	P9215_02211	CYB_1223	SYNPCC7002_A1027	SynWH7803_2372	Synpcc7942_0632	sll1745	tlr0297	Tery_0263	-
AM1_4700	cce_4018	PCC8801_0248	gvip122	MAE_57390	asl4211	PMM1554	P9211_16741	P9215_18261	CYB_2601	SYNPCC7002_A1061	SynWH7803_0430	Synpcc7942_2228	ssl3432	tsr0085	Tery_3008	-
AM1_0695	cce_4646	PCC8801_2884	gvip549	MAE_05630	all0121	PMM0929	P9211_07161	P9215_09611	CYB_1758	SYNPCC7002_A0656	SynWH7803_1362	Synpcc7942_0142	slr0774	tll0203	Tery_5077	-
AM1_2182	cce_2461	PCC8801_2900	gvip116	MAE_54980	alr3561	PMM1675	P9211_18021	P9215_19481	CYB_2823	SYNPCC7002_A1112	SynWH7803_2420	Synpcc7942_2423	sll0202	tlr0535	Tery_2841	-
AM1_2169	cce_1330	PCC8801_2332	gvip540	MAE_59660	all3013	PMM1650	P9211_17761	P9215_19231	CYB_1743	SYNPCC7002_A2521	SynWH7803_0077	Synpcc7942_1137	slr2032	tlr1249	Tery_4571	-
AM1_4929	cce_0914	PCC8801_4361	gll3181	MAE_52830	all0906	PMM1464	P9211_15831	P9215_17321	CYB_1073	SYNPCC7002_A0475	SynWH7803_2036	Synpcc7942_0319	slr0950	tll1457	Tery_3836	-
AM1_3434	cce_1058	PCC8801_3119	gvip104	MAE_05550	alr4170	PMM0822	P9211_09451	P9215_10811	CYB_2201	SYNPCC7002_A1091	SynWH7803_1426	Synpcc7942_0165	sll0584	tll1063	Tery_4640	-
AM1_3637#ec:1.14.13.-	cce_4622#ec:1.14.13.-	PCC8801_1623#ec:1.14.13.-		MAE_07370#ec:1.14.13.-	alr4009#ec:1.14.13.-	PMM1806~PMM0236	P9211_02591#ec:1.14.13.-	P9215_02581#ec:1.14.13.-	CYB_0102#ec:1.14.13.-	SYNPCC7002_A0915#ec:1.14.13.-	SynWH7803_0337#ec:1.14.13.-	Synpcc7942_2439#ec:1.14.13.-	sll1468#ec:1.14.13.-	tlr1900#ec:1.14.13.-	Tery_2925#ec:1.14.13.-	ec:1.14.13.-~0.875
AM1_1004	cce_1274	PCC8801_2704	gll1053	MAE_58310	all4872	PMM0918	P9211_10241	P9215_09721	CYB_0635	SYNPCC7002_A2067	SynWH7803_1344#ec:3.5.4.-	Synpcc7942_1856#ec:3.5.4.-	sll1631	tlr0177	Tery_4089	ec:3.5.4.-~0.125
AM1_0174#ec:3.6.3.27	cce_0883#ec:3.6.3.27~cce_1166#ec:3.6.3.27~cce_0882#ec:3.6.3.27	PCC8801_3292#ec:3.6.3.27~PCC8801_3291#ec:3.6.3.27~PCC8801_1021#ec:3.6.3.27	glr0011#ec:3.6.3.27	MAE_18350#ec:3.6.3.27~MAE_18340#ec:3.6.3.27~MAE_09250#ec:3.6.3.27	all4572#ec:3.6.3.27	PMM0725#ec:3.6.3.27	P9211_08631#ec:3.6.3.27	P9215_08121#ec:3.6.3.27	CYB_1912#ec:3.6.3.27~CYB_1074#ec:3.6.3.27	SYNPCC7002_A1895#ec:3.6.3.27	SynWH7803_1243#ec:3.6.3.27	Synpcc7942_2441#ec:3.6.3.27	sll0684#ec:3.6.3.27~sll0683#ec:3.6.3.27	tlr2167#ec:3.6.3.27	Tery_3540#ec:3.6.3.27	ec:3.6.3.27~1
	cce_3522#ec:1.6.5.3~cce_1690#ec:1.6.5.3	PCC8801_3836#ec:1.6.5.3		MAE_42210#ec:1.6.5.3	alr5050#ec:1.6.5.3~alr0348#ec:1.6.5.3	PMM0594#ec:1.6.5.3	P9211_10561#ec:1.6.5.3	P9215_06761#ec:1.6.5.3	CYB_0298#ec:1.6.5.3	SYNPCC7002_A1973#ec:1.6.5.3~SYNPCC7002_A2327#ec:1.6.5.3	SynWH7803_0772#ec:1.6.5.3	Synpcc7942_1439#ec:1.6.5.3	slr1291#ec:1.6.5.3	tlr1819#ec:1.6.5.3	Tery_3241#ec:1.6.5.3	ec:1.6.5.3~0.875
AM1_2296#ec:2.3.1.47	cce_4151#ec:2.3.1.47	PCC8801_0067#ec:2.3.1.47	gvip033#ec:2.3.1.47	MAE_40370	all0374#ec:2.3.1.47	PMM1468#ec:2.3.1.47	P9211_15881#ec:2.3.1.47			SYNPCC7002_A1281#ec:2.3.1.47		Synpcc7942_0027#ec:2.3.1.47	slr0917#ec:2.3.1.47	tlr1331#ec:2.3.1.47	Tery_0352#ec:2.3.1.47	ec:2.3.1.47~0.75
AM1_2987#ec:1.7.7.2	cce_1214#ec:1.7.7.2	PCC8801_2463	gvip218#ec:1.7.7.2	MAE_53960#ec:1.7.7.2	alr0612#ec:1.7.7.2				CYB_0040#ec:1.7.7.2	SYNPCC7002_A1314#ec:1.7.7.2	SynWH7803_2481#ec:1.7.7.2	Synpcc7942_1235#ec:1.7.7.2	sll1454#ec:1.7.7.2	tlr1355#ec:1.7.7.2	Tery_1070#ec:1.7.7.2	ec:1.7.7.2~0.75
AM1_3622	cce_4586	PCC8801_2863	glr1861	MAE_25010	alr3012	PMM0284	P9211_03111	P9215_03091	CYB_1979~CYB_0461	SYNPCC7002_A1966	SynWH7803_0263	Synpcc7942_0071	slr1666	tlr0710	Tery_2511	-
AM1_4353	cce_0370	PCC8801_0384	gll1335#ec:3.4.21.-	MAE_30620	alr2758#ec:3.4.21.-	PMM1490#ec:3.4.21.-	P9211_16121	P9215_17591	CYB_0578#ec:3.4.21.-~CYB_0636#ec:3.4.21.-	SYNPCC7002_A1654	SynWH7803_2067	Synpcc7942_0585#ec:3.4.21.-	sll1679#ec:3.4.21.-	tlr2436#ec:3.4.21.-	Tery_3517~Tery_4416	ec:3.4.21.-~0.4375
AM1_1281	cce_0337	PCC8801_0291	gll2539~glr2940	MAE_09780	all4892	PMM1586	P9211_17071	P9215_18591	CYB_1813	SYNPCC7002_A1853	SynWH7803_0467	Synpcc7942_0121	sll0192	tll1632	Tery_4965	-
AM1_3230~AM1_5663	cce_4002	PCC8801_2302	glr2669	MAE_22160	all3822	PMM0134	P9211_01481	P9215_01511	CYB_2561	SYNPCC7002_A0979	SynWH7803_2248	Synpcc7942_1453	slr0947	tll2364	Tery_0954	-
AM1_2458	cce_0990	PCC8801_4104	gvip471	MAE_47570	alr5155~alr5314	PMM1523	P9211_16401	P9215_17911	CYB_0021	SYNPCC7002_A1962	SynWH7803_0392	Synpcc7942_2048	slr1835	tlr0732	Tery_4668	-
AM1_1740	cce_3653	PCC8801_1898	gvip393~gvip511	MAE_52150	alr0044	PMM1478	P9211_15981	P9215_17461	CYB_1143	SYNPCC7002_A0802	SynWH7803_2054	Synpcc7942_1750	sll0661	tlr2139	Tery_2578	-
AM1_4763	cce_3437	PCC8801_1719	gvip231~gvip512	MAE_20060	all4296	PMM1187	P9211_12741	P9215_14011	CYB_1816	SYNPCC7002_A0994	SynWH7803_1903	Synpcc7942_1620	slr0480	tll0076	Tery_4713	-
AM1_1408	cce_3757	PCC8801_1178	glr2540	MAE_38320	all2102	PMM1613	P9211_17381	P9215_18871		SYNPCC7002_A2402#ec:3.5.1.14	SynWH7803_0187	Synpcc7942_1971#ec:3.5.1.14	sll0100	tll0013	Tery_3690#ec:3.5.1.14	ec:3.5.1.14~0.1875
AM1_3038~AM1_3167	cce_2881	PCC8801_4134	glr0783	MAE_57540	all2473	PMM1030	P9211_15241	P9215_11621	CYB_2570	SYNPCC7002_A2498	SynWH7803_2447	Synpcc7942_0817	sll1937	tlr0192	Tery_1953	-
AM1_2893	cce_2793	PCC8801_1085	gsr0120	MAE_06240	alr5134	PMM0849	P9211_09131	P9215_10521	CYB_2290~CYB_2289	SYNPCC7002_A2757	SynWH7803_1108	Synpcc7942_0590	slr1170	tlr1735	Tery_2302	-
AM1_2171	cce_2200	PCC8801_3208	gvip045~glr2488	MAE_37950	all4779	PMM0502	P9211_05021	P9215_05841	CYB_1663	SYNPCC7002_A1169	SynWH7803_0617	Synpcc7942_0079	slr1034	tlr0289	Tery_3185	-
AM1_2630~AM1_1130	cce_1307	PCC8801_4147	gvip109	MAE_33030	asr3845	PMM0297	P9211_03231	P9215_03221	CYB_1495	SYNPCC7002_A0230	SynWH7803_0249	Synpcc7942_1177	ssr3451	tsr1541	Tery_3504	-
AM1_2301~AM1_2302	cce_1995	PCC8801_1048	gll1471	MAE_01720	all0185	PMM0261	P9211_02881	P9215_02851	CYB_2733	SYNPCC7002_A0134	SynWH7803_0299	Synpcc7942_2041	slr0488	tll2350	Tery_2723	-
AM1_3161	cce_2001	PCC8801_4131	glr2942~glr2487	MAE_39060	alr0088	PMM1623	P9211_17491	P9215_18971	CYB_0117	SYNPCC7002_A0119	SynWH7803_0171	Synpcc7942_0301	slr0925	tlr1490	Tery_1149	-
AM1_4412	cce_1343	PCC8801_2855	gvip139~gvip396	MAE_46070	alr3661	PMM1437	P9211_15561	P9215_17051	CYB_1619	SYNPCC7002_A2457	SynWH7803_1999	Synpcc7942_2314	slr2075	tll0186	Tery_4326	-
AM1_2025	cce_0892	PCC8801_2860	gsl2998	MAE_45310	asl0884	PMM0316	P9211_03511	P9215_03411	CYB_0280	SYNPCC7002_A2152	SynWH7803_0519~SynWH7803_0625	Synpcc7942_0698	ssl3044	tll1529	Tery_4504	-
AM1_1702#ec:3.6.4.13~AM1_0131#ec:3.6.4.13	cce_4436#ec:3.6.4.13	PCC8801_4277#ec:3.6.4.13	gll2508#ec:3.6.4.13	MAE_28960#ec:3.6.4.13	alr1223#ec:3.6.4.13	PMM1101#ec:3.6.4.13	P9211_10851#ec:3.6.4.13	P9215_12371#ec:3.6.4.13		SYNPCC7002_A0618#ec:3.6.4.13	SynWH7803_1511#ec:3.6.4.13		slr0083#ec:3.6.4.13		Tery_3732#ec:3.6.4.13	ec:3.6.4.13~0.8125
AM1_3146#ec:3.1.2.-	cce_1832#ec:3.1.2.-	PCC8801_1849#ec:3.1.2.-		MAE_08510#ec:3.1.2.-	alr2465#ec:3.1.2.-	PMM0173#ec:3.1.2.-	P9211_01911#ec:3.1.2.-	P9215_01911#ec:3.1.2.-		SYNPCC7002_A1284#ec:3.1.2.-	SynWH7803_2315#ec:3.1.2.-	Synpcc7942_1744#ec:3.1.2.-	slr0204#ec:3.1.2.-	tll0488#ec:3.1.2.-	Tery_4064#ec:3.1.2.-	ec:3.1.2.-~0.875
AM1_1491#ec:5.-.-.-	cce_1534#ec:5.-.-.-	PCC8801_1308#ec:5.-.-.-		MAE_12360#ec:5.-.-.-	alr2064#ec:5.-.-.-	PMM1115#ec:5.-.-.-	P9211_05841#ec:5.-.-.-	P9215_12511#ec:5.-.-.-	CYB_1298#ec:5.-.-.-	SYNPCC7002_A1892#ec:5.-.-.-	SynWH7803_1380#ec:5.-.-.-	Synpcc7942_1246#ec:5.-.-.-	sll0033#ec:5.-.-.-		Tery_2192#ec:5.-.-.-	ec:5.-.-.-~0.875
AM1_2840#ec:2.7.1.-	cce_2824#ec:2.7.1.-	PCC8801_2235#ec:2.7.1.-	glr3746#ec:2.7.1.-	MAE_42630#ec:2.7.1.-	all4520#ec:2.7.1.-		P9211_00951#ec:2.7.1.-		CYB_1990#ec:2.7.1.-	SYNPCC7002_A2790#ec:2.7.1.-	SynWH7803_2180#ec:2.7.1.-	Synpcc7942_1093#ec:2.7.1.-	slr1179#ec:2.7.1.-	tll2396#ec:2.7.1.-	Tery_3298#ec:2.7.1.-	ec:2.7.1.-~0.875
AM1_2957#ec:1.-.-.-	cce_3540#ec:1.-.-.-	PCC8801_2187#ec:1.-.-.-		MAE_48910#ec:1.-.-.-	alr2921#ec:1.-.-.-	PMM0388#ec:1.-.-.-	P9211_03841#ec:1.-.-.-	P9215_04651#ec:1.-.-.-	CYB_1409#ec:1.-.-.-	SYNPCC7002_A1552#ec:1.-.-.-	SynWH7803_0550#ec:1.-.-.-	Synpcc7942_0914#ec:1.-.-.-		tll2371#ec:1.-.-.-	Tery_4943#ec:1.-.-.-	ec:1.-.-.-~0.875
AM1_2017#ec:4.2.-.-	cce_2266#ec:4.2.-.-	PCC8801_2034#ec:4.2.-.-	glr4012#ec:4.2.-.-	MAE_08000#ec:4.2.-.-	alr2432#ec:4.2.-.-		P9211_08691#ec:4.2.-.-		CYB_1018#ec:4.2.-.-	SYNPCC7002_A1422#ec:4.2.-.-	SynWH7803_1249#ec:4.2.-.-	Synpcc7942_2577#ec:4.2.-.-	sll0861#ec:4.2.-.-	tlr1171#ec:4.2.-.-	Tery_0340#ec:4.2.-.-	ec:4.2.-.-~0.875
	cce_2253#ec:2.7.7.22	PCC8801_2766#ec:2.7.7.22		MAE_19240#ec:2.7.7.22	alr0188#ec:2.7.7.22	PMM1196#ec:2.7.7.22	P9211_17301	P9215_14171#ec:2.7.7.22		SYNPCC7002_A1554#ec:2.7.7.22	SynWH7803_0200#ec:2.7.7.22	Synpcc7942_1608#ec:5.3.1.8	sll1370#ec:2.7.7.22	tlr0018#ec:5.3.1.8	Tery_1856#ec:2.7.7.22	ec:2.7.7.22~0.625#ec:5.3.1.8~0.125
AM1_2295#ec:1.14.13.81~AM1_0465#ec:1.14.13.81	cce_4412#ec:1.14.13.81~cce_2967#ec:1.14.13.81	PCC8801_2261#ec:1.14.13.81~PCC8801_3705#ec:1.14.13.81	gvip493#ec:1.14.13.81	MAE_39240#ec:1.14.13.81~MAE_46620#ec:1.14.13.81	alr1358#ec:1.14.13.81~alr3300#ec:1.14.13.81~all1880#ec:1.14.13.81	PMM0844#ec:1.14.13.81	P9211_09191#ec:1.14.13.81	P9215_10571#ec:1.14.13.81	CYB_1254#ec:1.14.13.81	SYNPCC7002_A0707#ec:1.14.13.81~SYNPCC7002_A1992#ec:1.14.13.81	SynWH7803_1102#ec:1.14.13.81	Synpcc7942_1907#ec:1.14.13.81	sll1874#ec:1.14.13.81~sll1214#ec:1.14.13.81	tlr1426#ec:1.14.13.81~tlr1722#ec:1.14.13.81	Tery_0728#ec:1.14.13.81	ec:1.14.13.81~1
AM1_2318	cce_2668	PCC8801_0514	glr4114	MAE_05900~MAE_35550	alr0180	PMM0290	P9211_03161	P9215_03151	CYB_1086	SYNPCC7002_A2721	SynWH7803_0256	Synpcc7942_0350	sll1001~sll1041	tll0328	Tery_2164	-
AM1_3177	cce_2817	PCC8801_0923	gll2335	MAE_20520	all2056	PMM1599	P9211_17211	P9215_18721	CYB_1416	SYNPCC7002_A2280	SynWH7803_0212	Synpcc7942_2532	slr1235		Tery_2242	-
AM1_2887	cce_3528	PCC8801_1701	gll1217	MAE_01260	all1205	PMM1628	P9211_17551	P9215_19021	CYB_1449	SYNPCC7002_A1174	SynWH7803_2262~SynWH7803_0155	Synpcc7942_0234~Synpcc7942_0269	slr1917	tlr1393	Tery_3781	-
AM1_3300		PCC8801_0493	glr4007	MAE_11120	all3869	PMM0558	P9211_05611	P9215_06391	CYB_0559	SYNPCC7002_A0617	SynWH7803_0692	Synpcc7942_0972	slr0709	tll0730	Tery_2416	-
AM1_1947	cce_4247	PCC8801_1419	glr2064	MAE_59550	alr2999~alr1963	PMM1088	P9211_10981	P9215_12241	CYB_0607	SYNPCC7002_A0141	SynWH7803_1535	Synpcc7942_0260	sll0020	tll0307	Tery_2437~Tery_3380	-
AM1_5964	cce_1187	PCC8801_2448	gvip013	MAE_12330	all3392	PMM0778	P9211_09841	P9215_08721	CYB_0852		SynWH7803_1135	Synpcc7942_0827	slr0502	tll1624	Tery_1027	-
AM1_5801	cce_1491~cce_3227	PCC8801_2341	glr3817	MAE_31460	alr1093	PMM0490	P9211_14651	P9215_05721	CYB_1171	SYNPCC7002_A2655	SynWH7803_1806	Synpcc7942_0956	slr0609	tlr2276	Tery_4617~Tery_0441	-
AM1_0854	cce_2879	PCC8801_3486	gll2320	MAE_45040		PMM0035	P9211_00351	P9215_00331	CYB_1808	SYNPCC7002_A1332	SynWH7803_0046	Synpcc7942_0191	sll1559	tll1465	Tery_3167	-
AM1_4600	cce_3696	PCC8801_0206		MAE_18250	alr2759	PMM1476	P9211_15961	P9215_17441	CYB_1525	SYNPCC7002_A0116	SynWH7803_2052	Synpcc7942_1747	sll0867	tll0607	Tery_4535	-
AM1_2111~AM1_1131	cce_2330	PCC8801_0870	glr3304	MAE_37080	all1691	PMM0637	P9211_07451	P9215_07201	CYB_2285	SYNPCC7002_A1649	SynWH7803_1392	Synpcc7942_0987	sll0567	tll0048	Tery_3404~Tery_1958	-
AM1_5139	cce_1422	PCC8801_0891		MAE_15185	alr0296	PMM0438	P9211_04351	P9215_05171	CYB_2307	SYNPCC7002_A1790	SynWH7803_1881	Synpcc7942_2269	sll1372	tlr1402	Tery_1556	-
AM1_4136	cce_1569	PCC8801_3612		MAE_07050	alr2265	PMM1666	P9211_17931	P9215_19391	CYB_2399	SYNPCC7002_A2474	SynWH7803_0052	Synpcc7942_0579	slr0384	tll0418	Tery_0399	-
AM1_0993	cce_0423	PCC8801_4232		MAE_31740	alr2885	PMM1343	P9211_13971	P9215_15721	CYB_0489	SYNPCC7002_A0288	SynWH7803_1965	Synpcc7942_1217	slr0757	tlr0482	Tery_3804	-
AM1_2847	cce_2055	PCC8801_2752	gll4186	MAE_35760	all0876	PMM0390	P9211_03871	P9215_04671		SYNPCC7002_A0679	SynWH7803_0566	Synpcc7942_0286	slr1896	tlr1934	Tery_2882	-
AM1_5074	cce_3406	PCC8801_3578		MAE_25420	all2390	PMM0120	P9211_01351	P9215_01381	CYB_2452	SYNPCC7002_A1572	SynWH7803_2229	Synpcc7942_2477	slr1223	tll0465	Tery_3948	-
AM1_1437	cce_3963~cce_3964	PCC8801_3982	gvip307	MAE_43690	all0107	PMM1519	P9211_16461	P9215_17871	CYB_1499~CYB_2826	SYNPCC7002_A2620	SynWH7803_0396	Synpcc7942_2342	slr1655	tlr2404	Tery_1204	-
AM1_5198	cce_1801	PCC8801_2424	gsr4179	MAE_28420	asr1156	PMM0950	P9211_06941		CYB_2190	SYNPCC7002_A0383	SynWH7803_1062	Synpcc7942_2121	ssr1600	tsr0427	Tery_2311	-
AM1_4427	cce_1981	PCC8801_2363	gll1629	MAE_17150	all2847	PMM0036	P9211_00361	P9215_00341	CYB_2767		SynWH7803_0047	Synpcc7942_0190	slr1538	tlr0767	Tery_0905	-
	cce_3476	PCC8801_2132	glr2049	MAE_31300	all3908	PMM0582	P9211_10701	P9215_06641	CYB_0851	SYNPCC7002_A0971	SynWH7803_0754	Synpcc7942_1087	sll0456	tlr0742	Tery_1715	-
AM1_4042	cce_1430	PCC8801_0872	gll3145	MAE_53080	alr5284	PMM0533	P9211_05361	P9215_06141	CYB_2441		SynWH7803_0655	Synpcc7942_1594	sll0209	tll1312	Tery_2279	-
AM1_3931	cce_2078	PCC8801_3548		MAE_42380	alr1085	PMM0620	P9211_07251	P9215_07021	CYB_1852	SYNPCC7002_A0774	SynWH7803_1041	Synpcc7942_1022	slr1699	tll2476	Tery_0912	-
AM1_4451	cce_3900	PCC8801_4291	gsr1606	MAE_27090	alr2454	PMM0463		P9215_05431	CYB_1623	SYNPCC7002_A1908	SynWH7803_1849	Synpcc7942_1077	slr0598	tll0958	Tery_1800	-
AM1_1569	cce_4127	PCC8801_3179	glr0287	MAE_26770	all4690	PMM1168	P9211_14201	P9215_13811	CYB_1868	SYNPCC7002_A1787	SynWH7803_0805	Synpcc7942_1330		tlr0778	Tery_2053	-
AM1_2057	cce_2464	PCC8801_4153	gvip233	MAE_16770	alr1264	PMM1432	P9211_15501	P9215_16991		SYNPCC7002_A0476	SynWH7803_1991	Synpcc7942_0111	slr0086	tll2215	Tery_0893	-
AM1_2892	cce_1329	PCC8801_3592	glr0972	MAE_55870	alr5129	PMM0850	P9211_09121	P9215_10511		SYNPCC7002_A0982	SynWH7803_1109	Synpcc7942_0589	slr0022	tlr0653	Tery_2303	-
AM1_3914	cce_3360	PCC8801_1627	gsr1647	MAE_57110	asr2378	PMM1161	P9211_12381	P9215_13671		SYNPCC7002_A2207	SynWH7803_1659	Synpcc7942_2102	ssr1041	tsl1557	Tery_3956	-
AM1_2922	cce_1753	PCC8801_3655		MAE_00940	asr3168	PMM1440	P9211_15591	P9215_17081	CYB_1711	SYNPCC7002_A0751	SynWH7803_2002	Synpcc7942_2345	slr0923	tlr0301	Tery_3451	-
AM1_5483~AM1_3550~AM1_5031	cce_4639	PCC8801_0945	gvip466	MAE_16070	all3272	PMM1562	P9211_16811	P9215_18341	CYB_1961	SYNPCC7002_A0426	SynWH7803_0439	Synpcc7942_0348	sll0569	tlr2089	Tery_2695	-
AM1_4396	cce_2501	PCC8801_0915		MAE_42300	all2849	PMM0239	P9211_02631	P9215_02621	CYB_2682	SYNPCC7002_A1265	SynWH7803_0333	Synpcc7942_0362	sll0372	tlr1952	Tery_3388	-
AM1_2348	cce_3299	PCC8801_4014	gvip117	MAE_23930	all0216	PMM1106		P9215_12421	CYB_2063	SYNPCC7002_A0093	SynWH7803_1370	Synpcc7942_0988	slr1780	tll1499	Tery_4176	-
AM1_2015	cce_3704	PCC8801_4099		MAE_59630	alr1129	PMM0058	P9211_00661	P9215_00701	CYB_2621	SYNPCC7002_A0187	SynWH7803_2125	Synpcc7942_2044	slr1220	tll0853	Tery_1550	-
AM1_1450	cce_0922	PCC8801_4069	glr1486	MAE_24140	alr0653	PMM1580	P9211_17001	P9215_18521	CYB_1649	SYNPCC7002_A2196	SynWH7803_0459	Synpcc7942_1104		tlr1583	Tery_3302	-
AM1_4236	cce_4736	PCC8801_4068	glr1810	MAE_32280~MAE_12060	alr4015	PMM1324	P9211_13781	P9215_15531	CYB_2505	SYNPCC7002_A1371	SynWH7803_1932	Synpcc7942_0378	slr1344~slr1045	tlr1445	Tery_3053	-
AM1_3789	cce_0234	PCC8801_3662	glr1672	MAE_03040	all1758	PMM0011	P9211_00111	P9215_00101		SYNPCC7002_A0371	SynWH7803_0012	Synpcc7942_2473	slr2031	tlr2236	Tery_0739	-
AM1_2494	cce_2781	PCC8801_0470		MAE_42990	alr3954	PMM0148	P9211_01631	P9215_01651	CYB_0962	SYNPCC7002_A1197	SynWH7803_2277	Synpcc7942_1979	slr1599	tll0146	Tery_2010	-
AM1_0809	cce_0910	PCC8801_1032		MAE_53610	all1547	PMM0666	P9211_07791	P9215_07511	CYB_1898	SYNPCC7002_A2728	SynWH7803_1489	Synpcc7942_0560	slr0354	tlr0270	Tery_3746	-
AM1_1886	cce_0342	PCC8801_2902		MAE_19150	all4546	PMM0125	P9211_01401	P9215_01431	CYB_2631	SYNPCC7002_A0154	SynWH7803_2241	Synpcc7942_1639	sll1623	tll0581	Tery_1228	-
AM1_1652	cce_2350	PCC8801_1202	gll3769	MAE_50600	alr2308	PMM1560		P9215_18321	CYB_2626	SYNPCC7002_A2570	SynWH7803_0436	Synpcc7942_0624	sll0031	tlr0739	Tery_3014	-
	cce_0752	PCC8801_2886	gll1464	MAE_50480	alr4943	PMM0007	P9211_00061	P9215_00061	CYB_1537	SYNPCC7002_A1957	SynWH7803_0007	Synpcc7942_0530	sll1348	tlr0587	Tery_4821	-
AM1_0013	cce_0236	PCC8801_3598		MAE_37800	all3551	PMM1179	P9211_12661	P9215_13931	CYB_2213	SYNPCC7002_A2539	SynWH7803_1894	Synpcc7942_1917	sll0355	tll0772	Tery_2495	-
AM1_0701	cce_0488	PCC8801_2558		MAE_25410	all1826	PMM0924	P9211_07221	P9215_09661	CYB_0276	SYNPCC7002_A2035	SynWH7803_1353	Synpcc7942_1883	sll0558	tlr1594	Tery_3036	-
AM1_4098	cce_3392	PCC8801_1956	gvip368	MAE_57595	asr1953	PMM1285	P9211_13321	P9215_15131	CYB_0448		SynWH7803_1730	Synpcc7942_1772	ssr0482	tsl0040	Tery_2536	-
AM1_0109	cce_2060	PCC8801_2611	gsr1044	MAE_27520	asl3112		P9211_02521	P9215_02521	CYB_1769	SYNPCC7002_A1428	SynWH7803_0350	Synpcc7942_0291	ssl0461	tsl2468	Tery_2642	-
	cce_0799	PCC8801_3081	glr1860	MAE_21500	all5094	PMM0273	P9211_03001	P9215_02971	CYB_0650	SYNPCC7002_A0436	SynWH7803_0284	Synpcc7942_2596	slr0338	tll1731	Tery_1914	-
AM1_2655	cce_0784	PCC8801_0806	glr3603	MAE_21610	alr4571	PMM1116	P9211_05851	P9215_12521	CYB_0051	SYNPCC7002_A2394	SynWH7803_1382	Synpcc7942_1315	sll0204	tlr0450		-
AM1_4293	cce_4203	PCC8801_2630	glr3274	MAE_08920	alr0116	PMM0319	P9211_03541	P9215_03441		SYNPCC7002_A1242	SynWH7803_0525	Synpcc7942_1864	sll1866	tll2123	Tery_1643	-
AM1_5137	cce_1085	PCC8801_3324	glr4139	MAE_56900	alr0297	PMM0439	P9211_04361	P9215_05181	CYB_2567	SYNPCC7002_A1742		Synpcc7942_2268	sll1500	tll2306	Tery_1555	-
AM1_0613	cce_0804	PCC8801_2531		MAE_24260	all3076	PMM1098	P9211_10881	P9215_12341	CYB_0129	SYNPCC7002_A1303	SynWH7803_1524	Synpcc7942_1038	sll1418	tlr2075	Tery_0164	-
AM1_4426	cce_3633	PCC8801_3195		MAE_23490	all1258	PMM0507	P9211_05081	P9215_05891	CYB_0963	SYNPCC7002_A2533	SynWH7803_0621	Synpcc7942_0343	slr1645	tll2464	Tery_1740	-
AM1_4556	cce_0391	PCC8801_3071	gll0143	MAE_43900		PMM0313	P9211_03481	P9215_03381	CYB_1950	SYNPCC7002_A0956	SynWH7803_0516	Synpcc7942_0695	slr0780	tlr1861	Tery_4664	-
AM1_0046	cce_4068	PCC8801_2408	gll2992	MAE_09790	alr2300	PMM1626	P9211_17521	P9215_19001	CYB_1959	SYNPCC7002_A2289	SynWH7803_0168	Synpcc7942_0387	sll0257		Tery_2157	-
AM1_5362	cce_4415	PCC8801_2867		MAE_00820	alr0484	PMM0392	P9211_03891	P9215_04691	CYB_1454	SYNPCC7002_A2149	SynWH7803_0569	Synpcc7942_2341	slr1978	tlr0284	Tery_4901	-
AM1_3721	cce_2740	PCC8801_4226	gll2509	MAE_00020	alr4310	PMM1114		P9215_12501	CYB_1303	SYNPCC7002_A2279	SynWH7803_1378	Synpcc7942_1248	slr0269	tlr0756	Tery_0673	-
AM1_1739	cce_3654	PCC8801_1897	gll2880	MAE_52160	alr0045	PMM1477	P9211_15971	P9215_17451		SYNPCC7002_A0803	SynWH7803_2053	Synpcc7942_1749	sll0662	tlr2140	Tery_2579	-
AM1_2344	cce_1379	PCC8801_2002	gll3037	MAE_25820	alr5095	PMM1691	P9211_18241	P9215_19641		SYNPCC7002_A0281	SynWH7803_2469	Synpcc7942_1333	slr0527	tlr1732	Tery_1877	-
AM1_0526	cce_2572	PCC8801_4328		MAE_44250	all3854	PMM0228	P9211_02501	P9215_02501	CYB_1551	SYNPCC7002_A0269	SynWH7803_0353	Synpcc7942_0294	sll0427	tll0444	Tery_3917	-
AM1_2003	cce_2220	PCC8801_3374	gll2874	MAE_05960	all5123	PMM1566	P9211_16851	P9215_18381		SYNPCC7002_A1623	SynWH7803_0444	Synpcc7942_0970	slr1293	tll0232	Tery_4343	-
AM1_2300	cce_1904	PCC8801_1289		MAE_08810	all0938	PMM1676	P9211_18031	P9215_19491	CYB_2573	SYNPCC7002_A0518	SynWH7803_2422	Synpcc7942_0091	sll1797	tll1562	Tery_3700	-
AM1_2937	cce_3256	PCC8801_2694	gvip091	MAE_46635	asl3674	PMM0853	P9211_09071		CYB_0148	SYNPCC7002_A1893	SynWH7803_1115	Synpcc7942_0997	ssr1736	tsr1915	Tery_0730	-
AM1_3291	cce_2607	PCC8801_0778	gll3950	MAE_48260	alr3210	PMM0415	P9211_04121	P9215_04911		SYNPCC7002_A2332	SynWH7803_0596	Synpcc7942_1255	slr2143	tll2327	Tery_0185	-
AM1_1765	cce_0071	PCC8801_1322		MAE_05580	all3787	PMM0916	P9211_10221	P9215_09751	CYB_1363	SYNPCC7002_A0144	SynWH7803_1342	Synpcc7942_1709	slr1462	tlr1005	Tery_1904	-
AM1_4853	cce_0876	PCC8801_0155		MAE_14560	alr0214	PMM1071	P9211_11181	P9215_12061	CYB_1858	SYNPCC7002_A1084	SynWH7803_1568	Synpcc7942_0775	slr1394	tll0019	Tery_4174	-
AM1_0825	cce_1472	PCC8801_0434	glr2397	MAE_03530	alr4553	PMM0122	P9211_01371	P9215_01401	CYB_0100	SYNPCC7002_A1738	SynWH7803_2233	Synpcc7942_1467		tll0881	Tery_1240	-
AM1_0992	cce_0422	PCC8801_4231		MAE_31750	alr2886	PMM1342	P9211_13961	P9215_15711	CYB_0488	SYNPCC7002_A0287	SynWH7803_1964	Synpcc7942_1216	slr0758	tlr0483	Tery_3805	-
AM1_4041	cce_0778	PCC8801_0455	gll3146	MAE_53090	alr5283	PMM0532	P9211_05351	P9215_06131	CYB_2442		SynWH7803_0654	Synpcc7942_1593	sll0208	tll1313	Tery_2280	-
AM1_1374	cce_2681	PCC8801_2368	gll1047	MAE_16560	all1227	PMM1009		P9215_11271	CYB_1632	SYNPCC7002_A0940	SynWH7803_0564	Synpcc7942_0283	slr0644	tll0991	Tery_1325	-
	cce_3149	PCC8801_2604	gll0917	MAE_38990	alr3454	PMM1597	P9211_17181	P9215_18701	CYB_2528	SYNPCC7002_A0747	SynWH7803_0215	Synpcc7942_2502	slr1342	tll2430	Tery_1764	-
AM1_1706#ec:3.1.1.45	cce_3136#ec:3.1.1.45	PCC8801_0420#ec:3.1.1.45	glr3401#ec:3.1.1.45	MAE_06360#ec:3.1.1.45	alr1077#ec:3.1.1.45					SYNPCC7002_A2763#ec:3.1.1.45	SynWH7803_0144#ec:3.1.1.45	Synpcc7942_0089#ec:3.1.1.45	sll1298#ec:3.1.1.45	tlr1423#ec:3.1.1.45	Tery_2503#ec:3.1.1.45	ec:3.1.1.45~0.75
AM1_5090#ec:2.5.1.47	cce_0210#ec:2.5.1.47	PCC8801_2094#ec:2.5.1.47	gll0765#ec:2.5.1.47	MAE_43170#ec:2.5.1.47	alr4416#ec:2.5.1.47				CYB_2315#ec:2.5.1.47	SYNPCC7002_A0976#ec:2.5.1.47		Synpcc7942_0171#ec:2.5.1.47	sll0712#ec:2.5.1.47	tll2311#ec:2.5.1.47	Tery_4742#ec:2.5.1.47	ec:2.5.1.47~0.75
AM1_0920#ec:4.2.3.1	cce_2446#ec:4.2.3.1	PCC8801_4028#ec:4.2.3.1	gvip275#ec:4.2.3.1	MAE_17060#ec:4.2.3.1	alr3293#ec:4.2.3.1				CYB_2820#ec:4.2.3.1	SYNPCC7002_A0286#ec:4.2.3.1		Synpcc7942_1782#ec:4.2.3.1	sll1688#ec:4.2.3.1	tlr0982#ec:4.2.3.1	Tery_4348#ec:4.2.3.1	ec:4.2.3.1~0.75
AM1_1946#ec:2.3.1.128	cce_3376#ec:2.3.1.128	PCC8801_1418#ec:2.3.1.128	glr2063#ec:2.3.1.128	MAE_59150#ec:2.3.1.128	alr2998#ec:2.3.1.128				CYB_1212#ec:2.3.1.128	SYNPCC7002_A0096#ec:2.3.1.128		Synpcc7942_0261#ec:2.3.1.128	slr0853#ec:2.3.1.128	tll0471#ec:2.3.1.128	Tery_2436#ec:2.3.1.128	ec:2.3.1.128~0.75
AM1_3904#ec:1.1.1.38	cce_3246#ec:1.1.1.38	PCC8801_2893#ec:1.1.1.38	gll2149#ec:1.1.1.38	MAE_07860#ec:1.1.1.38	alr4596#ec:1.1.1.38				CYB_0613#ec:1.1.1.38	SYNPCC7002_A0448#ec:1.1.1.38		Synpcc7942_1297#ec:1.1.1.38	slr0721#ec:1.1.1.38	tll1440#ec:1.1.1.38	Tery_3983#ec:1.1.1.38	ec:1.1.1.38~0.75
	cce_1359#ec:3.5.2.10	PCC8801_4095#ec:3.5.2.10		MAE_56720#ec:3.5.2.10	alr1374#ec:3.5.2.10	PMM0531#ec:3.5.2.10	P9211_05341#ec:3.5.2.10	P9215_06121#ec:3.5.2.10	CYB_1420#ec:3.5.2.10		SynWH7803_0653#ec:3.5.2.10	Synpcc7942_1592#ec:3.5.2.10	slr0596#ec:3.5.2.10		Tery_0217#ec:3.5.2.10	ec:3.5.2.10~0.75
AM1_3665#ec:2.1.1.132	cce_3970#ec:2.1.1.132	PCC8801_1478#ec:2.1.1.132	gvip029#ec:2.1.1.132			PMM1268#ec:2.1.1.132	P9211_13121#ec:2.1.1.132	P9215_14931#ec:2.1.1.132	CYB_0227#ec:2.1.1.132		SynWH7803_1707#ec:2.1.1.132		sll0099#ec:2.1.1.132	tll0172#ec:2.1.1.132	Tery_0210#ec:2.1.1.132	ec:2.1.1.132~0.75
AM1_1013#ec:2.7.7.19	cce_4207#ec:2.7.7.19	PCC8801_3742#ec:2.7.7.19	gll1453#ec:2.7.7.19	MAE_32190#ec:2.7.7.19	all3989#ec:2.7.7.19				CYB_2898#ec:2.7.7.19	SYNPCC7002_A1325#ec:2.7.7.19		Synpcc7942_0976#ec:2.7.7.19	sll1253#ec:2.7.7.19	tll0519#ec:2.7.7.19	Tery_1421#ec:2.7.7.19	ec:2.7.7.19~0.75
AM1_4913#ec:2.7.1.19	cce_0995#ec:2.7.1.19	PCC8801_3931#ec:2.7.1.19	gvip313#ec:2.7.1.19	MAE_38450#ec:2.7.1.19	alr4123#ec:2.7.1.19				CYB_2883#ec:2.7.1.19	SYNPCC7002_A2665#ec:2.7.1.19		Synpcc7942_0977#ec:2.7.1.19	sll1525#ec:2.7.1.19	tll1914#ec:2.7.1.19	Tery_3654#ec:2.7.1.19	ec:2.7.1.19~0.75
AM1_4633#ec:4.1.2.4		PCC8801_3526#ec:4.1.2.4	gll3538#ec:4.1.2.4	MAE_61230#ec:4.1.2.4	alr4174#ec:4.1.2.4		P9211_03971#ec:4.1.2.4		CYB_2558#ec:4.1.2.4	SYNPCC7002_A0756#ec:4.1.2.4		Synpcc7942_0983#ec:4.1.2.4	sll1776#ec:4.1.2.4	tlr1079#ec:4.1.2.4	Tery_4603#ec:4.1.2.4	ec:4.1.2.4~0.75
AM1_2875#ec:3.1.3.11	cce_4758#ec:3.1.3.11	PCC8801_0430#ec:3.1.3.11	gvip434#ec:3.1.3.11	MAE_23860#ec:3.1.3.11	all4021#ec:3.1.3.11				CYB_1986#ec:3.1.3.11	SYNPCC7002_A0329#ec:3.1.3.11		Synpcc7942_2335#ec:3.1.3.11	slr0952#ec:3.1.3.11	tll0541#ec:3.1.3.11	Tery_0682#ec:3.1.3.11	ec:3.1.3.11~0.75
AM1_6032#ec:3.6.3.16	cce_1230#ec:3.6.3.16	PCC8801_1865#ec:3.6.3.16	glr1227#ec:3.6.3.16	MAE_22010#ec:3.6.3.16	all4481#ec:3.6.3.16				CYB_0446#ec:3.6.3.16	SYNPCC7002_A0998#ec:3.6.3.16		Synpcc7942_2085#ec:3.6.3.16	slr1794#ec:3.6.3.16	tlr2251#ec:3.6.3.16	Tery_0875#ec:3.6.3.16	ec:3.6.3.16~0.75
AM1_5631#ec:3.6.3.16	cce_4475#ec:3.6.3.16	PCC8801_3600#ec:3.6.3.16	glr1390#ec:3.6.3.16	MAE_37190#ec:3.6.3.16	all2700#ec:3.6.3.16				CYB_1135#ec:3.6.3.16	SYNPCC7002_A2186#ec:3.6.3.16		Synpcc7942_1259#ec:3.6.3.16	sll0086#ec:3.6.3.16	tll1842#ec:3.6.3.16	Tery_0013#ec:3.6.3.16	ec:3.6.3.16~0.75
AM1_5185#ec:5.3.1.23	cce_2333#ec:5.3.1.23	PCC8801_3396#ec:5.3.1.23	gll0195#ec:5.3.1.23	MAE_38400#ec:5.3.1.23	all3566#ec:5.3.1.23					SYNPCC7002_A2308#ec:5.3.1.23	SynWH7803_2144#ec:5.3.1.23	Synpcc7942_1992#ec:5.3.1.23	slr1938#ec:5.3.1.23	tll1061#ec:5.3.1.23	Tery_2078#ec:5.3.1.23	ec:5.3.1.23~0.75
AM1_4768#ec:1.1.1.94	cce_4760#ec:1.1.1.94	PCC8801_4137#ec:1.1.1.94	gvip496#ec:1.1.1.94	MAE_31130#ec:1.1.1.94	all1693#ec:1.1.1.94				CYB_0350#ec:1.1.1.94	SYNPCC7002_A2853#ec:1.1.1.94		Synpcc7942_2522#ec:1.1.1.94	slr1755#ec:1.1.1.94	tll2111#ec:1.1.1.94	Tery_1811#ec:1.1.1.94	ec:1.1.1.94~0.75
AM1_3669#ec:1.15.1.1	cce_1620#ec:1.15.1.1	PCC8801_0424#ec:1.15.1.1	gvip563#ec:1.15.1.1	MAE_53990#ec:1.15.1.1	alr2938#ec:1.15.1.1				CYB_2514#ec:1.15.1.1	SYNPCC7002_A0242#ec:1.15.1.1	SynWH7803_1742#ec:1.15.1.1	Synpcc7942_0801#ec:1.15.1.1	slr1516#ec:1.15.1.1	tll1519#ec:1.15.1.1		ec:1.15.1.1~0.75
AM1_5093#ec:2.3.2.6	cce_0083#ec:2.3.2.6	PCC8801_1903#ec:2.3.2.6	glr1034#ec:2.3.2.6	MAE_44580#ec:2.3.2.6	all3967#ec:2.3.2.6				CYB_0905#ec:2.3.2.6	SYNPCC7002_A1453#ec:2.3.2.6		Synpcc7942_0606#ec:2.3.2.6	sll0869#ec:2.3.2.6	tlr0861#ec:2.3.2.6	Tery_3272#ec:2.3.2.6	ec:2.3.2.6~0.75
AM1_3642#ec:2.3.3.13	cce_0248#ec:2.3.3.13	PCC8801_0449#ec:2.3.3.13	gvip044#ec:2.3.3.13	MAE_00040#ec:2.3.3.13	alr3522#ec:2.3.3.13				CYB_1307#ec:2.3.3.13	SYNPCC7002_A0730#ec:2.3.3.13		Synpcc7942_0428#ec:2.3.3.13	sll1564#ec:2.3.3.13	tlr0850#ec:2.3.3.13	Tery_0286#ec:2.3.3.13	ec:2.3.3.13~0.75
AM1_2784#ec:1.3.99.1	cce_0663#ec:1.3.99.1	PCC8801_1856#ec:1.3.99.1	glr2988#ec:1.3.99.1	MAE_56250#ec:1.3.99.1	all2970#ec:1.3.99.1			P9215_12721#ec:1.3.99.1	CYB_2127#ec:1.3.99.1	SYNPCC7002_A2569#ec:1.3.99.1			slr1233#ec:1.3.99.1	tlr1377#ec:1.3.99.1	Tery_2474#ec:1.3.99.1	ec:1.3.99.1~0.75
AM1_5635#ec:3.5.4.16	cce_3935#ec:3.5.4.16	PCC8801_0912#ec:3.5.4.16	gvip221#ec:3.5.4.16	MAE_36030#ec:3.5.4.16	alr5287#ec:3.5.4.16				CYB_0188#ec:3.5.4.16	SYNPCC7002_A2444#ec:3.5.4.16		Synpcc7942_1597#ec:3.5.4.16	slr0426#ec:3.5.4.16	tll1309#ec:3.5.4.16	Tery_0969#ec:3.5.4.16	ec:3.5.4.16~0.75
AM1_0855#ec:3.5.1.25	cce_4637#ec:3.5.1.25	PCC8801_2165#ec:3.5.1.25	gll0934#ec:3.5.1.25	MAE_58250#ec:3.5.1.25	all0988#ec:3.5.1.25		P9211_01851#ec:3.5.1.25			SYNPCC7002_A2827#ec:3.5.1.25	SynWH7803_2305#ec:3.5.1.25	Synpcc7942_0440#ec:3.5.1.25		tll2093#ec:3.5.1.25	Tery_4474#ec:3.5.1.25	ec:3.5.1.25~0.75
AM1_0803#ec:1.1.1.133	cce_2548#ec:1.1.1.133	PCC8801_0478#ec:1.1.1.133	gvip447#ec:1.1.1.133	MAE_00190#ec:1.1.1.133	alr4490#ec:1.1.1.133			P9215_14521#ec:1.1.1.133			SynWH7803_0104#ec:1.1.1.133	Synpcc7942_2099#ec:1.1.1.133	sll1395#ec:1.1.1.133	tlr0951#ec:1.1.1.133	Tery_1344#ec:1.1.1.133	ec:1.1.1.133~0.75
AM1_2857#ec:3.5.4.13			gll3510#ec:3.5.4.13		all0066#ec:3.5.4.13	PMM0244#ec:3.5.4.13	P9211_02691#ec:3.5.4.13	P9215_02671#ec:3.5.4.13	CYB_1670#ec:3.5.4.13	SYNPCC7002_A1310#ec:3.5.4.13	SynWH7803_0322#ec:3.5.4.13	Synpcc7942_1900#ec:3.5.4.13	sll1258#ec:3.5.4.13	tll0824#ec:3.5.4.13		ec:3.5.4.13~0.75
AM1_4839~AM1_1868	cce_3988	PCC8801_4115	gll0880	MAE_02790	alr0052~all1866	PMM1061	P9211_11291	P9215_11961	CYB_0192	SYNPCC7002_A1614	SynWH7803_1592	Synpcc7942_1830	slr0623	tll0812	Tery_3312~Tery_3311	-
AM1_4952	cce_1241~cce_1485	PCC8801_0774~PCC8801_2484	glr3312	MAE_04690	all3575	PMM0602	P9211_10481	P9215_06841	CYB_1163	SYNPCC7002_A1734	SynWH7803_0979	Synpcc7942_1317~Synpcc7942_2574	sll1599	tll0819	Tery_3219	-
AM1_3666	cce_3242	PCC8801_0396		MAE_13690	alr0946	PMM0443	P9211_04401	P9215_05221	CYB_0763	SYNPCC7002_A1095	SynWH7803_1874	Synpcc7942_1969	sll0359	tll1150	Tery_0216~Tery_0493	-
AM1_3437	cce_3458	PCC8801_0551	gll3425	MAE_21260	alr5045	PMM0040	P9211_00431	P9215_00481	CYB_0895	SYNPCC7002_A1608	SynWH7803_0051	Synpcc7942_0580		tll1183	Tery_2090~Tery_3016	-
AM1_0765#ec:2.5.1.18	cce_0301#ec:2.5.1.18	PCC8801_2133#ec:2.5.1.18	gll3020#ec:2.5.1.18		all4902#ec:2.5.1.18	PMM0566#ec:2.5.1.18	P9211_05701	P9215_06471#ec:2.5.1.18		SYNPCC7002_A2737#ec:2.5.1.18	SynWH7803_0820#ec:2.5.1.18	Synpcc7942_0771#ec:2.5.1.18	sll1902#ec:2.5.1.18			ec:2.5.1.18~0.6875
AM1_3837#ec:3.5.2.9	cce_2075#ec:3.5.2.9	PCC8801_1233#ec:3.5.2.9	gll2098#ec:3.5.2.14	MAE_08800#ec:3.5.2.9	all4970#ec:3.5.2.9				CYB_2234#ec:3.5.2.14	SYNPCC7002_A2513#ec:3.5.2.9		Synpcc7942_2390#ec:3.5.2.9	slr0697#ec:3.5.2.9	tlr2171#ec:3.5.2.9	Tery_1019#ec:3.5.2.9	ec:3.5.2.9~0.625#ec:3.5.2.14~0.125
AM1_1645#ec:2.7.9.2~AM1_0440#ec:2.7.9.2	cce_4692#ec:2.7.9.2	PCC8801_3257#ec:2.7.9.2	gll1985#ec:2.7.9.2	MAE_02620#ec:2.7.9.2	all0635#ec:2.7.9.2				CYB_1115#ec:2.7.9.2	SYNPCC7002_A0250#ec:2.7.9.2		Synpcc7942_0781#ec:2.7.9.2	slr0301#ec:2.7.9.2	tlr0765#ec:2.7.9.2	Tery_4209#ec:2.7.9.2	ec:2.7.9.2~0.75
AM1_2156#ec:3.1.3.-	cce_1479#ec:3.1.3.-	PCC8801_1376#ec:3.1.3.-	gll1752#ec:3.1.3.-	MAE_04930#ec:3.1.3.-	alr0221#ec:3.1.3.-				CYB_0097#ec:3.1.3.-	SYNPCC7002_A2622#ec:3.1.3.-	SynWH7803_2293#ec:3.1.3.-	Synpcc7942_0613#ec:3.1.3.-	sll0400#ec:3.1.3.-	tlr1266#ec:3.1.3.-	Tery_1581#ec:3.1.3.-	ec:3.1.3.-~0.8125
AM1_0405#ec:4.2.1.46	cce_0619#ec:4.2.1.46	PCC8801_0481#ec:4.2.1.46	gvip048#ec:4.2.1.46~gvip448#ec:4.2.1.46	MAE_57590#ec:4.2.1.46	alr0038#ec:4.2.1.46			P9215_14531#ec:4.2.1.46			SynWH7803_0107#ec:4.2.1.46	Synpcc7942_2100#ec:4.2.1.46	slr0836#ec:4.2.1.46	tll0458#ec:4.2.1.46	Tery_0957#ec:4.2.1.46	ec:4.2.1.46~0.75
AM1_2491#ec:2.4.1.-	cce_3659#ec:2.4.1.-	PCC8801_2824#ec:2.4.1.-	gll1887#ec:2.4.1.-	MAE_36460#ec:2.4.1.-	all2720#ec:2.4.1.-	PMM1178#ec:2.4.1.-	P9211_12651#ec:2.4.1.-	P9215_13921#ec:2.4.1.-	CYB_2622#ec:2.4.1.-			Synpcc7942_1918#ec:2.4.1.-	slr1166#ec:2.4.1.-	tll0384#ec:2.4.1.-		ec:2.4.1.-~0.8125
AM1_2114#ec:2.4.1.1	cce_1603#ec:2.4.1.1~cce_1629#ec:2.4.1.1	PCC8801_3391#ec:2.4.1.1~PCC8801_2334#ec:2.4.1.1	gll0694#ec:2.4.1.1~glr0998#ec:2.4.1.1	MAE_20180#ec:2.4.1.1		PMM1601#ec:2.4.1.1	P9211_17241#ec:2.4.1.1	P9215_18741#ec:2.4.1.1		SYNPCC7002_A0481#ec:2.4.1.1	SynWH7803_0208#ec:2.4.1.1	Synpcc7942_0244#ec:2.4.1.1	sll1356#ec:2.4.1.1~slr1367#ec:2.4.1.1	tlr0782#ec:2.4.1.1~tll2079#ec:2.4.1.1	Tery_3694#ec:2.4.1.1~Tery_0218#ec:2.4.1.1	ec:2.4.1.1~0.875
AM1_2891#ec:3.1.-.-	cce_0484#ec:3.1.-.-	PCC8801_1279#ec:3.1.-.-	gvip002#ec:3.1.-.-	MAE_21660#ec:3.1.-.-	alr5127#ec:3.1.-.-		P9211_09101#ec:3.1.-.-		CYB_0828#ec:3.1.-.-	SYNPCC7002_A0980#ec:3.1.-.-	SynWH7803_1111#ec:3.1.-.-	Synpcc7942_1886#ec:3.1.-.-		tll1243#ec:3.1.-.-	Tery_4190#ec:3.1.-.-	ec:3.1.-.-~0.8125
AM1_1848#ec:2.4.1.-	cce_0374#ec:2.4.1.-	PCC8801_1827#ec:2.4.1.-	gll0650#ec:2.4.1.-	MAE_24220#ec:2.4.1.-	alr1705#ec:2.4.1.-				CYB_1888#ec:2.4.1.-	SYNPCC7002_A1117#ec:2.4.1.-	SynWH7803_0286	Synpcc7942_1651#ec:2.4.1.-	slr1271#ec:2.4.1.-	tll0454#ec:2.4.1.-	Tery_3422#ec:2.4.1.-	ec:2.4.1.-~0.75
AM1_2908#ec:4.1.1.-		PCC8801_3724#ec:4.1.1.-	gvip055#ec:4.1.1.-	MAE_48090#ec:4.1.1.-	alr1241#ec:4.1.1.-		P9211_09161#ec:4.1.1.-		CYB_0223#ec:4.1.1.-	SYNPCC7002_A1411#ec:4.1.1.-	SynWH7803_1105#ec:4.1.1.-	Synpcc7942_1910#ec:4.1.1.-	slr1099#ec:4.1.1.-	tll1031#ec:4.1.1.-	Tery_1508	ec:4.1.1.-~0.75
AM1_1453	cce_1653	PCC8801_0419		MAE_06370	alr1078	PMM0530	P9211_05331	P9215_06111	CYB_0847	SYNPCC7002_A2363	SynWH7803_0652	Synpcc7942_1591	slr1984		Tery_2502	-
AM1_5692	cce_1356	PCC8801_0983		MAE_15950	alr2990	PMM0897	P9211_08661	P9215_09951		SYNPCC7002_A2160	SynWH7803_1246	Synpcc7942_2580	sll1932	tll2150	Tery_4012	-
AM1_4285	cce_1713	PCC8801_3174	gll4135		all2146	PMM1099	P9211_10871	P9215_12351		SYNPCC7002_A0821	SynWH7803_1516	Synpcc7942_2109	slr2019	tlr0577	Tery_0828	-
AM1_0416	cce_0455	PCC8801_3800	gvip477	MAE_10060	alr2993	PMM1474	P9211_15941		CYB_0149	SYNPCC7002_A0540		Synpcc7942_0266	sll1666	tll0118	Tery_2427	-
AM1_2688	cce_0654	PCC8801_2779		MAE_14490	alr0784	PMM1449		P9215_17171	CYB_2831	SYNPCC7002_A2192	SynWH7803_2014	Synpcc7942_0338	slr1828	tll0487	Tery_4539	-
AM1_5262	cce_3960	PCC8801_3460	glr4128	MAE_52640	all4503	PMM0705			CYB_2856	SYNPCC7002_A0851	SynWH7803_1545	Synpcc7942_1012	slr0081	tlr0589	Tery_2902	-
AM1_2299	cce_2386	PCC8801_4266	gll4122	MAE_53170	alr1552	PMM0192	P9211_02101	P9215_02101		SYNPCC7002_A2270	SynWH7803_2343	Synpcc7942_1305		tll0443	Tery_2656	-
AM1_5634	cce_3934	PCC8801_0911	gll1581	MAE_36040	alr5286	PMM0535	P9211_05381	P9215_06161	CYB_0189		SynWH7803_0657	Synpcc7942_1596		tll1310	Tery_3453	-
AM1_1944	cce_3971		glr0098	MAE_41610	all4183	PMM0089	P9211_01001	P9215_01031	CYB_1739	SYNPCC7002_A0764	SynWH7803_2185	Synpcc7942_0941	slr0864		Tery_3394	-
AM1_1703	cce_3531	PCC8801_1342	glr0162	MAE_39090	all2952	PMM0427	P9211_04231	P9215_05061		SYNPCC7002_A0138	SynWH7803_1777	Synpcc7942_0785	sll0002		Tery_0878	-
AM1_1922#ec:3.5.1.14	cce_1897#ec:3.5.1.14	PCC8801_4368#ec:3.5.1.14	glr0374#ec:3.5.1.14	MAE_24420#ec:3.5.1.14	alr4934#ec:3.5.1.14				CYB_1965#ec:3.4.17.-	SYNPCC7002_A2759#ec:3.5.1.14		Synpcc7942_0256#ec:3.5.1.14	slr1653#ec:3.5.1.14	tll2447#ec:3.5.1.14	Tery_1843#ec:3.5.1.14	ec:3.4.17.-~0.0625#ec:3.5.1.14~0.6875
AM1_0418	cce_0419	PCC8801_1611	gvip376	MAE_04100	all2443		P9211_08231		CYB_2142	SYNPCC7002_A0697	SynWH7803_0020	Synpcc7942_2070	slr0161	tll0121	Tery_1747	-
AM1_2894	cce_2794	PCC8801_1086		MAE_06230	alr5135	PMM0848	P9211_09141	P9215_10531		SYNPCC7002_A2758	SynWH7803_1107	Synpcc7942_0591	ssr1558	tll0026	Tery_2301	-
AM1_4370		PCC8801_2065	gll1394	MAE_11090	all4307	PMM1498	P9211_16191	P9215_17661	CYB_2574	SYNPCC7002_A0894	SynWH7803_0367	Synpcc7942_0799	slr0320	tll1467		-
AM1_5505	cce_2742	PCC8801_3165		MAE_00070	all2893	PMM1614	P9211_17391	P9215_18881	CYB_2887	SYNPCC7002_A1899	SynWH7803_0186	Synpcc7942_1972	sll0886		Tery_1009	-
AM1_3915	cce_3387	PCC8801_4418		MAE_07070	all3378	PMM1517	P9211_16411	P9215_17851		SYNPCC7002_A2056	SynWH7803_0402	Synpcc7942_0826	sll0854	tll2274	Tery_2711	-
AM1_1812	cce_4205	PCC8801_2632	gvip011	MAE_08900	all0118	PMM1640	P9211_17681	P9215_19141	CYB_1321	SYNPCC7002_A0832	SynWH7803_0098	Synpcc7942_2240			Tery_1645	-
AM1_2373	cce_4368	PCC8801_4375	glr2591	MAE_24200	all0794		P9211_18361		CYB_2244	SYNPCC7002_A1349	SynWH7803_2507	Synpcc7942_1652	sll0424	tll1880	Tery_3512	-
AM1_5550	cce_0471	PCC8801_0662	glr3536	MAE_04140	alr4330		P9211_16231		CYB_1822	SYNPCC7002_A2452	SynWH7803_0371	Synpcc7942_0877	sll1084	tlr2259	Tery_0485	-
AM1_2766	cce_2438	PCC8801_1995	gvip022	MAE_28300	alr4961	PMM1713	P9211_18511	P9215_19851	CYB_0776	SYNPCC7002_A0451	SynWH7803_2530	Synpcc7942_1779	sll1520			-
AM1_5243	cce_2338	PCC8801_1765	glr3058	MAE_62140	all0316	PMM1086	P9211_10991	P9215_12221		SYNPCC7002_A0866	SynWH7803_1537	Synpcc7942_2284	sll1129		Tery_3023	-
AM1_2180	cce_2054	PCC8801_2669		MAE_23310		PMM0489	P9211_04901	P9215_05711	CYB_2671	SYNPCC7002_A1381	SynWH7803_1809	Synpcc7942_1407	slr0327	tll1712	Tery_3223	-
AM1_4895	cce_1724	PCC8801_3386	gll3437	MAE_46700	all4869	PMM1109	P9211_10781		CYB_1732	SYNPCC7002_A0180		Synpcc7942_1192	slr1160	tll0135	Tery_0679	-
AM1_0856	cce_3269	PCC8801_0654	glr2915	MAE_15650	all2971		P9211_06891		CYB_2839	SYNPCC7002_A0555	SynWH7803_1057	Synpcc7942_1987	sll1926	tlr2451	Tery_2475	-
AM1_5265#ec:2.1.1.-	cce_1338#ec:2.1.1.-	PCC8801_4083	gll3134#ec:2.1.1.-	MAE_35680	alr3654#ec:2.1.1.-				CYB_0500#ec:2.1.1.-	SYNPCC7002_A0557#ec:2.1.1.-	SynWH7803_1289#ec:2.1.1.-	Synpcc7942_0241#ec:2.1.1.-	sll1967#ec:2.1.1.-	tlr0942#ec:2.1.1.-	Tery_4802#ec:2.1.1.-	ec:2.1.1.-~0.6875
AM1_5421	cce_3089	PCC8801_2283	glr1740	MAE_06290	all0748		P9211_07001		CYB_0183	SYNPCC7002_A1824	SynWH7803_1068	Synpcc7942_2300	sll0933	tlr1208	Tery_0170	-
	cce_2490	PCC8801_4379		MAE_42090	alr2543	PMM0833	P9211_09341	P9215_10691	CYB_0123	SYNPCC7002_A0879	SynWH7803_1440	Synpcc7942_2135	slr0748	tll0201	Tery_3744	-
AM1_4248	cce_1881	PCC8801_2418	gll3404	MAE_55880	alr0511		P9211_18141		CYB_2431	SYNPCC7002_A0355	SynWH7803_2448	Synpcc7942_1492	sll0924	tlr0252	Tery_3806	-
AM1_3962	cce_0335	PCC8801_0924	glr1857	MAE_57800	alr3399		P9211_01671		CYB_1154	SYNPCC7002_A1660	SynWH7803_2281	Synpcc7942_1974	slr1530	tll1658	Tery_1145	-
AM1_3729	cce_2169	PCC8801_2735~PCC8801_4409	gll0627	MAE_09480~MAE_51880	all3403	PMM0840	P9211_09251	P9215_10611	CYB_1084	SYNPCC7002_A1833	SynWH7803_1094	Synpcc7942_0549	sll1022	tll0268		-
	cce_2265	PCC8801_2033	glr1664	MAE_13320	alr2431	PMM0895	P9211_08681	P9215_09971		SYNPCC7002_A2006	SynWH7803_1248	Synpcc7942_2578	sll0860	tll0315	Tery_0341	-
		PCC8801_4260	glr1665	MAE_49870	all0984	PMM1428	P9211_15461	P9215_16951	CYB_0888	SYNPCC7002_A2688	SynWH7803_1985	Synpcc7942_0953	slr1468	tlr0743	Tery_4432	-
AM1_0417	cce_0418	PCC8801_1612	gvip375	MAE_04110	all2442		P9211_08221		CYB_2141	SYNPCC7002_A0699	SynWH7803_0019	Synpcc7942_2069	slr0163	tll0119	Tery_1745	-
AM1_4828	cce_2731			MAE_31670	all2121	PMM1505	P9211_16281	P9215_17731	CYB_0976	SYNPCC7002_A2739	SynWH7803_0376	Synpcc7942_0596	sll0418	tll1726	Tery_2173	-
AM1_4238	cce_3657	PCC8801_2826		MAE_04710	alr4017	PMM1326	P9211_13801	P9215_15551		SYNPCC7002_A1011	SynWH7803_1934	Synpcc7942_0380	slr0731	tll1108	Tery_3051	-
AM1_3804	cce_0339	PCC8801_2676	glr0628	MAE_47280	alr3214	PMM0492	P9211_04921	P9215_05741		SYNPCC7002_A2497	SynWH7803_1664	Synpcc7942_0078	sll1880		Tery_4457	-
AM1_1363	cce_4522	PCC8801_0717	gsr1485	MAE_01215	asl2914		P9211_08601		CYB_2496	SYNPCC7002_A1239	SynWH7803_1239	Synpcc7942_0814	ssr3184	tsl2094	Tery_0579	-
AM1_4386	cce_3717	PCC8801_2471	glr1559	MAE_09360	all0601		P9211_18281		CYB_0333	SYNPCC7002_A1618	SynWH7803_2497#ec:2.4.2.18	Synpcc7942_0934	sll1634	tll1358	Tery_4332	ec:2.4.2.18~0.0625
AM1_4517	cce_2067	PCC8801_2638		MAE_59740	all4656	PMM0310	P9211_03441	P9215_03351	CYB_0816		SynWH7803_0512	Synpcc7942_2462	slr1420	tll1291	Tery_0974	-
AM1_4811	cce_3430	PCC8801_1568		MAE_26040	all4162	PMM0824	P9211_09431	P9215_10781		SYNPCC7002_A0050	SynWH7803_1428	Synpcc7942_0710	slr1949	tll1052	Tery_1525	-
AM1_0633	cce_2769	PCC8801_3564	glr1823	MAE_12890	all1172	PMM1366		P9215_15961	CYB_1958	SYNPCC7002_A2717	SynWH7803_2408	Synpcc7942_1696	sll1773		Tery_0103	-
AM1_2338	cce_2347	PCC8801_2785		MAE_27310	alr2940	PMM0880	P9211_08841	P9215_10121	CYB_1807	SYNPCC7002_A0549	SynWH7803_1273	Synpcc7942_0844	sll0549	tlr0234		-
AM1_1939	cce_1358	PCC8801_0077	gll2352	MAE_38790	alr4807	PMM1227			CYB_2811	SYNPCC7002_A2431	SynWH7803_0304	Synpcc7942_0281	sll0648	tlr2128	Tery_2661	-
AM1_5364~AM1_2898	cce_2716	PCC8801_1693	gll2393~gsr0474	MAE_55930	asr0485	PMM0393	P9211_03901	P9215_04701	CYB_0736	SYNPCC7002_A1916	SynWH7803_0570	Synpcc7942_2061		tsl1609	Tery_4902	-
AM1_2805	cce_3297	PCC8801_1464	glr3322		alr1128	PMM0057	P9211_00651	P9215_00691	CYB_2940	SYNPCC7002_A1118	SynWH7803_2124		sll1120	tlr1925	Tery_1551	-
AM1_1862	cce_3735	PCC8801_3392		MAE_43970	alr3596	PMM0500	P9211_05001	P9215_05821	CYB_0483	SYNPCC7002_A2400	SynWH7803_0615	Synpcc7942_1497		tll0792	Tery_3542	-
AM1_5084	cce_4296	PCC8801_4074	gll0887	MAE_10100	alr3097	PMM0638	P9211_07461	P9215_07211		SYNPCC7002_A1463	SynWH7803_1395	Synpcc7942_0945	slr0304		Tery_1988	-
AM1_5500	cce_0415		glr1622	MAE_58930	all4374	PMM0466	P9211_04661		CYB_2139	SYNPCC7002_A0146	SynWH7803_1847	Synpcc7942_1026	slr0880	tll2058	Tery_2836	-
AM1_0626	cce_0946	PCC8801_2769	gll3765	MAE_52870	all5255		P9211_05311		CYB_0345	SYNPCC7002_A0954	SynWH7803_0650	Synpcc7942_0346	slr1573	tll2307	Tery_3353	-
AM1_2798	cce_0530	PCC8801_2545		MAE_23240	all4694	PMM0155	P9211_01721	P9215_01731		SYNPCC7002_A0909#ec:4.6.1.1	SynWH7803_2286	Synpcc7942_2597	slr0698	tll0014	Tery_2731	ec:4.6.1.1~0.0625
AM1_1866	cce_3263	PCC8801_2307	glr0758	MAE_25210	alr1700		P9211_04871		CYB_0265	SYNPCC7002_A2645	SynWH7803_1816	Synpcc7942_2281	slr1122	tll2191	Tery_2394	-
AM1_3013	cce_2328	PCC8801_0867		MAE_37070	alr3513	PMM1052	P9211_11391	P9215_11871	CYB_0143	SYNPCC7002_A0912	SynWH7803_1605		slr1419	tll1089	Tery_4443	-
AM1_3997	cce_1029	PCC8801_3869	glr3468#ec:2.6.1.17	MAE_56870	all2340#ec:2.6.1.17				CYB_0071#ec:2.6.1.17	SYNPCC7002_A0292#ec:2.6.1.17	SynWH7803_1889	Synpcc7942_1794#ec:2.6.1.-	sll0938#ec:2.6.1.17	tlr0930#ec:2.6.1.17	Tery_0944#ec:2.6.1.-	ec:2.6.1.-~0.125#ec:2.6.1.17~0.375
AM1_0403#ec:5.1.3.13	cce_1730#ec:5.1.3.13	PCC8801_2417#ec:5.1.3.13	gvip503#ec:5.1.3.13~gvip050#ec:5.1.3.13	MAE_00180#ec:5.1.3.13	alr4489#ec:5.1.3.13			P9215_14511#ec:5.1.3.13~P9215_14421			SynWH7803_0103#ec:5.1.3.13	Synpcc7942_2098#ec:5.1.3.13	slr1933#ec:5.1.3.13	tll0456#ec:5.1.3.13	Tery_1346#ec:5.1.3.13	ec:5.1.3.13~0.75
AM1_5743#ec:5.3.1.8	cce_2771#ec:5.3.1.8	PCC8801_1114#ec:5.3.1.8	glr2138#ec:5.3.1.8	MAE_49020#ec:5.3.1.8	all4342#ec:5.3.1.8				CYB_0688#ec:5.3.1.8~CYB_2283#ec:5.3.1.8	SYNPCC7002_A2066#ec:5.3.1.8	SynWH7803_1510	Synpcc7942_0888	slr0493#ec:5.3.1.8		Tery_0471#ec:5.3.1.8	ec:5.3.1.8~0.625
AM1_0601#ec:3.6.5.3	cce_3107#ec:3.6.5.3	PCC8801_1336#ec:3.6.5.3	gvip388#ec:3.6.5.3	MAE_56010#ec:3.6.5.3	alr4383#ec:3.6.5.3					SYNPCC7002_A2079#ec:3.6.5.3		Synpcc7942_2082#ec:3.6.5.3	sll0830#ec:3.6.5.3	tll2359#ec:3.6.5.3	Tery_2771#ec:3.6.5.3	ec:3.6.5.3~0.6875
AM1_1111	cce_1587	PCC8801_2816	gvip430	MAE_19680	all4643~all1488		P9211_02351		CYB_0745	SYNPCC7002_A1925	SynWH7803_2100	Synpcc7942_1789	slr0093	tll0280	Tery_4397	-
AM1_0830#ec:2.5.1.17			glr4320#ec:2.5.1.17		all2391#ec:2.5.1.17	PMM1570#ec:2.5.1.17	P9211_16901#ec:2.5.1.17	P9215_18421#ec:2.5.1.17	CYB_2316#ec:2.5.1.17		SynWH7803_0449#ec:2.5.1.17	Synpcc7942_1386#ec:2.5.1.17		tlr2245#ec:2.5.1.17	Tery_4685#ec:2.5.1.17	ec:2.5.1.17~0.6875
AM1_2856#ec:2.5.1.17			gll3511#ec:2.5.1.17		all0067#ec:2.5.1.17	PMM0245#ec:2.5.1.17	P9211_02701#ec:2.5.1.17	P9215_02681#ec:2.5.1.17	CYB_1671#ec:2.5.1.17		SynWH7803_0321#ec:2.5.1.17	Synpcc7942_1072#ec:2.5.1.17		tlr0917#ec:2.5.1.17	Tery_2088#ec:2.5.1.17	ec:2.5.1.17~0.6875
AM1_6373#ec:1.6.5.3	cce_0603#ec:1.6.5.3	PCC8801_4247#ec:1.6.5.3	gvip132#ec:1.6.5.3	MAE_15120#ec:1.6.5.3	alr4156#ec:1.6.5.3				CYB_2875#ec:1.6.5.3	SYNPCC7002_A0172#ec:1.6.5.3		Synpcc7942_2091#ec:1.6.5.3	sll1732#ec:1.6.5.3	tlr0904#ec:1.6.5.3		ec:1.6.5.3~0.6875
AM1_4951	cce_1240~cce_1486	PCC8801_0776~PCC8801_0892	gll1693~gll3309~glr3313	MAE_08530	all3574	PMM0603	P9211_10471	P9215_06851	CYB_1164	SYNPCC7002_A1733	SynWH7803_0980	Synpcc7942_2573~Synpcc7942_1318	sll1600	tll2383	Tery_3358	-
AM1_4482	cce_2203	PCC8801_2525		MAE_23340	all0186~alr2741	PMM1042	P9211_11531	P9215_11761	CYB_2479	SYNPCC7002_A0783	SynWH7803_1749	Synpcc7942_1361	sll0301		Tery_2129	-
AM1_6212~AM1_4901	cce_1565	PCC8801_0361	gll0933	MAE_15730	all1079	PMM0704	P9211_14401	P9215_08071	CYB_1806	SYNPCC7002_A0325	SynWH7803_1860	Synpcc7942_0683	sll0993			-
	cce_0601	PCC8801_0164	gll3008~gll0203	MAE_52900	alr4249	PMM1697	P9211_18311	P9215_19701	CYB_1477	SYNPCC7002_A0364	SynWH7803_2501	Synpcc7942_0569	sll1689		Tery_4426	-
AM1_5436#ec:1.11.1.15	cce_3358#ec:1.11.1.15	PCC8801_1631#ec:1.11.1.15	glr2375#ec:1.11.1.15	MAE_60930#ec:1.11.1.15	all2375#ec:1.11.1.15				CYB_1057#ec:1.11.1.15		SynWH7803_1042#ec:1.11.1.15	Synpcc7942_2180#ec:1.11.1.15		tlr1198#ec:1.11.1.15	Tery_3959#ec:1.11.1.15	ec:1.11.1.15~0.6875
AM1_4870~AM1_6174~AM1_5314~AM1_4418	cce_0453	PCC8801_3802	glr2814~glr0411~glr0196	MAE_35130	all2080	PMM0573	P9211_05761	P9215_06551	CYB_0982	SYNPCC7002_A0129	SynWH7803_0733	Synpcc7942_2255	sll0822	tll2172	Tery_1859	-
AM1_0071	cce_2632	PCC8801_1443~PCC8801_1444	gll1014	MAE_56680		PMM1164	P9211_12551	P9215_13731	CYB_2669	SYNPCC7002_A2507	SynWH7803_1808	Synpcc7942_1409~Synpcc7942_2175	slr0513~slr1295	tll0513	Tery_3377	-
AM1_3162	cce_1269~cce_1371	PCC8801_2670		MAE_03870	alr4938~all3163	PMM0927	P9211_07191	P9215_09631	CYB_0086	SYNPCC7002_A1575	SynWH7803_1356	Synpcc7942_0518	slr0784	tlr1549	Tery_4793~Tery_2392	-
AM1_1530	cce_3328	PCC8801_3054	glr2371~gll0064	MAE_14400	asl3981	PMM0268	P9211_02951	P9215_02921	CYB_2792		SynWH7803_0291	Synpcc7942_0452		tsr1779	Tery_3913	-
AM1_4635	cce_0468	PCC8801_3528	gll0083	MAE_28530	alr4176		P9211_03951		CYB_2064	SYNPCC7002_A0719	SynWH7803_0575	Synpcc7942_0985	slr1935	tlr1391~tlr2235	Tery_4605	-
AM1_2913#ec:2.7.1.2	cce_2522#ec:2.7.1.2	PCC8801_3649#ec:2.7.1.2	gll3630#ec:2.7.1.2	MAE_18450#ec:2.7.1.2	all5002#ec:2.7.1.2					SYNPCC7002_A2438#ec:2.7.1.2		Synpcc7942_2111#ec:2.7.1.2	slr0329#ec:2.7.1.2	tlr2355#ec:2.7.1.2	Tery_2875#ec:2.7.1.2	ec:2.7.1.2~0.6875
AM1_2444#ec:2.7.4.7	cce_3091#ec:2.7.4.7		glr1511#ec:2.7.4.7	MAE_26430#ec:2.7.4.7	all3540#ec:2.7.4.7	PMM0358#ec:2.7.4.7		P9215_04001#ec:2.7.4.7	CYB_2833#ec:2.7.4.7	SYNPCC7002_A0025#ec:2.7.4.7		Synpcc7942_2379#ec:2.7.4.7			Tery_3765#ec:2.7.4.7	ec:2.7.4.7~0.6875
AM1_1865#ec:2.2.1.6	cce_4227#ec:2.2.1.6	PCC8801_4168#ec:2.2.1.6	gvip386#ec:2.2.1.6	MAE_06010#ec:2.2.1.6	all3555#ec:2.2.1.6				CYB_2144#ec:2.2.1.6	SYNPCC7002_A2770#ec:2.2.1.6			sll1981#ec:2.2.1.6	tll1824#ec:2.2.1.6	Tery_1928#ec:2.2.1.6	ec:2.2.1.6~0.6875
AM1_6148~AM1_3197	cce_1688~cce_2468	PCC8801_0593	glr0514	MAE_62110~MAE_55560	alr0091~all1303	PMM1600	P9211_17221	P9215_18731	CYB_0724	SYNPCC7002_A2372~SYNPCC7002_A0577	SynWH7803_0210	Synpcc7942_2359	sll0689	tlr0449	Tery_1631	-
AM1_1936~AM1_1935	cce_2723	PCC8801_0711	glr3297	MAE_01130	all4804		P9211_18421		CYB_2859	SYNPCC7002_A0160	SynWH7803_2516	Synpcc7942_0192	sll1737	tlr1073	Tery_3886	-
AM1_3371~AM1_5191	cce_2867	PCC8801_2112		MAE_17460	alr1356	PMM1595	P9211_17161	P9215_18681		SYNPCC7002_A0945	SynWH7803_0220	Synpcc7942_1720	sll1934	tlr1140	Tery_1686	-
AM1_4239~AM1_5189	cce_2000	PCC8801_4130	glr1467~glr4399	MAE_39070	all0087	PMM1622	P9211_17481	P9215_18961~P9215_00361	CYB_2492	SYNPCC7002_A1525	SynWH7803_0172	Synpcc7942_0300		tlr0938	Tery_1150	-
AM1_4590#ec:3.4.24.-~AM1_3237~AM1_4917#ec:3.4.24.-~AM1_1308~AM1_1599	cce_2043#ec:3.4.24.-	PCC8801_1921#ec:3.4.24.-~PCC8801_3570#ec:3.4.24.-	gvip435#ec:3.4.24.-	MAE_01910#ec:3.4.24.-~MAE_62060#ec:3.4.24.-	all4936#ec:3.4.24.-	PMM1264#ec:3.4.24.-	P9211_13071#ec:3.4.24.-	P9215_14891#ec:3.4.24.-		SYNPCC7002_A0902#ec:3.4.24.-	SynWH7803_1689#ec:3.4.24.-	Synpcc7942_1314#ec:3.4.24.-	sll1463#ec:3.4.24.-	tlr0528#ec:3.4.24.-	Tery_3484#ec:3.4.24.-	ec:3.4.24.-~0.9375
AM1_3754#ec:6.2.1.26	cce_1605#ec:6.2.1.26	PCC8801_1206#ec:6.2.1.26		MAE_58410#ec:6.2.1.26	alr0035#ec:6.2.1.26				CYB_2428#ec:6.2.1.26	SYNPCC7002_A1250#ec:6.2.1.26		Synpcc7942_1021#ec:6.2.1.26	slr0492#ec:6.2.1.26	tll1221#ec:6.2.1.26	Tery_4067#ec:6.2.1.26	ec:6.2.1.26~0.6875
AM1_0445#ec:2.7.2.1	cce_0800#ec:2.7.2.1	PCC8801_3887#ec:2.7.2.1	glr1000#ec:2.7.2.1	MAE_02800#ec:2.7.2.1	all2561#ec:2.7.2.1				CYB_1384#ec:2.7.2.1		SynWH7803_0207#ec:2.7.2.1	Synpcc7942_2079#ec:2.7.2.1	sll1299#ec:2.7.2.1	tlr2340#ec:2.7.2.1		ec:2.7.2.1~0.6875
AM1_1109#ec:5.4.4.2	cce_4480#ec:5.4.4.2	PCC8801_1520#ec:5.4.4.2			all0032#ec:5.4.4.2				CYB_2299#ec:5.4.4.2	SYNPCC7002_A0999#ec:5.4.4.2	SynWH7803_2319#ec:5.4.4.2	Synpcc7942_2188#ec:5.4.4.2	slr0817#ec:5.4.4.2	tll1213#ec:5.4.4.2	Tery_4072#ec:5.4.4.2	ec:5.4.4.2~0.6875
AM1_4542#ec:2.7.11.1	cce_2943#ec:2.7.11.1	PCC8801_0857#ec:2.7.11.1		MAE_53550#ec:2.7.11.1	alr3268#ec:2.7.11.1				CYB_1522#ec:2.7.11.1	SYNPCC7002_A0446#ec:2.7.11.1		Synpcc7942_1294#ec:2.7.11.1	slr1697#ec:2.7.11.1	tlr1326#ec:2.7.11.1	Tery_2064#ec:2.7.11.1	ec:2.7.11.1~0.6875
AM1_3796#ec:3.4.11.2	cce_0144#ec:3.4.11.2	PCC8801_0946#ec:3.4.11.2	glr2788#ec:3.4.11.2	MAE_31480#ec:3.4.11.2	all0594#ec:3.4.11.2					SYNPCC7002_A0435#ec:3.4.11.2		Synpcc7942_1136#ec:3.4.11.2	sll1343#ec:3.4.11.2	tlr1995#ec:3.4.11.2	Tery_0295#ec:3.4.11.2	ec:3.4.11.2~0.6875
AM1_1159#ec:2.7.1.33	cce_3223#ec:2.7.1.33	PCC8801_3123#ec:2.7.1.33	glr2994#ec:2.7.1.33	MAE_46440#ec:2.7.1.33	alr3896#ec:2.7.1.33				CYB_1510#ec:2.7.1.33	SYNPCC7002_A2302#ec:2.7.1.33		Synpcc7942_1808#ec:2.7.1.33	slr0812#ec:2.7.1.33	tll1149#ec:2.7.1.33		ec:2.7.1.33~0.6875
AM1_3582#ec:3.5.2.3	cce_2627#ec:3.5.2.3	PCC8801_2202#ec:3.5.2.3	gvip513#ec:3.5.2.3	MAE_14180#ec:3.5.2.3	alr3339#ec:3.5.2.3				CYB_1021#ec:3.5.2.3	SYNPCC7002_A2070#ec:3.5.2.3		Synpcc7942_0486#ec:3.5.2.3	sll1018#ec:3.5.2.3		Tery_2179#ec:3.5.2.3	ec:3.5.2.3~0.6875
	cce_0174#ec:2.5.1.18	PCC8801_0854#ec:2.5.1.18		MAE_15850#ec:2.5.1.18	alr3798#ec:2.5.1.18	PMM0110#ec:2.5.1.18	P9211_01251#ec:2.5.1.18	P9215_01271#ec:2.5.1.18		SYNPCC7002_A0118#ec:2.5.1.18	SynWH7803_2216#ec:2.5.1.18	Synpcc7942_0788#ec:2.5.1.18	sll1545#ec:2.5.1.18			ec:2.5.1.18~0.6875
AM1_1842#ec:2.1.1.151	cce_0538#ec:2.1.1.151	PCC8801_3100#ec:2.1.1.151	gvip028#ec:2.1.1.151	MAE_02740#ec:2.1.1.151	all0455#ec:2.1.1.151				CYB_2189#ec:2.1.1.151			Synpcc7942_1853#ec:2.1.1.151	slr1879#ec:2.1.1.151	tlr1449#ec:2.1.1.151	Tery_0768#ec:2.1.1.151	ec:2.1.1.151~0.6875
AM1_3664#ec:5.4.1.2	cce_3969#ec:5.4.1.2	PCC8801_1477#ec:5.4.1.2	gvip030#ec:5.4.1.2			PMM1646#ec:5.4.1.2	P9211_17721#ec:5.4.1.2	P9215_19191#ec:5.4.1.2	CYB_0225#ec:5.4.1.2		SynWH7803_0083#ec:5.4.1.2		sll0916#ec:5.4.1.2	tll0173#ec:5.4.1.2		ec:5.4.1.2~0.6875
AM1_4910#ec:1.8.1.9		PCC8801_2343#ec:1.8.1.9		MAE_52800#ec:1.8.1.9	all0737#ec:1.8.1.9	PMM1150#ec:1.8.1.9	P9211_12241#ec:1.8.1.9	P9215_13551#ec:1.8.1.9	CYB_2806#ec:1.8.1.9		SynWH7803_1634#ec:1.8.1.9	Synpcc7942_0623#ec:1.8.1.9		tll1924#ec:1.8.1.9		ec:1.8.1.9~0.6875
AM1_0419~AM1_2467	cce_0420	PCC8801_1610	gvip377	MAE_04090	all2444		P9211_08241		CYB_2143	SYNPCC7002_A0696	SynWH7803_0021	Synpcc7942_2071	slr0063	tll0122	Tery_1748	-
AM1_3369	cce_0590	PCC8801_2240	gvip322~gvip308	MAE_56270	all0258	PMM0581	P9211_10711	P9215_06631	CYB_1803		SynWH7803_0753	Synpcc7942_1088	sll0199		Tery_2563	-
AM1_1108#ec:2.2.1.9	cce_1865#ec:2.2.1.9	PCC8801_1000#ec:2.2.1.9		MAE_26640#ec:2.2.1.9	alr0312#ec:2.2.1.9				CYB_2045#ec:2.2.1.9	SYNPCC7002_A1531#ec:2.2.1.9		Synpcc7942_1435#ec:2.2.1.9	sll0603#ec:2.2.1.9	tll0130#ec:2.2.1.9	Tery_4077#ec:2.2.1.9	ec:2.2.1.9~0.6875
AM1_4374#ec:5.3.3.2	cce_1202#ec:5.3.3.2	PCC8801_4020#ec:5.3.3.2		MAE_56570#ec:5.3.3.2	all4591#ec:5.3.3.2				CYB_2691#ec:5.3.3.2	SYNPCC7002_A1132#ec:5.3.3.2		Synpcc7942_1933#ec:5.3.3.2	sll1556#ec:5.3.3.2	tll1403#ec:5.3.3.2	Tery_1589#ec:5.3.3.2	ec:5.3.3.2~0.6875
AM1_5313#ec:3.5.1.28	cce_1903#ec:3.5.1.28	PCC8801_3067#ec:3.5.1.28	gll0522#ec:3.5.1.28	MAE_60940#ec:3.5.1.28	all4999#ec:3.5.1.28					SYNPCC7002_A0584#ec:3.5.1.28		Synpcc7942_0714#ec:3.5.1.28	slr0891#ec:3.5.1.28	tll1774#ec:3.5.1.28	Tery_4034#ec:3.5.1.28	ec:3.5.1.28~0.6875
AM1_6041#ec:2.7.4.9			glr0678#ec:2.7.4.9		all4708#ec:2.7.4.9	PMM0130#ec:2.7.4.9	P9211_01441#ec:2.7.4.9	P9215_01471#ec:2.7.4.9	CYB_0832#ec:2.7.4.9		SynWH7803_2244#ec:2.7.4.9	Synpcc7942_0093#ec:2.7.4.9		tlr2055#ec:2.7.4.9	Tery_1564#ec:2.7.4.9	ec:2.7.4.9~0.6875
	cce_0842#ec:1.6.1.2	PCC8801_2895#ec:1.6.1.2			asl3409#ec:1.6.1.2	PMM1146#ec:1.6.1.2	P9211_12201#ec:1.6.1.2	P9215_13511#ec:1.6.1.2		SYNPCC7002_A0985#ec:1.6.1.2	SynWH7803_1628#ec:1.6.1.2	Synpcc7942_1611#ec:1.6.1.2		tsr0695#ec:1.6.1.2	Tery_4704#ec:1.6.1.2	ec:1.6.1.2~0.6875
AM1_5959#ec:3.5.1.15	cce_1772#ec:3.5.1.15	PCC8801_0363#ec:3.5.1.15		MAE_01890#ec:3.5.1.15	alr3912#ec:3.5.1.15	PMM0222#ec:3.5.1.15	P9211_02441#ec:3.5.1.15	P9215_02421#ec:3.5.1.15			SynWH7803_2088#ec:3.5.1.15		slr1705#ec:3.5.1.15		Tery_4698#ec:3.5.1.15	ec:3.5.1.15~0.6875
AM1_3948#ec:3.4.21.88	cce_1899#ec:3.4.21.88	PCC8801_2186#ec:3.4.21.88		MAE_38110#ec:3.4.21.88	alr4908#ec:3.4.21.88	PMM1262#ec:3.4.21.88	P9211_13051#ec:3.4.21.88	P9215_14871#ec:3.4.21.88		SYNPCC7002_A1849#ec:3.4.21.88	SynWH7803_1680#ec:3.4.21.88		sll1626#ec:3.4.21.88			ec:3.4.21.88~0.6875
AM1_1864#ec:1.2.1.16	cce_4228#ec:1.2.1.16	PCC8801_4169#ec:1.2.1.16	gll2805#ec:1.2.1.16	MAE_25340#ec:1.2.1.16	all3556#ec:1.2.1.16				CYB_1893#ec:1.2.1.16	SYNPCC7002_A2771#ec:1.2.1.16			slr0370#ec:1.2.1.16	tlr0221#ec:1.2.1.16	Tery_1926#ec:1.2.1.16	ec:1.2.1.16~0.6875
AM1_3667#ec:1.3.99.1	cce_3244#ec:1.3.99.1	PCC8801_0395#ec:1.3.99.1	glr2944#ec:1.3.99.1	MAE_13670#ec:1.3.99.1	all0945#ec:1.3.99.1				CYB_2507#ec:1.3.99.1	SYNPCC7002_A1094#ec:1.3.99.1			sll1625#ec:1.3.99.1	tlr1754#ec:1.3.99.1	Tery_3726#ec:1.3.99.1	ec:1.3.99.1~0.6875
AM1_0141#ec:1.16.1.1	cce_0856#ec:1.16.1.1	PCC8801_0936#ec:1.16.1.1	gll0564#ec:1.16.1.1	MAE_22610#ec:1.16.1.1	all5185#ec:1.16.1.1				CYB_1977	SYNPCC7002_A1295#ec:1.16.1.1		Synpcc7942_1118#ec:1.16.1.1	slr1849#ec:1.16.1.1		Tery_3348#ec:1.16.1.1	ec:1.16.1.1~0.625
AM1_5200	cce_4399	PCC8801_3495	glr4349#ec:1.-.-.-		all4252#ec:1.-.-.-	PMM0782#ec:1.-.-.-	P9211_09791	P9215_08771		SYNPCC7002_A0314	SynWH7803_1146	Synpcc7942_1665#ec:1.-.-.-	sll0816#ec:1.-.-.-		Tery_4205	ec:1.-.-.-~0.3125
AM1_4216#ec:3.1.-.-	cce_0113#ec:3.1.-.-	PCC8801_1518#ec:3.1.-.-	gll1448#ec:3.1.-.-	MAE_23880#ec:3.1.-.-	alr1240#ec:3.1.-.-				CYB_2525#ec:3.1.-.-	SYNPCC7002_A1543#ec:3.1.-.-		Synpcc7942_1911#ec:3.1.-.-	sll1910#ec:3.1.-.-	tlr1873#ec:3.1.-.-	Tery_1511#ec:3.1.-.-	ec:3.1.-.-~0.75
AM1_5150#ec:3.6.1.-	cce_2137#ec:3.6.1.-	PCC8801_4378#ec:3.6.1.-	gvip539#ec:3.6.1.-	MAE_39640#ec:3.6.1.-	alr4842#ec:3.6.1.-				CYB_0669#ec:3.6.1.-	SYNPCC7002_A1005#ec:3.6.1.-		Synpcc7942_1301#ec:3.6.1.-	slr1536#ec:3.6.1.-	tlr0800#ec:3.6.1.-	Tery_3530#ec:3.6.1.-	ec:3.6.1.-~0.75
AM1_2635#ec:1.-.-.-	cce_4268#ec:1.-.-.-	PCC8801_2154#ec:1.-.-.-	gvip566#ec:2.1.1.132	MAE_55350	all3876#ec:2.1.1.132				CYB_0362#ec:1.-.-.-	SYNPCC7002_A0898#ec:2.1.1.132		Synpcc7942_0706#ec:2.1.1.132	slr1368#ec:1.-.-.-	tlr1513#ec:2.1.1.132	Tery_1288#ec:1.-.-.-	ec:2.1.1.132~0.3125#ec:1.-.-.-~0.375
AM1_3429#ec:2.1.1.-		PCC8801_1295#ec:2.1.1.-	gll4381#ec:2.1.1.-	MAE_31820#ec:2.1.1.-	alr1349#ec:2.1.1.-		P9211_07811#ec:2.1.1.-		CYB_0695#ec:2.1.1.-	SYNPCC7002_A2310#ec:2.1.1.-		Synpcc7942_0806#ec:2.1.1.-	slr0722#ec:2.1.1.-	tlr1746#ec:2.1.1.-	Tery_3545#ec:2.1.1.-	ec:2.1.1.-~0.75
AM1_2036#ec:4.1.1.-		PCC8801_3632#ec:4.1.1.-	gll3010#ec:4.1.1.-	MAE_11790#ec:4.1.1.-	alr1108#ec:4.1.1.-		P9211_10361#ec:4.1.1.-		CYB_2891#ec:4.1.1.-	SYNPCC7002_A1113#ec:4.1.1.-	SynWH7803_1033#ec:4.1.1.-	Synpcc7942_2588#ec:4.1.1.-	sll0936#ec:4.1.1.-	tlr2225#ec:4.1.1.-		ec:4.1.1.-~0.75
AM1_4128#ec:3.2.1.-	cce_1879#ec:3.2.1.-	PCC8801_2410#ec:3.2.1.-	gll0521#ec:3.2.1.-	MAE_31350#ec:3.2.1.-	alr1112#ec:3.2.1.-				CYB_0096#ec:3.2.1.-	SYNPCC7002_A0158#ec:3.2.1.-		Synpcc7942_2131#ec:3.2.1.-	slr0534#ec:3.2.1.-	tll0933#ec:3.2.1.-	Tery_2092#ec:3.2.1.-	ec:3.2.1.-~0.75
	cce_2777#ec:2.1.1.-	PCC8801_0321#ec:2.1.1.-	gll1483#ec:2.1.1.-	MAE_09660#ec:2.1.1.-	all3750#ec:2.1.1.-				CYB_2396#ec:2.1.1.-	SYNPCC7002_A1120#ec:2.1.1.-	SynWH7803_0642#ec:2.1.1.-	Synpcc7942_0135#ec:2.1.1.-	sll0829#ec:2.1.1.-	tll1604#ec:2.1.1.-	Tery_4314#ec:2.1.1.-	ec:2.1.1.-~0.75
AM1_5751	cce_2230	PCC8801_2031	glr3442		alr0190	PMM0976		P9215_10841	CYB_1441	SYNPCC7002_A2106	SynWH7803_2439	Synpcc7942_0178	slr1901		Tery_3407	-
AM1_2117	cce_2577	PCC8801_0801		MAE_28190	alr4625	PMM1153	P9211_12291		CYB_0224	SYNPCC7002_A2703		Synpcc7942_2433	slr1827	tlr1045	Tery_0931	-
AM1_1386	cce_3833~cce_3635	PCC8801_0666~PCC8801_3604	glr1775	MAE_01310~MAE_50840	all4446~all3895~all0178	PMM0043	P9211_00481	P9215_00531	CYB_0381	SYNPCC7002_A1321	SynWH7803_2405	Synpcc7942_1809	sll0550~sll0217	tlr1088	Tery_0302	-
AM1_5906~AM1_6173~AM1_1154	cce_1745~cce_1277	PCC8801_0956~PCC8801_2937	gsl3424~gvip100	MAE_41130	asr3935	PMM1321	P9211_13741	P9215_15501	CYB_0896	SYNPCC7002_A1965	SynWH7803_1928	Synpcc7942_1108~Synpcc7942_2248	sll1712	tll2267	Tery_1610	-
AM1_1120	cce_0400	PCC8801_3207		MAE_32010	asr4775	PMM0906	P9211_08541	P9215_09861		SYNPCC7002_A2401	SynWH7803_1224	Synpcc7942_0920	ssr0390		Tery_4846	-
AM1_5377	cce_2256	PCC8801_2616	gvip276	MAE_35770	alr0871				CYB_1810	SYNPCC7002_A1807	SynWH7803_0687	Synpcc7942_0308	slr1302	tlr2126	Tery_0347	-
AM1_5785	cce_2995	PCC8801_2312	glr0597	MAE_03420	alr1297		P9211_12061		CYB_0009	SYNPCC7002_A0626	SynWH7803_2091	Synpcc7942_1381	sll0912		Tery_0299	-
AM1_2109	cce_1873	PCC8801_4132	gll3762	MAE_09350	all1692				CYB_2734	SYNPCC7002_A0270	SynWH7803_2459	Synpcc7942_1849	sll0184	tlr0499	Tery_1956	-
AM1_3998	cce_1031	PCC8801_3867	gvip120	MAE_61940	all2342		P9211_04291		CYB_0442	SYNPCC7002_A0294	SynWH7803_1891	Synpcc7942_0794	sll0617	tll1692~tlr0283	Tery_4081~Tery_4082	-
AM1_3708	cce_4187		glr1233	MAE_09600	all0273		P9211_01981	P9215_01981		SYNPCC7002_A0188	SynWH7803_2325	Synpcc7942_0404	sll1865	tll0527	Tery_2120	-
AM1_3443	cce_1867	PCC8801_2413		MAE_58740	all4871	PMM1108	P9211_10791	P9215_12441			SynWH7803_1372	Synpcc7942_1193	sll1752	tlr0806	Tery_2597	-
AM1_1982	cce_2341	PCC8801_1219	gll1862	MAE_32440	alr5259				CYB_0119	SYNPCC7002_A2263	SynWH7803_1877	Synpcc7942_1071	sll1142	tlr2041	Tery_2568	-
AM1_0692	cce_0018	PCC8801_2813	gll1735	MAE_53660	alr3419		P9211_13751			SYNPCC7002_A1536	SynWH7803_1929	Synpcc7942_0088	slr0630	tlr0872	Tery_3896	-
AM1_0550	cce_4414	PCC8801_2868	gvip450	MAE_23940	all3087				CYB_2756	SYNPCC7002_A1898	SynWH7803_2159	Synpcc7942_0302	slr0197	tll2339	Tery_1870	-
AM1_3570	cce_4726	PCC8801_1261	glr4041	MAE_09530		PMM0053	P9211_00591	P9215_00641		SYNPCC7002_A1681	SynWH7803_2120	Synpcc7942_1263	slr0064		Tery_0249	-
AM1_4887	cce_0150	PCC8801_3162	gll3816	MAE_48850	alr3213				CYB_0789	SYNPCC7002_A0701	SynWH7803_1200	Synpcc7942_2598	slr1395	tlr1270	Tery_4455	-
AM1_4758	cce_3584	PCC8801_0671		MAE_22030		PMM1283	P9211_13301	P9215_15111		SYNPCC7002_A2442	SynWH7803_1728	Synpcc7942_1820	sll1150	tlr0462	Tery_2121	-
AM1_3533~AM1_3534~AM1_0917	cce_3261	PCC8801_1229		MAE_40010~MAE_17690	alr0991	PMM0263	P9211_02901	P9215_02871	CYB_2705	SYNPCC7002_A2754~SYNPCC7002_A2208	SynWH7803_0297	Synpcc7942_0442	sll0108	tll0188	Tery_4477	-
AM1_3653	cce_4351	PCC8801_0143	glr4030	MAE_00160	alr4576				CYB_2460	SYNPCC7002_A0310	SynWH7803_1339	Synpcc7942_1727	slr1365	tll0901	Tery_3532	-
AM1_0636	cce_4220	PCC8801_0090	gll1455	MAE_43685	alr4132				CYB_2264	SYNPCC7002_A1587	SynWH7803_2350	Synpcc7942_1115	sll1654	tlr2269	Tery_3375	-
AM1_0793	cce_3189	PCC8801_2299	glr1929	MAE_25450	all4749				CYB_1778	SYNPCC7002_A0219	SynWH7803_1708	Synpcc7942_1405	slr1236	tlr0262	Tery_3165	-
AM1_4384	cce_4347	PCC8801_4057	glr0588	MAE_55270	alr0614				CYB_0042	SYNPCC7002_A2874	SynWH7803_2482	Synpcc7942_0933	sll1455	tlr1356	Tery_4628	-
AM1_5560	cce_2279	PCC8801_4444		MAE_39300	alr1792	PMM0670	P9211_07831	P9215_07551		SYNPCC7002_A1251	SynWH7803_1468	Synpcc7942_2546	slr1119		Tery_3442	-
	cce_4036	PCC8801_0231	gvip485	MAE_52565	asl4194	PMM1538	P9211_16581		CYB_1577		SynWH7803_0414	Synpcc7942_2212	sml0006	tsr0102	Tery_2991	-
AM1_0112	cce_3681	PCC8801_3482	gll3378	MAE_61560	alr3382				CYB_2860	SYNPCC7002_A2292	SynWH7803_2484	Synpcc7942_1285	slr0902	tll1362	Tery_2714	-
AM1_1748	cce_1662	PCC8801_1706	glr0745	MAE_08580	alr4509				CYB_0134	SYNPCC7002_A0030	SynWH7803_1227	Synpcc7942_1529	slr0688	tll1896	Tery_1755	-
AM1_2744	cce_3707	PCC8801_1954	gvip421	MAE_44320	all0624				CYB_2695	SYNPCC7002_A0710	SynWH7803_0214	Synpcc7942_1718	sll1189	tll1664	Tery_2054	-
AM1_3851		PCC8801_0533		MAE_11900	asl0885	PMM0272		P9215_02961	CYB_0104	SYNPCC7002_A2779	SynWH7803_0287	Synpcc7942_0456	sml0005	tsl0176	Tery_3892	-
	cce_0088	PCC8801_0497		MAE_59120	all4118	PMM0146	P9211_01611	P9215_01631		SYNPCC7002_A1151	SynWH7803_2275	Synpcc7942_1306	slr1660	tlr1444	Tery_1118	-
AM1_1486	cce_0073	PCC8801_0878	glr3301	MAE_07290	alr2060				CYB_0392	SYNPCC7002_A1522	SynWH7803_0832	Synpcc7942_1451	slr1273	tlr0757	Tery_2188	-
AM1_1439	cce_1289	PCC8801_3401		MAE_47300	asl0108	PMM0468	P9211_04681			SYNPCC7002_A1009	SynWH7803_1845	Synpcc7942_1249	sml0008	tsr2412	Tery_1633	-
	cce_1426	PCC8801_1689	glr1482	MAE_55200	all4462		P9211_03411		CYB_2760	SYNPCC7002_A2338	SynWH7803_1209	Synpcc7942_1762	sll1906	tlr0140	Tery_0459	-
AM1_2462	cce_2427	PCC8801_4391	gll2808	MAE_18160	alr3738				CYB_2192	SYNPCC7002_A2834	SynWH7803_1129	Synpcc7942_1141	slr1194	tlr1563	Tery_4114	-
AM1_3313	cce_0087	PCC8801_4432		MAE_14860	alr4674	PMM0679	P9211_07941	P9215_07641		SYNPCC7002_A0015	SynWH7803_1199	Synpcc7942_1897	slr0418		Tery_4150	-
AM1_1222	cce_1005	PCC8801_0417	glr1372	MAE_23070	alr2494		P9211_00791		CYB_1402	SYNPCC7002_A1812		Synpcc7942_1737	slr0076	tlr1905	Tery_4357	-
AM1_5516	cce_1902	PCC8801_1769	gll3024	MAE_04640	all3865				CYB_2799	SYNPCC7002_A1361	SynWH7803_2478	Synpcc7942_1282	slr0901	tll1363	Tery_0308	-
AM1_4717	cce_4206	PCC8801_2633		MAE_23360	alr3379	PMM1518	P9211_16421	P9215_17861		SYNPCC7002_A2184	SynWH7803_0401	Synpcc7942_0825	slr1474	tlr2189		-
AM1_6353	cce_2594	PCC8801_1705	gll3496	MAE_16180	all5169				CYB_0368	SYNPCC7002_A1647	SynWH7803_0666	Synpcc7942_1106	slr1097	tll1292	Tery_0611	-
AM1_5582	cce_3004	PCC8801_2829	glr2267	MAE_56610	all4155		P9211_00491			SYNPCC7002_A2144	SynWH7803_2401	Synpcc7942_1358	slr1429	tlr2305	Tery_0457	-
	cce_0737	PCC8801_3467		MAE_28010	alr0942	PMM0063	P9211_00711	P9215_00751		SYNPCC7002_A0760	SynWH7803_2131	Synpcc7942_2015	slr0503	tlr2014	Tery_3709	-
AM1_1360	cce_4061	PCC8801_2915	glr0476	MAE_17440	alr4088				CYB_2718	SYNPCC7002_A0360	SynWH7803_2137	Synpcc7942_1391	slr0904	tlr0594	Tery_4765	-
AM1_3770	cce_1525	PCC8801_3098	gll2173	MAE_30050	alr1024				CYB_2863	SYNPCC7002_A2496	SynWH7803_1384	Synpcc7942_1961	sll1636	tlr0843	Tery_4486	-
AM1_3946	cce_3779	PCC8801_2001		MAE_46480	alr4831	PMM0797	P9211_09641	P9215_08921		SYNPCC7002_A1766	SynWH7803_1164	Synpcc7942_1826	slr1540		Tery_4630	-
AM1_3879	cce_3836	PCC8801_1574		MAE_06170	all4556	PMM1370		P9215_16011		SYNPCC7002_A2355	SynWH7803_0017	Synpcc7942_2067	sll0586	tlr1147	Tery_3929	-
AM1_5461#ec:2.7.7.19		PCC8801_1970	gll2924#ec:2.7.7.19	MAE_51170#ec:2.7.7.19	all3136#ec:2.7.7.19		P9211_01561		CYB_2855#ec:2.7.7.19	SYNPCC7002_A1495		Synpcc7942_0791#ec:2.7.7.19	sll0825#ec:2.7.7.19	tlr0715#ec:3.1.4.-	Tery_1064	ec:3.1.4.-~0.0625#ec:2.7.7.19~0.4375
AM1_1847	cce_0894	PCC8801_2028	glr2507	MAE_13580	all4276				CYB_1350	SYNPCC7002_A1640	SynWH7803_1972	Synpcc7942_1017	slr0989	tll0175	Tery_2125	-
AM1_4029	cce_2029	PCC8801_2120	glr3263	MAE_51270	alr4067				CYB_1828	SYNPCC7002_A0770	SynWH7803_1312	Synpcc7942_0514	slr0250	tll1572	Tery_2273	-
AM1_1142	cce_1388	PCC8801_0875	gll2271	MAE_08140	alr4044				CYB_2369	SYNPCC7002_A2003	SynWH7803_2296	Synpcc7942_0616	sll1670	tll0761	Tery_0712	-
AM1_4429	cce_2571	PCC8801_1142	glr2644	MAE_44285	alr3855				CYB_2351	SYNPCC7002_A2576	SynWH7803_0352	Synpcc7942_0293	slr0443	tll1059	Tery_3918	-
AM1_0108	cce_3288	PCC8801_0091	glr4266	MAE_46800	alr4373				CYB_1288	SYNPCC7002_A0687	SynWH7803_1265	Synpcc7942_1932	slr0013	tlr0729	Tery_2251	-
AM1_2465	cce_0653	PCC8801_2130		MAE_33690	all5218	PMM0842	P9211_09231	P9215_10591	CYB_2411		SynWH7803_1100	Synpcc7942_1289	sll0887	tll1080		-
AM1_5922	cce_1353	PCC8801_0290	glr2266	MAE_02360	alr4398		P9211_00501			SYNPCC7002_A0613	SynWH7803_2400	Synpcc7942_0874	sll1366	tlr1613	Tery_1543	-
AM1_2743	cce_3708	PCC8801_1953	gvip422	MAE_44310	all0623				CYB_2175	SYNPCC7002_A1583	SynWH7803_0216	Synpcc7942_1717	sll1831	tll1663	Tery_2056	-
AM1_5188		PCC8801_4129		MAE_39080	all0086	PMM1621	P9211_17471	P9215_18951	CYB_2493	SYNPCC7002_A1526	SynWH7803_0173	Synpcc7942_0299		tlr0939	Tery_1151	-
AM1_1653	cce_2349	PCC8801_1201	gvip509	MAE_50590	alr2309				CYB_2625	SYNPCC7002_A2571	SynWH7803_0437	Synpcc7942_0625	slr0692	tlr0740	Tery_3015	-
AM1_5370	cce_3965	PCC8801_4152	glr3379	MAE_42030	alr4077				CYB_2585	SYNPCC7002_A2480	SynWH7803_0440	Synpcc7942_0657	slr1583	tlr2065	Tery_2697	-
	cce_1619	PCC8801_3674	gll2643	MAE_12590	alr4682	PMM1192	P9211_12791	P9215_14061		SYNPCC7002_A0034	SynWH7803_1909	Synpcc7942_0173	sll0895	tlr0927		-
AM1_1790	cce_3029	PCC8801_2909	glr3336	MAE_54370	alr0576				CYB_2020	SYNPCC7002_A1986	SynWH7803_1740	Synpcc7942_2355	slr0058	tlr1101	Tery_1468	-
AM1_3090	cce_1773	PCC8801_0364	glr2233	MAE_13020	alr3417				CYB_2238	SYNPCC7002_A0993	SynWH7803_1902	Synpcc7942_1619	slr0816	tll0077	Tery_4712	-
AM1_2466	cce_1668	PCC8801_3429		MAE_33710	all5219	PMM0843	P9211_09221	P9215_10581	CYB_2405		SynWH7803_1101	Synpcc7942_1127	slr1322	tll0529		-
AM1_2216	cce_1827	PCC8801_4227	gvip507	MAE_36740	all5073				CYB_2703	SYNPCC7002_A0690	SynWH7803_0330	Synpcc7942_0357	slr1515	tlr2249	Tery_3696	-
AM1_1504	cce_2010~cce_2697	PCC8801_1642	glr1926		all1682~all5184	PMM1630	P9211_17571	P9215_19041	CYB_2114	SYNPCC7002_A0273	SynWH7803_0152	Synpcc7942_1269	slr1216		Tery_2352	-
AM1_5556	cce_3103~cce_0290	PCC8801_0951~PCC8801_3249	gvip347	MAE_27270	asr0843~asr0742	PMM0987	P9211_00751~P9211_11801	P9215_10981	CYB_1229	SYNPCC7002_A1741	SynWH7803_2138		ssl0601	tsl0038	Tery_4602	-
AM1_3329	cce_1761	PCC8801_2000	glr3684			PMM0851	P9211_09091	P9215_10491	CYB_0748	SYNPCC7002_A1953	SynWH7803_1112	Synpcc7942_1885		tlr0803	Tery_4648	-
AM1_5752	cce_4605	PCC8801_3082	glr3443		alr0191	PMM0977		P9215_10851	CYB_1041	SYNPCC7002_A1940	SynWH7803_2438	Synpcc7942_0177	slr1174		Tery_3449	-
AM1_0611	cce_4070	PCC8801_0060	glr3448		alr3052	PMM0978		P9215_10861	CYB_1176	SYNPCC7002_A0686	SynWH7803_2437	Synpcc7942_0803	slr0610		Tery_1946	-
AM1_0393#ec:5.1.3.-	cce_2101	PCC8801_3879	glr1068#ec:5.1.3.-	MAE_45340	all3509#ec:5.1.3.-	PMM1210#ec:5.1.3.-	P9211_12841	P9215_14701		SYNPCC7002_A1819	SynWH7803_0245			tll1200#ec:5.1.3.-	Tery_2514#ec:5.1.3.2	ec:5.1.3.2~0.0625#ec:5.1.3.-~0.3125
AM1_3895	cce_3564	PCC8801_1728		MAE_07030	all0403	PMM0739	P9211_08401	P9215_08341	CYB_0374	SYNPCC7002_A2074	SynWH7803_1207			tlr1260	Tery_0040	-
AM1_1384	cce_2580~cce_3835	PCC8801_0805~PCC8801_3606	glr1776	MAE_50820~MAE_61610	all3891~all0177~all4444	PMM0042	P9211_00471	P9215_00501	CYB_1772	SYNPCC7002_A1743	SynWH7803_2406#ec:1.-.-.-	Synpcc7942_1810	sll1521#ec:1.-.-.-~sll0219#ec:1.-.-.-	tll1373	Tery_0770	ec:1.-.-.-~0.125
AM1_2056	cce_1613	PCC8801_2803	glr3541	MAE_39100	alr2326				CYB_2534#ec:3.4.11.-	SYNPCC7002_A1862	SynWH7803_1256	Synpcc7942_1394	slr0031	tlr1752	Tery_1038	ec:3.4.11.-~0.0625
AM1_2800#ec:2.7.13.3	cce_4426#ec:2.7.13.3		gll1686#ec:2.7.3.-	MAE_49890#ec:2.7.13.3	all3587#ec:2.7.13.3				CYB_1410#ec:2.7.13.3	SYNPCC7002_A1363#ec:2.7.13.3		Synpcc7942_1586#ec:2.7.13.3	slr0640#ec:2.7.13.3	tll2351#ec:2.7.13.3	Tery_3210#ec:2.7.13.3	ec:2.7.3.-~0.0625#ec:2.7.13.3~0.625
	cce_4134	PCC8801_3898		MAE_07970#ec:3.1.1.3	alr1352#ec:3.1.1.3	PMM0592#ec:3.1.1.3	P9211_10581	P9215_06741#ec:3.1.1.3		SYNPCC7002_A1441#ec:3.1.1.3	SynWH7803_0766#ec:3.1.1.3		sll1969#ec:3.1.1.3		Tery_3549#ec:3.1.1.3	ec:3.1.1.3~0.5
AM1_4364#ec:3.4.24.-~AM1_2130#ec:3.4.24.-	cce_1270#ec:3.4.24.-~cce_1953#ec:3.4.24.-	PCC8801_1842#ec:3.4.24.-~PCC8801_0614#ec:3.4.24.-	gvip356#ec:3.4.24.-	MAE_51380#ec:3.4.24.-~MAE_14370#ec:3.4.24.-	all3642#ec:3.4.24.-~all4776#ec:3.4.24.-	PMM0743#ec:3.4.24.-	P9211_08451#ec:3.4.24.-	P9215_08371#ec:3.4.24.-	CYB_0004#ec:3.4.24.-	SYNPCC7002_A1176~SYNPCC7002_A0349#ec:3.4.24.-	SynWH7803_1216#ec:3.4.24.-	Synpcc7942_0942#ec:3.4.24.-~Synpcc7942_0998#ec:3.4.24.-	slr1390#ec:3.4.24.-~slr0228#ec:3.4.24.-	tll1832#ec:3.4.24.-~tll0734#ec:3.4.24.-	Tery_4594#ec:3.4.24.-~Tery_3253#ec:3.4.24.-	ec:3.4.24.-~1
AM1_4031#ec:1.18.-.-	cce_3398#ec:1.18.-.-	PCC8801_1523		MAE_51290	alr4065#ec:1.18.-.-				CYB_0813#ec:1.18.-.-	SYNPCC7002_A1851	SynWH7803_2151#ec:1.18.-.-	Synpcc7942_1734#ec:1.18.-.-	sll0554#ec:1.18.-.-	tll0113#ec:1.18.-.-	Tery_1567	ec:1.18.-.-~0.5
	cce_2656#ec:4.-.-.-	PCC8801_3079#ec:4.-.-.-	gvip185#ec:4.-.-.-	MAE_27970#ec:4.-.-.-	alr0532#ec:4.-.-.-				CYB_2736#ec:4.-.-.-~CYB_0942#ec:4.-.-.-	SYNPCC7002_A2213#ec:4.-.-.-	SynWH7803_0477#ec:4.-.-.-	Synpcc7942_1054#ec:4.-.-.-	slr1878#ec:4.-.-.-	tlr1961#ec:4.-.-.-	Tery_5047#ec:4.-.-.-	ec:4.-.-.-~0.75
AM1_4059#ec:2.7.7.7			glr2408#ec:2.7.7.7		alr3018#ec:2.7.7.7	PMM0675#ec:2.7.7.7	P9211_07891#ec:3.2.2.-	P9215_07601#ec:2.7.7.7	CYB_2404#ec:3.2.2.-		SynWH7803_1474#ec:2.7.7.7	Synpcc7942_2543#ec:2.7.7.7		tll1956#ec:2.7.7.7	Tery_0413#ec:2.7.7.7	ec:3.2.2.-~0.125#ec:2.7.7.7~0.5625
AM1_2376	cce_2909	PCC8801_2787	gvip173~gvip267	MAE_10260	alr0022				CYB_1439	SYNPCC7002_A1929	SynWH7803_2027	Synpcc7942_0326	slr1986	tll0956	Tery_3649	-
AM1_5442~AM1_5515~AM1_3957	cce_1607~cce_1606	PCC8801_1205	gvip492	MAE_36530~MAE_42660	all4148	PMM1352	P9211_14071	P9215_15811	CYB_1598	SYNPCC7002_A2325~SYNPCC7002_A2326	SynWH7803_1979	Synpcc7942_1499	ssl0020	tsl1009	Tery_0914~Tery_0916~Tery_0915	-
AM1_3449#ec:3.4.21.92	cce_0641#ec:3.4.21.92~cce_4439#ec:3.4.21.92	PCC8801_2924#ec:3.4.21.92~PCC8801_3535#ec:3.4.21.92		MAE_11870#ec:3.4.21.92~MAE_62720#ec:3.4.21.92	alr1238#ec:3.4.21.92~alr3683#ec:3.4.21.92	PMM1656#ec:3.4.21.92~PMM0742#ec:3.4.21.92	P9211_17821#ec:3.4.21.92~P9211_08441#ec:3.4.21.92	P9215_08361#ec:3.4.21.92~P9215_19291#ec:3.4.21.92	CYB_2581#ec:3.4.21.92	SYNPCC7002_A1847#ec:3.4.21.92~SYNPCC7002_A1535#ec:3.4.21.92	SynWH7803_0070#ec:3.4.21.92~SynWH7803_1214#ec:3.4.21.92	Synpcc7942_2525#ec:3.4.21.92~Synpcc7942_1554#ec:3.4.21.92	sll0534#ec:3.4.21.92~slr0542#ec:3.4.21.92	tlr0509#ec:3.4.21.92	Tery_0585#ec:3.4.21.92~Tery_1514#ec:3.4.21.92	ec:3.4.21.92~0.9375
AM1_4215	cce_3207	PCC8801_1352	gvip161	MAE_48330	alr0617				CYB_2841	SYNPCC7002_A1822	SynWH7803_0483~SynWH7803_2155	Synpcc7942_2031	slr2049	tll1699	Tery_3908	-
AM1_5085	cce_4297	PCC8801_4073		MAE_22590	alr5186~alr2207	PMM1681	P9211_18091	P9215_19541	CYB_0557		SynWH7803_2431	Synpcc7942_1119	slr0305		Tery_1993	-
AM1_3956~AM1_4651	cce_2619	PCC8801_4268		MAE_45910	alr0140	PMM1049	P9211_11431	P9215_11841		SYNPCC7002_A0393	SynWH7803_1608	Synpcc7942_0821		tll1458	Tery_3355	-
AM1_3489	cce_0884	PCC8801_3293		MAE_18360	all4573	PMM0724	P9211_08641	P9215_08111	CYB_1913~CYB_1075	SYNPCC7002_A2286	SynWH7803_1244		sll0682		Tery_3539	-
AM1_5526#ec:1.8.98.1	cce_3228#ec:1.8.98.1	PCC8801_2945#ec:1.8.98.1	glr2945#ec:1.3.99.1	MAE_45610#ec:1.8.98.1	all3341#ec:1.8.98.1				CYB_1348	SYNPCC7002_A0835			slr0201#ec:1.8.98.1	tlr0979#ec:1.3.99.1	Tery_0453#ec:1.3.99.1	ec:1.3.99.1~0.1875#ec:1.8.98.1~0.375
AM1_0648~AM1_5039	cce_0368~cce_3040	PCC8801_3116	glr2000~gll0492	MAE_06460	alr0447~all0439~alr1507#ec:3.6.3.-	PMM0434	P9211_04311	P9215_05131	CYB_0738	SYNPCC7002_A0910	SynWH7803_1885	Synpcc7942_1414	slr0544	tlr1769		ec:3.6.3.-~0.0625
AM1_4606#ec:5.2.1.8						PMM0894#ec:5.2.1.8	P9211_08701#ec:5.2.1.8	P9215_09981#ec:5.2.1.8	CYB_1473#ec:5.2.1.8	SYNPCC7002_A1626#ec:5.2.1.8	SynWH7803_1251#ec:5.2.1.8	Synpcc7942_1431#ec:5.2.1.8	slr1251#ec:5.2.1.8		Tery_0301#ec:5.2.1.8	ec:5.2.1.8~0.625
AM1_2262#ec:2.6.1.51	cce_2871#ec:2.6.1.51	PCC8801_3795#ec:2.6.1.51			alr1004#ec:2.6.1.51	PMM0919#ec:2.6.1.51	P9211_10251#ec:2.6.1.51	P9215_09711#ec:2.6.1.51		SYNPCC7002_A0177#ec:2.6.1.51	SynWH7803_1345#ec:2.6.1.51	Synpcc7942_2160#ec:2.6.1.51				ec:2.6.1.51~0.625
AM1_2463#ec:1.1.1.284	cce_1588#ec:1.1.1.284	PCC8801_3587#ec:1.1.1.284	glr4425#ec:1.1.1.284	MAE_21280#ec:1.1.1.284	all2810#ec:1.1.1.284					SYNPCC7002_A0868#ec:1.1.1.284	SynWH7803_0877#ec:1.1.1.284		sll0990#ec:1.1.1.284		Tery_2840#ec:1.1.1.284	ec:1.1.1.284~0.625
AM1_0744#ec:2.7.7.7	cce_4723#ec:2.7.7.7	PCC8801_3718#ec:2.7.7.7		MAE_37530#ec:2.7.7.7	alr1054#ec:2.7.7.7					SYNPCC7002_A2384#ec:2.7.7.7		Synpcc7942_0570#ec:2.7.7.7	sll1572#ec:2.7.7.7	tll2069#ec:2.7.7.7	Tery_1905#ec:2.7.7.7	ec:2.7.7.7~0.625
AM1_2188#ec:2.7.7.33		PCC8801_3335#ec:2.7.7.33	gvip305#ec:2.7.7.33	MAE_10830#ec:2.7.7.33	alr2825#ec:2.7.7.33	PMM1204#ec:2.7.7.33	P9211_12931#ec:2.7.7.33					Synpcc7942_0062#ec:2.7.7.33	slr0983#ec:2.7.7.33		Tery_2260#ec:2.7.7.33	ec:2.7.7.33~0.625
AM1_4859~AM1_0599	cce_2904	PCC8801_4194	gll2586#ec:3.4.-.-	MAE_20830	alr2743#ec:3.4.-.-	PMM0746#ec:3.4.-.-	P9211_10171	P9215_08401	CYB_0732#ec:3.4.24.-	SYNPCC7002_A2494	SynWH7803_1336		sll2008#ec:3.4.-.-			ec:3.4.-.-~0.25#ec:3.4.24.-~0.0625
AM1_5316#ec:3.5.4.4	cce_4185#ec:3.5.4.4	PCC8801_4213#ec:3.5.4.4	glr0121#ec:3.5.4.4	MAE_50410#ec:3.5.4.4	all4418#ec:3.5.4.4				CYB_2006#ec:3.5.4.4			Synpcc7942_2410#ec:3.5.4.4		tlr1233#ec:3.5.4.4	Tery_3281#ec:3.5.4.4	ec:3.5.4.4~0.625
AM1_5703#ec:3.1.3.18	cce_1821#ec:3.1.3.18	PCC8801_1831#ec:3.1.3.18		MAE_61210#ec:3.1.3.18	all0135#ec:3.1.3.18					SYNPCC7002_A2154#ec:3.1.3.18		Synpcc7942_0693#ec:3.1.3.18	slr1762#ec:3.1.3.18	tll1470#ec:3.1.3.18	Tery_4662#ec:3.1.3.18	ec:3.1.3.18~0.625
AM1_3947#ec:2.7.1.11	cce_0669#ec:2.7.1.11	PCC8801_3930#ec:2.7.1.11		MAE_52710#ec:2.7.1.11	alr1913#ec:2.7.1.11				CYB_2199#ec:2.7.1.11	SYNPCC7002_A0162#ec:2.7.1.11		Synpcc7942_0592#ec:2.7.1.11	sll1196#ec:2.7.1.11	tll1316#ec:2.7.1.11		ec:2.7.1.11~0.625
AM1_5605#ec:3.1.3.16	cce_0316#ec:3.1.3.16	PCC8801_0160#ec:3.1.3.16		MAE_44630#ec:3.1.3.16	alr4516#ec:3.1.3.16				CYB_0947#ec:3.1.3.16	SYNPCC7002_A0453#ec:3.1.3.16			sll1771#ec:3.1.3.16	tlr2243#ec:3.1.3.16	Tery_3297#ec:3.1.3.16	ec:3.1.3.16~0.625
AM1_1006#ec:1.2.1.41	cce_2383#ec:1.2.1.41	PCC8801_1762#ec:1.2.1.41		MAE_32260#ec:1.2.1.41	alr3995#ec:1.2.1.41				CYB_0553#ec:1.2.1.41	SYNPCC7002_A0583#ec:1.2.1.41		Synpcc7942_2243#ec:1.2.1.41	sll0461#ec:1.2.1.41	tlr1710#ec:1.2.1.41		ec:1.2.1.41~0.625
AM1_6392#ec:3.2.1.24	cce_1203#ec:3.2.1.24	PCC8801_2444#ec:3.2.1.24	glr0080#ec:3.2.1.24	MAE_36540#ec:3.2.1.24	all0848#ec:3.2.1.24					SYNPCC7002_A1252#ec:3.2.1.24		Synpcc7942_1703#ec:3.2.1.24	slr0323#ec:3.2.1.24		Tery_3192#ec:3.2.1.24	ec:3.2.1.24~0.625
AM1_3056#ec:3.5.4.16	cce_1501#ec:3.5.4.16	PCC8801_0864#ec:3.5.4.16		MAE_22860#ec:3.5.4.16	all4721#ec:3.5.4.16	PMM0536#ec:3.5.4.16	P9211_14731#ec:3.5.4.16	P9215_06171#ec:3.5.4.16			SynWH7803_0658#ec:3.5.4.16				Tery_4616#ec:3.5.4.16	ec:3.5.4.16~0.625
AM1_0404#ec:2.7.7.24	cce_2549#ec:2.7.7.24	PCC8801_0480#ec:2.7.7.24	gvip449#ec:2.7.7.24	MAE_00200#ec:2.7.7.24	alr4491#ec:2.7.7.24							Synpcc7942_2101#ec:2.7.7.24	sll0207#ec:2.7.7.24	tll0457#ec:2.7.7.24	Tery_1537#ec:2.7.7.24	ec:2.7.7.24~0.625
AM1_2170#ec:5.4.2.8	cce_2061#ec:5.4.2.8		gll3341#ec:5.4.2.8	MAE_40260#ec:5.4.2.8	alr2361#ec:5.4.2.8					SYNPCC7002_A0950#ec:5.4.2.8		Synpcc7942_0498#ec:5.4.2.8	sll1496#ec:5.4.2.8	tlr0436#ec:5.4.2.8	Tery_3188#ec:5.4.2.8	ec:5.4.2.8~0.625
AM1_3753#ec:4.2.1.113		PCC8801_1207#ec:4.2.1.113		MAE_58420#ec:4.2.1.113	alr0034#ec:4.2.1.113				CYB_0729#ec:4.2.1.113	SYNPCC7002_A2642#ec:4.2.1.113		Synpcc7942_1020#ec:4.2.1.113	sll0409#ec:4.2.1.113	tlr1174#ec:4.2.1.113	Tery_4068#ec:4.2.1.113	ec:4.2.1.113~0.625
AM1_4810#ec:3.1.13.1	cce_3346#ec:3.1.13.1	PCC8801_1668#ec:3.1.13.1	gll1616#ec:3.1.13.1	MAE_46880#ec:3.1.13.1	all4450#ec:3.1.13.1						SynWH7803_1293#ec:3.1.13.1	Synpcc7942_1124#ec:3.1.13.1		tlr0652#ec:3.1.13.1	Tery_3730#ec:3.1.13.1	ec:3.1.13.1~0.625
AM1_2020#ec:6.1.1.22	cce_2282#ec:6.1.1.22	PCC8801_3170#ec:6.1.1.22		MAE_04410#ec:6.1.1.22	alr3658#ec:6.1.1.22					SYNPCC7002_A2468#ec:6.1.1.22		Synpcc7942_0830#ec:6.1.1.22	sll0495#ec:6.1.1.22	tlr2473#ec:6.1.1.22	Tery_2246#ec:6.1.1.22	ec:6.1.1.22~0.625
AM1_4566#ec:6.3.3.2		PCC8801_3715#ec:6.3.3.2	glr0759#ec:6.3.3.2	MAE_58290#ec:6.3.3.2	all4825#ec:6.3.3.2				CYB_0394#ec:6.3.3.2	SYNPCC7002_A1235#ec:6.3.3.2		Synpcc7942_1300#ec:6.3.3.2	sll1643#ec:6.3.3.2	tll0980#ec:6.3.3.2		ec:6.3.3.2~0.625
AM1_1389#ec:2.5.1.54			glr0734#ec:2.5.1.54		all0574#ec:2.5.1.54	PMM1699#ec:2.5.1.54	P9211_18331#ec:2.5.1.54	P9215_19721#ec:2.5.1.54	CYB_1407#ec:2.5.1.54		SynWH7803_2504#ec:2.5.1.54	Synpcc7942_2501#ec:2.5.1.54		tll1569#ec:2.5.1.54		ec:2.5.1.54~0.625
	cce_3553#ec:3.5.1.1	PCC8801_3590#ec:3.5.1.1	glr0035#ec:3.5.1.1	MAE_16860#ec:3.5.1.1	all3922#ec:3.5.1.1				CYB_2005#ec:3.5.1.1	SYNPCC7002_A0824#ec:3.5.1.1			sll0422#ec:3.5.1.1	tlr0704#ec:3.5.1.1	Tery_0258#ec:3.5.1.1	ec:3.5.1.1~0.625
	cce_1595#ec:1.5.99.8	PCC8801_0117#ec:1.5.99.8	gvip380#ec:1.5.99.8	MAE_52300#ec:1.5.99.8	alr0540#ec:1.5.99.8				CYB_0516#ec:1.5.99.8	SYNPCC7002_A1071#ec:1.5.99.8			sll1561#ec:1.5.99.8	tlr0416#ec:1.5.99.8	Tery_3446#ec:1.5.99.8	ec:1.5.99.8~0.625
	cce_2236#ec:3.4.15.6	PCC8801_0959#ec:3.4.15.6	gll4127#ec:3.4.15.6	MAE_27450#ec:3.4.15.6	all3880#ec:3.4.15.6				CYB_2043#ec:3.4.15.6	SYNPCC7002_A2406#ec:3.4.15.6			slr2001#ec:3.4.15.6	tlr2169#ec:3.4.15.6	Tery_1964#ec:3.4.15.6	ec:3.4.15.6~0.625
AM1_2626#ec:6.3.3.3	cce_3516#ec:6.3.3.3	PCC8801_2678#ec:6.3.3.3	gvip476#ec:6.3.3.3	MAE_50720#ec:6.3.3.3	all4667#ec:6.3.3.3					SYNPCC7002_A2727#ec:6.3.3.3			slr0523#ec:6.3.3.3	tlr0206#ec:6.3.3.3	Tery_1842#ec:6.3.3.3	ec:6.3.3.3~0.625
AM1_4550#ec:1.13.11.27	cce_1311#ec:1.13.11.27	PCC8801_3411#ec:1.13.11.27	glr3091#ec:1.13.11.27	MAE_17410#ec:1.13.11.27	all0771#ec:1.13.11.27				CYB_0246#ec:1.13.11.27	SYNPCC7002_A2710#ec:1.13.11.27			slr0090#ec:1.13.11.27		Tery_4182#ec:1.13.11.27	ec:1.13.11.27~0.625
AM1_5109#ec:3.5.1.5				MAE_61330#ec:3.5.1.5	alr3670#ec:3.5.1.5	PMM0963#ec:3.5.1.5		P9215_09251#ec:3.5.1.5	CYB_0023#ec:3.5.1.5	SYNPCC7002_A0193#ec:3.5.1.5			sll1750#ec:3.5.1.5	tlr0005#ec:3.5.1.5	Tery_0752#ec:3.5.1.5	ec:3.5.1.5~0.625
AM1_5104#ec:3.5.1.5				MAE_45220#ec:3.5.1.5	alr3667#ec:3.5.1.5	PMM0965#ec:3.5.1.5		P9215_09231#ec:3.5.1.5	CYB_2370#ec:3.5.1.5	SYNPCC7002_A1319#ec:3.5.1.5			slr1256#ec:3.5.1.5	tlr0981#ec:3.5.1.5	Tery_0746#ec:3.5.1.5	ec:3.5.1.5~0.625
AM1_2970	cce_3641	PCC8801_1017	glr3421	MAE_20490	alr1619				CYB_1657	SYNPCC7002_A2230		Synpcc7942_0068	sll0489	tlr1473	Tery_2411	-
AM1_1721	cce_1630	PCC8801_3352	glr1811	MAE_28290	all1964				CYB_2501	SYNPCC7002_A0139		Synpcc7942_1404	slr1837	tll2099	Tery_2305	-
	cce_3571	PCC8801_1226	gvip153	MAE_46230	all3653				CYB_0186	SYNPCC7002_A2140	SynWH7803_1288	Synpcc7942_0240	sll0928	tll1551	Tery_4799	-
	cce_3583	PCC8801_0672	gsr2714	MAE_22040	asl2354	PMM1482		P9215_17511	CYB_1247	SYNPCC7002_A0858		Synpcc7942_1759	ssr1789		Tery_1910	-
AM1_1744	cce_4147	PCC8801_1919		MAE_48130	alr4579				CYB_0950	SYNPCC7002_A1926	SynWH7803_1341	Synpcc7942_2000#ec:2.4.1.129	slr1710	tlr1491	Tery_0021	ec:2.4.1.129~0.0625
AM1_6049	cce_3627	PCC8801_2645	glr4290	MAE_26790	all1871				CYB_1692	SYNPCC7002_A1180		Synpcc7942_0418	slr0376	tlr1877	Tery_1046	-
AM1_4346	cce_1272	PCC8801_0575		MAE_02140	alr4610	PMM0777	P9211_09851	P9215_08711		SYNPCC7002_A2202	SynWH7803_1134	Synpcc7942_1840	sll0577			-
AM1_0704	cce_3317	PCC8801_1847	glr1447	MAE_59010	alr4839				CYB_0065	SYNPCC7002_A1357		Synpcc7942_1891	slr0755	tll0798	Tery_4322	-
AM1_3887	cce_0589	PCC8801_2013	gvip260	MAE_56280	alr4251				CYB_1519	SYNPCC7002_A0167	SynWH7803_0984~SynWH7803_0752	Synpcc7942_1630~Synpcc7942_0239	sll1796	tll1283	Tery_2561	-
AM1_0525	cce_2566	PCC8801_4329	glr2668	MAE_52920	all3853				CYB_2489	SYNPCC7002_A1924		Synpcc7942_1510	slr1564	tlr0738	Tery_3916	-
AM1_3120	cce_0434	PCC8801_2777		MAE_15780	all3329				CYB_0187	SYNPCC7002_A1212	SynWH7803_1841	Synpcc7942_2349	sll1533	tll0554	Tery_4672	-
AM1_5494	cce_0135	PCC8801_4218	glr2155	MAE_36510	alr4404				CYB_0113	SYNPCC7002_A0320		Synpcc7942_2449	slr1198	tlr2261	Tery_5038	-
	cce_2654	PCC8801_3077	gvip181	MAE_24480	alr0530				CYB_2737	SYNPCC7002_A2211	SynWH7803_0503	Synpcc7942_1050	sll1580	tlr1959	Tery_4104	-
AM1_5747	cce_3694	PCC8801_3929		MAE_23580	all2750				CYB_0156	SYNPCC7002_A1386	SynWH7803_0295	Synpcc7942_0072	slr1206	tll1929	Tery_1002	-
AM1_3091	cce_1363	PCC8801_4059	glr2232	MAE_04010	alr3416				CYB_2239	SYNPCC7002_A0992		Synpcc7942_1618	slr1472	tll0599	Tery_4711	-
AM1_3954	cce_2104	PCC8801_3870	gll3754	MAE_13330	alr1796				CYB_2119	SYNPCC7002_A2337		Synpcc7942_0312	sll0189	tll1737	Tery_0733	-
AM1_1968	cce_1973	PCC8801_3089	gvip370	MAE_28940	all1221				CYB_2279	SYNPCC7002_A0975		Synpcc7942_2513	sll0634	tlr0179	Tery_4795	-
AM1_0919	cce_2444	PCC8801_4027	gsl2061	MAE_17050	asr3294				CYB_2818	SYNPCC7002_A0285		Synpcc7942_1781	slr0821	tsr0983	Tery_4349	-
AM1_5194				MAE_28390	alr1160	PMM0947	P9211_06971	P9215_09431	CYB_2830	SYNPCC7002_A0386	SynWH7803_1065	Synpcc7942_2118	slr0957	tsl1703		-
AM1_3316	cce_0452	PCC8801_3803	glr1920	MAE_35150	alr2081				CYB_2499	SYNPCC7002_A0128		Synpcc7942_2585	slr0846	tll0169	Tery_1860	-
AM1_6051	cce_3625	PCC8801_2647	glr4288	MAE_26810	all1873				CYB_1690	SYNPCC7002_A1182		Synpcc7942_0416	slr0373	tlr1875	Tery_1048	-
AM1_2878	cce_2535	PCC8801_3807	gvip439	MAE_43650	all4018				CYB_2918	SYNPCC7002_A1458		Synpcc7942_2333	slr1734	tll0539	Tery_0685	-
AM1_1985	cce_3651	PCC8801_1901	gll4124	MAE_41380	alr1556				CYB_1186	SYNPCC7002_A1455		Synpcc7942_0445	sll0833	tlr1151	Tery_2957	-
AM1_0595	cce_3000	PCC8801_2321		MAE_02560	alr1097	PMM0716			CYB_2365	SYNPCC7002_A0589	SynWH7803_1075	Synpcc7942_1938	slr0944		Tery_3275	-
AM1_1494	cce_2250	PCC8801_0905	gll0450	MAE_33720	alr4660				CYB_1907	SYNPCC7002_A2777		Synpcc7942_1914	slr1732	tll0840	Tery_3895	-
AM1_3200	cce_1684	PCC8801_2760		MAE_23740	all1841				CYB_0209	SYNPCC7002_A2376	SynWH7803_0970	Synpcc7942_1472	slr2010	tll1816	Tery_1616	-
AM1_4372	cce_2729	PCC8801_2066	gsl4316	MAE_38700	alr4308				CYB_1311	SYNPCC7002_A2395		Synpcc7942_0891	sll0944	tlr1468	Tery_0672	-
AM1_1459	cce_4698	PCC8801_2736	glr2792	MAE_50780	all3116				CYB_0277	SYNPCC7002_A0014		Synpcc7942_1930	slr1702	tlr2221	Tery_2247	-
AM1_4338	cce_2273	PCC8801_2541	glr3673	MAE_17670	all1701				CYB_0133	SYNPCC7002_A0581		Synpcc7942_0414	slr0689	tll2362	Tery_2393	-
AM1_4647	cce_1283	PCC8801_4116	gll2537	MAE_21730	all0476				CYB_1024	SYNPCC7002_A2583		Synpcc7942_2311	slr2144	tlr2015	Tery_0206	-
AM1_4211	cce_3556	PCC8801_2322	glr0007	MAE_02570	alr2766	PMM0714			CYB_1316	SYNPCC7002_A0590	SynWH7803_1461	Synpcc7942_0688	sll1957			-
	cce_1006	PCC8801_1414		MAE_30070	all4443	PMM1303	P9211_13511	P9215_15321	CYB_1911		SynWH7803_1750	Synpcc7942_0567	slr0806		Tery_3682	-
AM1_0415	cce_0454	PCC8801_3801	gsr3513	MAE_10070	asr2994	PMM1473			CYB_0150			Synpcc7942_0265	ssr3188	tsl0117	Tery_2431	-
AM1_3572	cce_3388	PCC8801_0913	gll0826	MAE_42400	alr2851				CYB_1819	SYNPCC7002_A1183	SynWH7803_0332	Synpcc7942_0360	sll0524		Tery_3390	-
AM1_3204	cce_1680	PCC8801_2756		MAE_23700	all1837				CYB_0214	SYNPCC7002_A2380	SynWH7803_0966	Synpcc7942_1468	slr2012	tll1812	Tery_1620	-
	cce_4272	PCC8801_2454	glr1832	MAE_48380	alr0882				CYB_0692	SYNPCC7002_A2150	SynWH7803_0521	Synpcc7942_0700	slr0244	tlr1526	Tery_4503	-
AM1_3328	cce_4612	PCC8801_1976		MAE_31860	asr2932				CYB_2042	SYNPCC7002_A2085	SynWH7803_1838	Synpcc7942_2395	ssl2781	tsr0968	Tery_2876	-
AM1_3600	cce_4142	PCC8801_0335	gll1739	MAE_02820	alr3280				CYB_1458	SYNPCC7002_A1970		Synpcc7942_1923	slr1545	tlr2109	Tery_4370	-
AM1_4472	cce_4179	PCC8801_0034	gll0544	MAE_28220	alr3529				CYB_0737	SYNPCC7002_A2136		Synpcc7942_1701	sll0162	tlr0342	Tery_4318	-
AM1_4479	cce_0287	PCC8801_3701		MAE_57840	all1673				CYB_0810	SYNPCC7002_A2799	SynWH7803_1123	Synpcc7942_0991	slr1596	tll0748	Tery_3436	-
AM1_5384	cce_4279	PCC8801_1600	gvip285	MAE_47900	all0864				CYB_1793	SYNPCC7002_A1799		Synpcc7942_1424	sll1032	tll0943	Tery_3847	-
AM1_4044	cce_2407	PCC8801_4058		MAE_18630	alr5279		P9211_03661			SYNPCC7002_A1335	SynWH7803_0541	Synpcc7942_1321	slr1800	tll0399	Tery_2373	-
	cce_1008	PCC8801_1116	gll3036	MAE_25790		PMM1690	P9211_18221	P9215_19631		SYNPCC7002_A0280	SynWH7803_2462	Synpcc7942_1332	sll2011		Tery_0080	-
AM1_3202	cce_1682	PCC8801_2758		MAE_23720	asl1839				CYB_0211	SYNPCC7002_A2378	SynWH7803_0968	Synpcc7942_1470	ssr3410	tsl1814	Tery_1618	-
AM1_2801	cce_3575	PCC8801_0107	gll3040	MAE_23210	alr5217	PMM0881	P9211_08831			SYNPCC7002_A0644	SynWH7803_1272	Synpcc7942_0849	slr1790			-
AM1_1414		PCC8801_1913	gll2069	MAE_33590		PMM1038		P9215_11721	CYB_2864	SYNPCC7002_A0469	SynWH7803_1086	Synpcc7942_1032	sll0335	tll1971		-
AM1_3769	cce_1524	PCC8801_3097	glr2558	MAE_30040	all1023				CYB_2248	SYNPCC7002_A1199		Synpcc7942_1960	sll1274	tll2367	Tery_4487	-
AM1_5428	cce_3712	PCC8801_1345	gll1275	MAE_40050	all0839				CYB_0059	SYNPCC7002_A2791		Synpcc7942_2124	slr0245	tll0565	Tery_4185	-
AM1_4914#ec:3.1.3.16	cce_2987#ec:3.1.3.16	PCC8801_3470#ec:3.1.3.16		MAE_58230#ec:3.1.3.16	alr4370#ec:3.1.3.16					SYNPCC7002_A1101#ec:3.1.3.16		Synpcc7942_1931#ec:3.1.3.16	sll1387#ec:3.1.3.16	tll2421#ec:3.1.3.16	Tery_2248	ec:3.1.3.16~0.5625
	cce_0986	PCC8801_0692	glr1180	MAE_39700	all0012				CYB_2847	SYNPCC7002_A2010	SynWH7803_2024	Synpcc7942_0329	sll0487	tlr1948	Tery_2206	-
AM1_1226	cce_0683	PCC8801_0414		MAE_23100	all2491				CYB_1406	SYNPCC7002_A1815	SynWH7803_2153	Synpcc7942_1733	sll0088	tlr0491	Tery_4354	-
AM1_3089	cce_0706	PCC8801_0772	glr4367	MAE_08220	all1638				CYB_2203	SYNPCC7002_A1690		Synpcc7942_1283	slr0903	tll1360	Tery_4369	-
AM1_1710	cce_2267	PCC8801_2035	glr1713	MAE_07990	alr2114				CYB_1255	SYNPCC7002_A1391		Synpcc7942_2576	sll0862	tll1190	Tery_0417	-
AM1_4246		PCC8801_1629	glr2913	MAE_57130	alr2376		P9211_12361		CYB_1850	SYNPCC7002_A1651	SynWH7803_1657	Synpcc7942_0210	sll0871	tlr1425		-
	cce_2371	PCC8801_4346		MAE_13310	alr3297		P9211_09181		CYB_0645	SYNPCC7002_A0904	SynWH7803_1103	Synpcc7942_1908	sll0272	tlr0472	Tery_1808	-
	cce_4022		gvip527	MAE_57350	asl4207		P9211_16701		CYB_2605	SYNPCC7002_A1057	SynWH7803_0426	Synpcc7942_2224	ssl3436	tsr0089	Tery_3004	-
AM1_1075	cce_1980	PCC8801_2362		MAE_28510	all0384	PMM1094	P9211_10921	P9215_12301		SYNPCC7002_A1496	SynWH7803_1529	Synpcc7942_1892	sll0765			-
AM1_1807	cce_1927	PCC8801_2911	gsr3796	MAE_20150	asl3609	PMM1495			CYB_0551	SYNPCC7002_A0593		Synpcc7942_2018		tsl1837	Tery_3974	-
AM1_5608	cce_0318	PCC8801_0158	glr4177	MAE_44650	alr4514				CYB_0945	SYNPCC7002_A0455		Synpcc7942_0867	sll1769	tll2145	Tery_3424	-
AM1_2432		PCC8801_3745		MAE_06070	all5102	PMM0563	P9211_05661	P9215_06441		SYNPCC7002_A2700	SynWH7803_0699	Synpcc7942_1173	slr0092		Tery_1201	-
AM1_1789#ec:2.3.1.-	cce_3896#ec:2.3.1.-	PCC8801_1374#ec:2.3.1.-	glr1731#ec:2.3.1.-	MAE_25970#ec:2.3.1.-	all0859#ec:2.3.1.-					SYNPCC7002_A1830#ec:2.3.1.-		Synpcc7942_1172#ec:2.3.1.-	slr0819#ec:2.3.1.-	tll1667#ec:2.3.1.-	Tery_4187#ec:2.3.1.-	ec:2.3.1.-~0.6875
AM1_0938	cce_0915	PCC8801_3104	gll0070	MAE_45690	all0065				CYB_2019	SYNPCC7002_A0079		Synpcc7942_0581	slr1533	tlr0654	Tery_2886	-
AM1_3520	cce_0795	PCC8801_0123	glr1339	MAE_19330	all4371				CYB_0315	SYNPCC7002_A1569		Synpcc7942_1260	slr1971	tll2310	Tery_2250	-
AM1_1395	cce_1578	PCC8801_4173	glr2434	MAE_09710	alr1028				CYB_0487	SYNPCC7002_A0501		Synpcc7942_2453	slr1274	tlr2341	Tery_1605	-
AM1_4578	cce_0823	PCC8801_3127	gll1240	MAE_14430	all4666				CYB_1308	SYNPCC7002_A0745		Synpcc7942_0862	slr0038	tlr2025	Tery_2748	-
AM1_2653#ec:3.6.3.-	cce_2735#ec:3.6.3.-	PCC8801_1369#ec:3.6.3.-		MAE_36700#ec:3.6.3.-	alr4849#ec:3.6.3.-				CYB_0849#ec:3.6.3.-	SYNPCC7002_A2399#ec:3.6.3.-		Synpcc7942_1879#ec:3.6.3.-	slr0835#ec:3.6.3.-	tll1555#ec:3.6.3.-	Tery_1862#ec:3.6.3.-	ec:3.6.3.-~0.6875
AM1_3203	cce_1681	PCC8801_2757		MAE_23710	all1838				CYB_0212	SYNPCC7002_A2379	SynWH7803_0967	Synpcc7942_1469	slr2011	tll1813	Tery_1619	-
	cce_2911	PCC8801_2788	gvip174	MAE_10240	asr0023				CYB_1440	SYNPCC7002_A1928	SynWH7803_2028	Synpcc7942_0325	ssr3383	tsl0955	Tery_3647	-
AM1_1336~AM1_3110#ec:1.2.1.3	cce_2680			MAE_01980#ec:1.2.1.3	alr3672#ec:1.2.1.3	PMM0331#ec:1.2.1.3	P9211_03681	P9215_03571			SynWH7803_0544#ec:1.2.1.3	Synpcc7942_0489#ec:1.2.1.3	slr0091#ec:1.2.1.3		Tery_2652	ec:1.2.1.3~0.4375
AM1_5382	cce_4281	PCC8801_1598	gvip287	MAE_47920	all0866				CYB_1795	SYNPCC7002_A1801		Synpcc7942_1422	sll1030	tll0945	Tery_3850	-
AM1_4649	cce_2052		gll0546	MAE_45330	alr1346		P9211_13211		CYB_2102	SYNPCC7002_A1330	SynWH7803_1718	Synpcc7942_1059	slr0404	tlr1494		-
AM1_0994	cce_0424	PCC8801_4233		MAE_31730	alr2884				CYB_0490	SYNPCC7002_A0289	SynWH7803_1966	Synpcc7942_1218	slr0756	tlr0481	Tery_3803	-
AM1_3768	cce_1523	PCC8801_3096	gll4059	MAE_30030	all1022				CYB_2357	SYNPCC7002_A1945		Synpcc7942_1442	sll0984	tlr1744	Tery_4488	-
AM1_3440	cce_3098	PCC8801_1681	gll3873	MAE_56670	all0385	PMM1383	P9211_08081				SynWH7803_1462	Synpcc7942_2435	slr0065		Tery_4757	-
AM1_0890	cce_4482	PCC8801_2714	gvip404		all0011				CYB_2680	SYNPCC7002_A0740	SynWH7803_2023	Synpcc7942_0330	sll1321	tlr0429	Tery_2205	-
AM1_4220	cce_0862	PCC8801_1647	glr1039	MAE_63110	all3259				CYB_1647	SYNPCC7002_A0932		Synpcc7942_0558	slr1918	tlr2348	Tery_3354	-
AM1_4387	cce_0198	PCC8801_2329	gvip213	MAE_09380	all0602				CYB_0332	SYNPCC7002_A1632		Synpcc7942_1242	slr0395	tll1359	Tery_4333	-
AM1_2686	cce_0679	PCC8801_1581	gll3814	MAE_57150		PMM1143			CYB_1707	SYNPCC7002_A2522	SynWH7803_1624	Synpcc7942_0898	sll1584	tlr0160		-
AM1_3305#ec:3.5.2.10	cce_3959#ec:3.5.2.10	PCC8801_3461#ec:3.5.2.10		MAE_52630#ec:3.5.2.10	all4283		P9211_02571#ec:3.5.2.10				SynWH7803_0339	Synpcc7942_0665	sll0596	tlr1392	Tery_2901	ec:3.5.2.10~0.3125
AM1_5383	cce_4280	PCC8801_1599	gvip286	MAE_47910	all0865				CYB_1794	SYNPCC7002_A1800		Synpcc7942_1423	sll1031	tll0944	Tery_3849	-
AM1_4099	cce_3391	PCC8801_1955	gsl2637	MAE_57600	alr1954				CYB_0447	SYNPCC7002_A0519		Synpcc7942_1773	slr0287	tll0039	Tery_2537	-
AM1_1677	cce_1322		gsl1716	MAE_11070	asr4959	PMM0574	P9211_05771	P9215_06561			SynWH7803_0734	Synpcc7942_0544	ssl2595	tsr0149		-
AM1_3452	cce_0299	PCC8801_1937	gvip188	MAE_42270	alr3055				CYB_2276	SYNPCC7002_A0649		Synpcc7942_1780	slr1199	tll2466	Tery_0504	-
AM1_4368	cce_2495	PCC8801_0391	gvip472	MAE_44350	alr2351				CYB_1994	SYNPCC7002_A0220		Synpcc7942_1227	sll0766	tlr1707	Tery_2667	-
	cce_0885	PCC8801_3294		MAE_18370	all4574	PMM0723	P9211_08651	P9215_08101	CYB_1076	SYNPCC7002_A2285	SynWH7803_1245		sll0681		Tery_3538	-
AM1_4027~AM1_4043	cce_2027~cce_1246	PCC8801_0138~PCC8801_2122	gvip459~gvip124	MAE_51250~MAE_19630	alr4069	PMM1386	P9211_09981	P9215_16231	CYB_2385	SYNPCC7002_A1021~SYNPCC7002_A2427	SynWH7803_1310	Synpcc7942_0512	sll0496~slr0882	tlr0012~tll1570	Tery_0538	-
AM1_3438	cce_1328	PCC8801_0275	glr4142	MAE_24990	all3862				CYB_0382	SYNPCC7002_A0944	SynWH7803_2176	Synpcc7942_2448	slr1521		Tery_4208	-
AM1_1005	cce_2084	PCC8801_2603		MAE_29020		PMM1167	P9211_11541	P9215_13791	CYB_0558	SYNPCC7002_A0567	SynWH7803_0947	Synpcc7942_2599			Tery_1915	-
AM1_0944	cce_0124	PCC8801_1124		MAE_52670	all5003	PMM0421		P9215_04981		SYNPCC7002_A0919	SynWH7803_1785	Synpcc7942_2052		tll1105	Tery_1126	-
AM1_1780	cce_1922	PCC8801_0786	glr2159	MAE_08590	all5250				CYB_0520	SYNPCC7002_A2388		Synpcc7942_0833	sll0102	tlr1766	Tery_3970	-
AM1_3885	cce_2955	PCC8801_4309		MAE_11820	all0259				CYB_2537	SYNPCC7002_A0112	SynWH7803_1977	Synpcc7942_2010	sll0258	tll1285	Tery_2686	-
AM1_2350	cce_4144	PCC8801_2429	gsr3030	MAE_59450	asl2047				CYB_1834	SYNPCC7002_A1643		Synpcc7942_1926	ssr3341	tsr2295	Tery_1172	-
AM1_3848	cce_3507	PCC8801_1479		MAE_02010	alr3361				CYB_1909	SYNPCC7002_A1547	SynWH7803_0985	Synpcc7942_0434	sll0932	tlr0612	Tery_3807	-
AM1_5375	cce_1420	PCC8801_0676	glr2789	MAE_17450	all1606				CYB_1624	SYNPCC7002_A2617		Synpcc7942_1627	slr1603	tll1453	Tery_0643	-
AM1_3201	cce_1683	PCC8801_2759		MAE_23730	asl1840				CYB_0210	SYNPCC7002_A2377	SynWH7803_0969	Synpcc7942_1471	ssr3409	tsl1815	Tery_1617	-
AM1_5138	cce_1731	PCC8801_2416	gll3939	MAE_11460	alr0201				CYB_2350	SYNPCC7002_A1709		Synpcc7942_2350	sll0216	tlr0143	Tery_0651	-
AM1_4120	cce_1840	PCC8801_2711	glr2651	MAE_14340	asr3830				CYB_1129	SYNPCC7002_A0754	SynWH7803_2078	Synpcc7942_2021		tsl1936	Tery_3977	-
AM1_4395	cce_1209	PCC8801_0916	gsl2101	MAE_42310	asl2848				CYB_2683	SYNPCC7002_A2535	SynWH7803_0334	Synpcc7942_0363		tsr2248	Tery_3387	-
AM1_1348	cce_2129	PCC8801_1489	gsr3242	MAE_50510	alr4810		P9211_05741			SYNPCC7002_A0561	SynWH7803_0731	Synpcc7942_0412	slr0815	tlr0707		-
AM1_0698	cce_0280	PCC8801_3483		MAE_42640	alr2628	PMM1172	P9211_09511	P9215_13861		SYNPCC7002_A2643	SynWH7803_0816	Synpcc7942_2407			Tery_4161	-
AM1_2345	cce_0587	PCC8801_0531	glr3764	MAE_51320	alr2926				CYB_0916	SYNPCC7002_A0054		Synpcc7942_2404	slr0388	tlr1336	Tery_0911	-
AM1_2691	cce_0130	PCC8801_2597	glr2883	MAE_08390	alr0787				CYB_0111	SYNPCC7002_A2631		Synpcc7942_0340	slr1288	tll0486	Tery_2922	-
AM1_1784	cce_3165	PCC8801_1603	gvip296	MAE_47880	alr1525				CYB_2578	SYNPCC7002_A1797		Synpcc7942_1535	slr0011	tll1505	Tery_4409	-
AM1_5604	cce_2569	PCC8801_0398	glr0504	MAE_37850	alr5253				CYB_2931	SYNPCC7002_A1087		Synpcc7942_1098	sll0412	tlr2287	Tery_3973	-
AM1_5385	cce_3821	PCC8801_0785	gvip284	MAE_08600	all0863				CYB_1792	SYNPCC7002_A2389		Synpcc7942_1425	slr0436	tll1148	Tery_3846	-
AM1_5757	cce_2935		gll3761	MAE_52360	all3113		P9211_02941			SYNPCC7002_A2540	SynWH7803_0292	Synpcc7942_0451	sll1284	tlr2038	Tery_2641	-
AM1_0839	cce_0971	PCC8801_2288	glr0935	MAE_01950	all0569				CYB_2374	SYNPCC7002_A1794		Synpcc7942_2129	slr2059	tll1800	Tery_1505	-
AM1_0037	cce_3998	PCC8801_1941	glr3382	MAE_50380	alr3099				CYB_0093	SYNPCC7002_A0947		Synpcc7942_2399	slr0211	tll1008	Tery_4380	-
AM1_3658#ec:1.-.-.-	cce_3017#ec:1.-.-.-	PCC8801_1700#ec:1.-.-.-		MAE_28070#ec:1.-.-.-		PMM0014#ec:1.-.-.-	P9211_00141#ec:1.-.-.-	P9215_00131#ec:1.-.-.-		SYNPCC7002_A0746#ec:1.-.-.-	SynWH7803_0015#ec:1.-.-.-	Synpcc7942_2066#ec:1.-.-.-	sll0926#ec:1.-.-.-			ec:1.-.-.-~0.6875
AM1_3970	cce_0773	PCC8801_2576	gsl0225		asl3253	PMM0828	P9211_09391	P9215_10741	CYB_1892	SYNPCC7002_A2762	SynWH7803_1434	Synpcc7942_0081				-
AM1_1863			glr3386		all4662	PMM0481	P9211_04811	P9215_05621	CYB_0891	SYNPCC7002_A1983	SynWH7803_1823	Synpcc7942_0865		tll0793	Tery_2743	-
AM1_0047	cce_3532					PMM0190	P9211_02081	P9215_02081	CYB_2148	SYNPCC7002_A2193	SynWH7803_2341	Synpcc7942_1583	sll0298	tll0138	Tery_4776	-
AM1_4905	cce_3986	PCC8801_1149			alr4079	PMM1012	P9211_03521	P9215_11321		SYNPCC7002_A2218	SynWH7803_0522	Synpcc7942_0701	sll0410		Tery_4502	-
	cce_1624	PCC8801_1453			all1761	PMM0008	P9211_00071	P9215_00071	CYB_1325	SYNPCC7002_A0930	SynWH7803_0009	Synpcc7942_2470		tll0788	Tery_0736	-
AM1_3735	cce_0118	PCC8801_2456			alr4270	PMM0875	P9211_08891	P9215_10171		SYNPCC7002_A0248	SynWH7803_1280	Synpcc7942_0828	slr1628	tll1086		-
AM1_1976		PCC8801_1826	glr4272	MAE_50400	all4663	PMM1015		P9215_11361	CYB_2633	SYNPCC7002_A1982	SynWH7803_1825			tll1094	Tery_2744	-
	cce_2062	PCC8801_3707	gll2564	MAE_34000	alr2709	PMM1598	P9211_17201	P9215_18711			SynWH7803_0213		slr1438	tll1673	Tery_3963	-
AM1_3577	cce_3727#ec:2.6.1.-	PCC8801_2238#ec:2.6.1.-	glr4108#ec:2.6.1.83	MAE_44340#ec:2.6.1.83	alr2765#ec:2.6.1.-				CYB_1262#ec:2.6.1.83	SYNPCC7002_A2188			sll0006#ec:2.6.1.83	tll2050#ec:2.6.1.83	Tery_1023#ec:2.6.1.-	ec:2.6.1.-~0.25#ec:2.6.1.83~0.3125
	cce_3826#ec:3.6.3.25	PCC8801_2746#ec:3.6.3.25	glr2071#ec:3.6.3.25	MAE_31510#ec:3.6.3.25~MAE_51920#ec:3.6.3.25	all0126#ec:3.6.3.25				CYB_0238#ec:3.6.3.25	SYNPCC7002_A0799#ec:3.6.3.25		Synpcc7942_1680#ec:3.6.3.25	slr1455#ec:3.6.3.25	tlr1690#ec:3.6.3.25		ec:3.6.3.25~0.625
AM1_4430#ec:2.7.13.3	cce_4751#ec:2.7.13.3	PCC8801_3302		MAE_43710#ec:2.7.13.3	all1688					SYNPCC7002_A0900#ec:2.7.13.3		Synpcc7942_0644#ec:2.7.13.3	slr1969#ec:2.7.13.3	tll0899#ec:2.7.13.3	Tery_1418#ec:2.7.13.3	ec:2.7.13.3~0.5
AM1_0955#ec:3.6.3.4	cce_1917#ec:3.6.3.4~cce_1700#ec:3.6.3.4	PCC8801_3619#ec:3.6.3.4		MAE_31280#ec:3.6.3.4	alr1627#ec:3.6.3.4				CYB_2346#ec:3.6.3.4	SYNPCC7002_A2318#ec:3.6.3.4		Synpcc7942_1570#ec:3.6.3.4	sll1920#ec:3.6.3.4		Tery_1307#ec:3.6.3.4	ec:3.6.3.4~0.625
AM1_5553#ec:3.4.21.102	cce_0080#ec:3.4.21.102	PCC8801_1589#ec:3.4.21.102	gll1309#ec:3.4.21.102~gll0119#ec:3.4.21.102	MAE_46780#ec:3.4.21.102	all1738#ec:3.4.21.102					SYNPCC7002_A1844#ec:3.4.21.102		Synpcc7942_0516#ec:3.4.21.102	slr0257#ec:3.4.21.102		Tery_2406#ec:3.4.21.102	ec:3.4.21.102~0.625
AM1_1380	cce_3154	PCC8801_0997		MAE_01240	asl2469				CYB_0628#ec:1.18.-.-	SYNPCC7002_A2511	SynWH7803_1993	Synpcc7942_1131	ssr0330	tsl1517	Tery_1949	ec:1.18.-.-~0.0625
AM1_5571	cce_4119	PCC8801_1457		MAE_11270	alr3900		P9211_05401		CYB_0733#ec:3.4.24.-	SYNPCC7002_A0483	SynWH7803_0661	Synpcc7942_2181		tll1304	Tery_3922	ec:3.4.24.-~0.0625
AM1_4540#ec:2.1.1.95	cce_3547	PCC8801_0328	glr3090#ec:2.1.1.95	MAE_24880#ec:2.1.1.95	alr1803#ec:2.1.1.95				CYB_2403#ec:2.1.1.95	SYNPCC7002_A1791#ec:2.1.1.95			slr0089#ec:2.1.1.95		Tery_3884#ec:2.1.1.95	ec:2.1.1.95~0.5
	cce_3202#ec:1.1.1.42	PCC8801_3969#ec:1.1.1.42		MAE_62530#ec:1.1.1.42		PMM1596#ec:1.1.1.41	P9211_17171#ec:1.1.1.42	P9215_18691#ec:1.1.1.42			SynWH7803_0217#ec:1.1.1.42	Synpcc7942_1719#ec:1.1.1.42	slr1289#ec:1.1.1.42		Tery_0071#ec:1.1.1.42	ec:1.1.1.41~0.0625#ec:1.1.1.42~0.5625
AM1_5422#ec:2.5.1.54	cce_3366#ec:2.5.1.54	PCC8801_2282#ec:2.5.1.54	gvip240#ec:2.5.1.54	MAE_06300#ec:2.5.1.54	all0408#ec:2.5.1.54~all0747#ec:2.5.1.54					SYNPCC7002_A1825#ec:2.5.1.54			sll0934#ec:2.5.1.54	tll0358#ec:2.5.1.54	Tery_0171#ec:2.5.1.54	ec:2.5.1.54~0.625
AM1_3832	cce_0939	PCC8801_4038	glr3176#ec:5.4.2.6	MAE_54300	alr3528#ec:5.4.2.6				CYB_1669	SYNPCC7002_A0254			sll1138#ec:5.4.2.6	tll0697#ec:5.4.2.6	Tery_1995	ec:5.4.2.6~0.25
AM1_0043	cce_3774	PCC8801_1381	gvip219~gvip128	MAE_56800	alr0616				CYB_1190	SYNPCC7002_A1440		Synpcc7942_1721	slr1687	tll0835	Tery_4762	-
	cce_2908	PCC8801_2786	gvip172	MAE_10270	all0450~alr0021				CYB_1438	SYNPCC7002_A1930	SynWH7803_2026	Synpcc7942_0327	slr2067	tll0957	Tery_3650	-
AM1_4584	cce_2214~cce_3344	PCC8801_0847		MAE_08250		PMM0093	P9211_01041	P9215_01091	CYB_0506		SynWH7803_2191	Synpcc7942_0243	ssl1633		Tery_1966	-
AM1_6050	cce_3626	PCC8801_2646	gll3259~glr4289	MAE_26800	all1872				CYB_1691	SYNPCC7002_A1181		Synpcc7942_0417	slr0374	tlr1876	Tery_1047	-
AM1_2313	cce_1947	PCC8801_3991	gll3022	MAE_42840	all4729~all0232				CYB_0228	SYNPCC7002_A2707		Synpcc7942_1143	slr0650	tlr0751	Tery_1805	-
		PCC8801_1001#ec:4.1.1.50		MAE_40560#ec:4.1.1.50		PMM1572#ec:4.1.1.50	P9211_16921#ec:4.1.1.50	P9215_18441#ec:4.1.1.50	CYB_0057#ec:4.1.1.50	SYNPCC7002_A0430	SynWH7803_0451#ec:4.1.1.50	Synpcc7942_2249#ec:4.1.1.50~Synpcc7942_2043#ec:4.1.1.50			Tery_2096#ec:4.1.1.50	ec:4.1.1.50~0.5625
AM1_4902	cce_1115	PCC8801_3261	glr1388~glr2403	MAE_08550	alr0644				CYB_0820	SYNPCC7002_A1317		Synpcc7942_2428	slr0678	tlr0055	Tery_4449	-
AM1_3834	cce_3226	PCC8801_1329	gsl2332~gll3681	MAE_17230	alr3219				CYB_1153	SYNPCC7002_A1593		Synpcc7942_0667	slr1376	tlr2151	Tery_4102	-
AM1_5046~AM1_3966	cce_2625	PCC8801_3827		MAE_36490	alr1216				CYB_0136	SYNPCC7002_A0322	SynWH7803_2203	Synpcc7942_1882	sll1194	tll2409	Tery_4796	-
AM1_3986	cce_0924	PCC8801_0618	gll3112	MAE_13030	alr5168				CYB_1980~CYB_0460	SYNPCC7002_A1904		Synpcc7942_0682	slr0606	tlr2133	Tery_0610	-
AM1_2374#ec:3.1.3.16	cce_2930	PCC8801_0093	gll1405	MAE_18620#ec:3.1.3.16	all1731#ec:3.1.3.16					SYNPCC7002_A1788#ec:3.1.3.16			sll0602#ec:3.1.3.16	tll0923#ec:3.1.3.16	Tery_1950#ec:3.1.3.16	ec:3.1.3.16~0.4375
AM1_5347	cce_3736	PCC8801_3613		MAE_41890	alr1514~alr2749				CYB_2903	SYNPCC7002_A1387	SynWH7803_0294	Synpcc7942_0398	slr1676	tll1493	Tery_1001	-
AM1_0144	cce_1919	PCC8801_0074		MAE_32040	all2413~alr0301	PMM0604	P9211_10461	P9215_06861			SynWH7803_1018	Synpcc7942_0024	sll1399		Tery_4748	-
AM1_3199#ec:1.6.5.3	cce_1685~cce_2494#ec:1.6.5.3	PCC8801_2761		MAE_23750~MAE_23770~MAE_23790	all1842#ec:1.6.5.3				CYB_0208#ec:1.6.5.3	SYNPCC7002_A2375~SYNPCC7002_A2374#ec:1.6.5.3	SynWH7803_0971#ec:1.6.5.3	Synpcc7942_1473#ec:1.6.5.3	slr2007#ec:1.6.5.3~slr2009#ec:1.6.5.3	tll1817#ec:1.6.5.3	Tery_1615	ec:1.6.5.3~0.5625
AM1_0647	cce_2989~cce_3057~cce_3090	PCC8801_1967~PCC8801_4002	gll0345~gll0493~gll0774~gll0494	MAE_31160~MAE_16600	alr0452	PMM0913	P9211_08461	P9215_09781	CYB_2892	SYNPCC7002_A0611	SynWH7803_1217	Synpcc7942_0080	slr0594	tll1383		-
AM1_2251~AM1_0822~AM1_5575	cce_3682~cce_0491	PCC8801_2100~PCC8801_4157	gsl3683	MAE_07280~MAE_58300	all4873~asl3860	PMM0179	P9211_01971	P9215_01971	CYB_0125	SYNPCC7002_A0282~SYNPCC7002_A2068	SynWH7803_2322	Synpcc7942_2323	ssr2061~slr1562	tsr0907	Tery_4207~Tery_4078	-
	cce_0920	PCC8801_2071	gvip171	MAE_49370	alr0020				CYB_0431	SYNPCC7002_A2009	SynWH7803_2025	Synpcc7942_0328	slr0335	tll2365	Tery_2209~Tery_2210	-
AM1_0789	cce_3824	PCC8801_4155		MAE_41360	alr1037				CYB_0372	SYNPCC7002_A0063	SynWH7803_1117	Synpcc7942_1783	sll1060	tll1193	Tery_4385~Tery_0938	-
AM1_4036#ec:2.7.11.1~AM1_3952	cce_2822#ec:2.7.11.1	PCC8801_2237#ec:2.7.11.1	glr0657#ec:2.7.1.37~glr0665#ec:2.7.11.1	MAE_60860#ec:2.7.11.1	all4518#ec:2.7.11.1~all3206				CYB_0949#ec:2.7.11.1	SYNPCC7002_A1665#ec:2.7.11.1		Synpcc7942_0600#ec:2.7.11.1	sll1575#ec:2.7.11.1	tlr0445#ec:2.7.11.1		ec:2.7.1.37~0.0625#ec:2.7.11.1~0.6875
AM1_6004	cce_3031		gvip026~gvip027		alr2405	PMM1171	P9211_11561	P9215_13851	CYB_2267	SYNPCC7002_A1291		Synpcc7942_1541	sll0248		Tery_1666	-
AM1_1911	cce_3235	PCC8801_2781	glr1526	MAE_36110	all4830~alr2832		P9211_13661		CYB_0703#ec:2.4.1.-	SYNPCC7002_A2434		Synpcc7942_2025	sll1534		Tery_3256	ec:2.4.1.-~0.0625
AM1_2699	cce_3624	PCC8801_4382		MAE_09020	alr3380#ec:2.4.1.83	PMM1522	P9211_16431#ec:2.4.1.83	P9215_17901		SYNPCC7002_A2185	SynWH7803_0399				Tery_4095	ec:2.4.1.83~0.125
AM1_3099#ec:2.4.1.83	cce_0378#ec:2.4.1.83~cce_3958	PCC8801_0385~PCC8801_4438	gll0700#ec:2.4.1.83	MAE_03130~MAE_40030#ec:2.4.1.83	all5118#ec:2.4.1.83	PMM1200#ec:2.4.1.83			CYB_1435	SYNPCC7002_A0766	SynWH7803_0218		slr1943#ec:2.4.1.83~sll0501		Tery_3225~Tery_0804#ec:2.4.1.83	ec:2.4.1.83~0.5
AM1_4857	cce_2905	PCC8801_4197	gll2585#ec:3.4.-.-	MAE_20840	alr2744#ec:3.4.-.-				CYB_0731	SYNPCC7002_A0083		Synpcc7942_1226#ec:3.4.-.-	sll2009#ec:3.4.-.-		Tery_0966	ec:3.4.-.-~0.25
	cce_1944	PCC8801_0807		MAE_21640	all2327				CYB_2211	SYNPCC7002_A1631	SynWH7803_1346	Synpcc7942_2158	slr1459	tlr2034	Tery_3835	-
AM1_0429	cce_3687	PCC8801_1079		MAE_42190	alr2935					SYNPCC7002_A0344	SynWH7803_0473	Synpcc7942_1152	slr0423	tlr0333	Tery_2800	-
AM1_0422	cce_4004	PCC8801_0492		MAE_49450	alr2446				CYB_2934	SYNPCC7002_A0694		Synpcc7942_2073	sll0058	tll0791	Tery_1750	-
AM1_5606	cce_3503	PCC8801_2181	gll4210	MAE_53240	all4389				CYB_2400	SYNPCC7002_A0166			sll0415	tlr1901	Tery_4399	-
AM1_0860				MAE_06180	all1947	PMM0974		P9215_09141	CYB_2011	SYNPCC7002_A1627		Synpcc7942_0815	sll0374	tlr1124	Tery_0125	-
AM1_1016#ec:3.6.3.-	cce_0948#ec:3.6.3.-	PCC8801_0519#ec:3.6.3.-		MAE_26840#ec:3.6.3.-~MAE_36170#ec:3.6.3.-	alr4167#ec:3.6.3.-		P9211_14761		CYB_0933#ec:3.6.3.-		SynWH7803_1414#ec:3.6.3.21	Synpcc7942_0249#ec:3.6.3.-	slr1735#ec:3.6.3.-		Tery_2001#ec:3.6.3.-	ec:3.6.3.-~0.5625#ec:3.6.3.21~0.0625
AM1_2791	cce_0138	PCC8801_2256	gll3677	MAE_19310	all2761				CYB_1149	SYNPCC7002_A0021		Synpcc7942_1028		tlr1892	Tery_2944	-
	cce_3386	PCC8801_0932	gvip306	MAE_14280	alr3814				CYB_0185	SYNPCC7002_A0348		Synpcc7942_1823	sll1663	tlr0766	Tery_2239	-
AM1_6370	cce_1049	PCC8801_1006	glr1006	MAE_54040	alr1320				CYB_2878	SYNPCC7002_A0175		Synpcc7942_2094	sll1735	tll0220		-
AM1_1362	cce_3634	PCC8801_0938		MAE_45960	all4778				CYB_0248	SYNPCC7002_A0120		Synpcc7942_2236	sll1927	tlr0926	Tery_0199	-
AM1_6371	cce_0605	PCC8801_4250	gvip134	MAE_15160	alr4158				CYB_2877	SYNPCC7002_A0174		Synpcc7942_2093	sll1734	tlr0906		-
AM1_3345	cce_2453	PCC8801_0220	glr1491	MAE_13560	all2981~alr5324~alr5326				CYB_2512	SYNPCC7002_A0373		Synpcc7942_2571	sll1434	tll0049	Tery_0444	-
AM1_0402~AM1_2125	cce_3221~cce_1941	PCC8801_0009~PCC8801_0954	gvip486	MAE_61840~MAE_39260	alr5084~alr2322	PMM0580	P9211_10731	P9215_06621	CYB_2524	SYNPCC7002_A2353~SYNPCC7002_A0431	SynWH7803_0748	Synpcc7942_0637~Synpcc7942_1089	slr1641~slr0156	tlr1389~tll2453	Tery_0543~Tery_3490	-
AM1_2495	cce_4084	PCC8801_0032		MAE_43000	alr3955				CYB_0960	SYNPCC7002_A1196		Synpcc7942_1978	sll1057	tll2087	Tery_2011	-
	cce_1380	PCC8801_1383	gvip163~glr1182	MAE_07320	all5339		P9211_03371		CYB_1028~CYB_2741	SYNPCC7002_A2095	SynWH7803_0498~SynWH7803_0478	Synpcc7942_0800	slr1649	tlr2156	Tery_5043~Tery_0979	-
AM1_2489	cce_0629	PCC8801_0914		MAE_42295	asl2850				CYB_2630	SYNPCC7002_A1264		Synpcc7942_0361	ssl3364	tsr1820	Tery_3389	-
AM1_4888	cce_3570	PCC8801_1723		MAE_02840	alr4318				CYB_2348	SYNPCC7002_A1781		Synpcc7942_0154	sll1568	tlr0419	Tery_4591	-
AM1_2634			gll3487#ec:4.1.1.18	MAE_14460	all4887#ec:4.1.1.18	PMM1084#ec:4.1.1.18			CYB_0482	SYNPCC7002_A1159		Synpcc7942_0707#ec:4.1.1.18		tlr1866#ec:4.1.1.18	Tery_1276	ec:4.1.1.18~0.3125
AM1_1078#ec:2.3.1.179		PCC8801_1179#ec:2.3.1.179	gll2520#ec:2.3.1.179	MAE_44840#ec:2.3.1.179	all4286#ec:2.3.1.179					SYNPCC7002_A1002#ec:2.3.1.179			slr1332#ec:2.3.1.179	tlr0622#ec:2.3.1.179	Tery_0510#ec:2.3.1.179	ec:2.3.1.179~0.5625
AM1_3198	cce_1686	PCC8801_2762		MAE_23780~MAE_23760	all1843				CYB_0207	SYNPCC7002_A2373	SynWH7803_0972	Synpcc7942_1474	slr2008~slr2006	tll1818	Tery_1614	-
AM1_2265	cce_0230	PCC8801_2054	glr1398	MAE_08850	alr4649				CYB_1966			Synpcc7942_1711	sll1532	tlr2258	Tery_3444	-
AM1_0703	cce_1334	PCC8801_1634		MAE_24360	alr2889				CYB_0272	SYNPCC7002_A2336		Synpcc7942_1502	slr0613	tlr2281	Tery_4197	-
AM1_4054	cce_2624	PCC8801_2547		MAE_41270	all0926				CYB_1934	SYNPCC7002_A1639		Synpcc7942_1014	slr0322	tlr0349	Tery_3244	-
AM1_1712	cce_3195	PCC8801_2745	glr3686	MAE_02590	all1940					SYNPCC7002_A2577		Synpcc7942_0376	sll0915	tll1338	Tery_2773	-
AM1_4580	cce_2206	PCC8801_1510	gsr2104	MAE_38100	asl5079				CYB_0782	SYNPCC7002_A1524		Synpcc7942_1828	ssr2843		Tery_4405	-
AM1_3916	cce_0754	PCC8801_2889		MAE_42370	all1281				CYB_2060	SYNPCC7002_A1576		Synpcc7942_1110	slr2024	tlr2203	Tery_3494	-
AM1_4066	cce_0082	PCC8801_1902	gll4060	MAE_44570	alr3968					SYNPCC7002_A2227		Synpcc7942_0607	sll1751	tll0394	Tery_3271	-
AM1_4392	cce_2663	PCC8801_1393	gll3471	MAE_13040	alr4007					SYNPCC7002_A2556		Synpcc7942_0138	sll1488	tlr1838	Tery_3254	-
	cce_0780	PCC8801_0358		MAE_21110	alr0141	PMM1048	P9211_11441			SYNPCC7002_A2148	SynWH7803_1609	Synpcc7942_0822		tlr1197	Tery_1382	-
AM1_2944	cce_2297	PCC8801_4332		MAE_40620	alr4583				CYB_0850	SYNPCC7002_A2550		Synpcc7942_2454#ec:2.4.2.7	sll0312	tlr1261	Tery_0434	ec:2.4.2.7~0.0625
AM1_3586	cce_4729	PCC8801_0137		MAE_47500	all0334				CYB_1110	SYNPCC7002_A1368		Synpcc7942_1837	slr0270	tlr1700	Tery_3788	-
AM1_1820~AM1_0977	cce_0648~cce_4114	PCC8801_3751	gll1427~gll0486	MAE_21230~MAE_12760	alr4974~alr3711~alr3648	PMM0749	P9211_10141	P9215_08431	CYB_1557		SynWH7803_1333	Synpcc7942_1223	sll1482	tll0644		-
AM1_5592	cce_2695	PCC8801_3479	gsl3113	MAE_60980	asr3387				CYB_2423	SYNPCC7002_A2291		Synpcc7942_1948		tsl1516	Tery_2715	-
AM1_5618	cce_2694	PCC8801_3478		MAE_60990	alr3388				CYB_1461	SYNPCC7002_A2290		Synpcc7942_1949	slr0729	tll1723	Tery_2716	-
AM1_3082#ec:3.2.1.21	cce_4673#ec:3.2.1.21	PCC8801_1218#ec:3.2.1.21	gll0417#ec:3.2.1.21	MAE_09770#ec:3.2.1.21			P9211_01281#ec:3.2.1.21				SynWH7803_2219#ec:3.2.1.21		sll1538#ec:3.2.1.21	tll1043#ec:3.2.1.21		ec:3.2.1.21~0.5625
AM1_3971	cce_3606	PCC8801_0466	gll2174		alr2472				CYB_0324	SYNPCC7002_A2696	SynWH7803_1826		slr1128	tlr2184	Tery_1952	-
AM1_4049	cce_3022	PCC8801_0406	glr2043	MAE_52770	alr3863				CYB_1472			Synpcc7942_0627	sll0295	tlr1691	Tery_2614	-
AM1_1436	cce_4073	PCC8801_0063		MAE_34910	all4055				CYB_2647	SYNPCC7002_A1082		Synpcc7942_0954	slr0635	tlr1949	Tery_4696	-
AM1_3847	cce_3506	PCC8801_1480		MAE_02000	alr3362				CYB_2210	SYNPCC7002_A1897		Synpcc7942_0435	slr1177	tlr0353	Tery_3808	-
AM1_5257	cce_3908	PCC8801_0779		MAE_17760	all3582				CYB_0396	SYNPCC7002_A0300		Synpcc7942_2133	sll1915	tlr1170	Tery_4373	-
AM1_3094#ec:3.1.26.5	cce_1366#ec:3.1.26.5	PCC8801_4062#ec:3.1.26.5			alr3413#ec:3.1.26.5				CYB_2941#ec:3.1.26.5	SYNPCC7002_A0989#ec:3.1.26.5		Synpcc7942_1615#ec:3.1.26.5	slr1469#ec:3.1.26.5		Tery_4708#ec:3.1.26.5	ec:3.1.26.5~0.5625
AM1_1741	cce_3652	PCC8801_1899		MAE_52140	asr0043					SYNPCC7002_A0801	SynWH7803_2055	Synpcc7942_1751	ssl1263	tsr2138	Tery_2577	-
AM1_3547	cce_0207	PCC8801_2497	glr0028	MAE_06590	all0025				CYB_0139	SYNPCC7002_A0152		Synpcc7942_1272	sll0436		Tery_0501	-
AM1_2084	cce_0779	PCC8801_0359		MAE_05240	alr3884				CYB_0784	SYNPCC7002_A2019		Synpcc7942_1169	sll1699	tll0810	Tery_4719	-
AM1_2082	cce_0855	PCC8801_4429	glr3270	MAE_62150	all0089				CYB_1009	SYNPCC7002_A1433		Synpcc7942_0620	slr0431	tlr2401		-
AM1_5943	cce_3068~cce_2934~cce_3065	PCC8801_1330		MAE_60060~MAE_38640~MAE_24070~MAE_56480	alr2663~all2650	PMM0065	P9211_00731	P9215_00771	CYB_0181		SynWH7803_2135	Synpcc7942_0622	sll0182	tll0223	Tery_0331	-
AM1_5140	cce_1423	PCC8801_0890		MAE_49390	alr0295				CYB_2652	SYNPCC7002_A1789		Synpcc7942_1243	sll1371	tll2136	Tery_1557	-
AM1_3630	cce_4491	PCC8801_1293	glr2922	MAE_18580	all1327				CYB_0252	SYNPCC7002_A0264		Synpcc7942_0702		tll2177	Tery_4783	-
AM1_3224	cce_0238	PCC8801_1814		MAE_09470		PMM0423	P9211_11891	P9215_05011		SYNPCC7002_A1430	SynWH7803_1437	Synpcc7942_2077	slr0919			-
AM1_4506	cce_4286	PCC8801_3154	glr0163	MAE_25710	alr3795					SYNPCC7002_A1943	SynWH7803_2301	Synpcc7942_2142	sll0546		Tery_3343	-
AM1_2018	cce_2512	PCC8801_0019		MAE_37350	alr0300	PMM0052		P9215_00621		SYNPCC7002_A0741	SynWH7803_0470		slr1503		Tery_2155	-
AM1_1063	cce_4342	PCC8801_3602	gvip293		all3040	PMM0339		P9215_03701		SYNPCC7002_A1768	SynWH7803_0804	Synpcc7942_1723			Tery_4976	-
AM1_0991	cce_3139	PCC8801_1736		MAE_33430	all4857					SYNPCC7002_A0183	SynWH7803_2220	Synpcc7942_0270	slr0626	tll0369	Tery_3371	-
AM1_0513	cce_1875	PCC8801_2908	gll3414	MAE_26650	all2907				CYB_2073	SYNPCC7002_A1403		Synpcc7942_0159	sll0864		Tery_1109	-
AM1_5133	cce_1113	PCC8801_3259		MAE_10300	alr0299				CYB_1762	SYNPCC7002_A0313		Synpcc7942_2266	slr0401	tll0716	Tery_2833	-
AM1_3587	cce_4730	PCC8801_0136		MAE_47510	all0333				CYB_1109	SYNPCC7002_A0367		Synpcc7942_1836	sll1155	tsr1701	Tery_3789	-
AM1_4662	cce_3024	PCC8801_0638	gll1761	MAE_02780	all1325				CYB_0678	SYNPCC7002_A2506		Synpcc7942_0703	slr1197		Tery_2933	-
	cce_1774#ec:6.3.4.15	PCC8801_2770#ec:6.3.4.15	gll1338#ec:6.3.4.15	MAE_13400#ec:6.3.4.15	alr5256#ec:6.3.4.15					SYNPCC7002_A0084#ec:6.3.4.15		Synpcc7942_0345#ec:6.3.4.15	sll1655#ec:6.3.4.15		Tery_3352#ec:6.3.4.15	ec:6.3.4.15~0.5625
AM1_2969	cce_3642	PCC8801_1018		MAE_20480	alr1620				CYB_1658	SYNPCC7002_A2231		Synpcc7942_0067	slr0347	tlr1474	Tery_2412	-
AM1_1413		PCC8801_4430	gll1477	MAE_33600		PMM1039		P9215_11731	CYB_2862	SYNPCC7002_A0468		Synpcc7942_1033	sll1039	tll1167		-
AM1_3342	cce_1874	PCC8801_2906	gll4250	MAE_37730	alr3705		P9211_13771		CYB_0528	SYNPCC7002_A2845		Synpcc7942_0571		tlr1521		-
AM1_4646	cce_2476	PCC8801_3350	gvip268	MAE_38860	alr3455				CYB_0316	SYNPCC7002_A0513		Synpcc7942_2001	sll0288	tlr2016		-
AM1_5498	cce_4590	PCC8801_0196		MAE_11840	asr0105				CYB_0055	SYNPCC7002_A1845		Synpcc7942_1027	ssl2874	tsl2331	Tery_2835	-
AM1_2428#ec:4.1.99.3	cce_4309#ec:4.1.99.3	PCC8801_0700#ec:4.1.99.3	gvip101#ec:4.1.99.3	MAE_32950#ec:4.1.99.3					CYB_0803#ec:4.1.99.3	SYNPCC7002_A2668#ec:4.1.99.3			sll1629#ec:4.1.99.3		Tery_4538#ec:4.1.99.3	ec:4.1.99.3~0.5625
AM1_3103	cce_2666	PCC8801_4307		MAE_09190	all4285				CYB_1152	SYNPCC7002_A2557		Synpcc7942_0197	slr0642	tll0016	Tery_3211	-
AM1_0947	cce_4509	PCC8801_1370	glr0840	MAE_41770	alr4850				CYB_0904			Synpcc7942_2239	sll1886	tlr0352	Tery_4636	-
AM1_2628	cce_1687	PCC8801_1398		MAE_20040	alr0613				CYB_1474	SYNPCC7002_A2582	SynWH7803_0738	Synpcc7942_2327	slr0732	tlr2434		-
AM1_0773	cce_0847	PCC8801_2167	gll4283	MAE_55450	alr5178				CYB_0399	SYNPCC7002_A1370		Synpcc7942_1531	sll0738		Tery_4147	-
AM1_5437	cce_0055	PCC8801_0073	glr3693	MAE_52210	alr2784				CYB_0998	SYNPCC7002_A2409		Synpcc7942_0779	slr0104		Tery_2666	-
AM1_5979	cce_1545	PCC8801_3366		MAE_17700	all4152				CYB_1356	SYNPCC7002_A2205		Synpcc7942_0022	sll1350	tlr0837	Tery_0807	-
AM1_4055	cce_0444	PCC8801_0720		MAE_33440	all0927				CYB_1935	SYNPCC7002_A1372		Synpcc7942_1015	slr1044	tlr0348	Tery_3246	-
	cce_4750#ec:5.1.3.9	PCC8801_3845#ec:5.1.3.9	glr2614#ec:5.1.3.9	MAE_47030#ec:5.1.3.9						SYNPCC7002_A0006#ec:5.1.3.9	SynWH7803_1865#ec:5.1.3.9	Synpcc7942_2464#ec:5.1.3.9		tlr2260#ec:5.1.3.9	Tery_1417#ec:5.1.3.9	ec:5.1.3.9~0.5625
AM1_5508			gll1712	MAE_26130	alr1209	PMM0520	P9211_05221	P9215_06011	CYB_2328		SynWH7803_0637	Synpcc7942_0508		tll1404~tlr2279	Tery_0879~Tery_3777	-
AM1_4903	cce_1116	PCC8801_3262	glr1387	MAE_08540	alr0643					SYNPCC7002_A1318		Synpcc7942_2429	slr0677	tll0316	Tery_4448	-
	cce_1609	PCC8801_2201	gll2460	MAE_08410	alr2816					SYNPCC7002_A2862	SynWH7803_1695	Synpcc7942_0854	sll1775	tlr0193	Tery_3568	-
AM1_5509	cce_4211	PCC8801_2574	gll0596	MAE_26590	all2876					SYNPCC7002_A0066		Synpcc7942_1584	sll1464	tll1633	Tery_1476	-
AM1_2386	cce_1173	PCC8801_0550	gll2484	MAE_54440	alr0920				CYB_2530	SYNPCC7002_A0043		Synpcc7942_0652	sll0659		Tery_0494	-
AM1_2420	cce_3618	PCC8801_0339		MAE_00220	asr1314				CYB_0910	SYNPCC7002_A1429		Synpcc7942_1936	ssr2554	tsl0477	Tery_2682	-
AM1_5572	cce_0975	PCC8801_2370	glr3294	MAE_41180	alr1960				CYB_1282			Synpcc7942_1412	slr2025	tll0839	Tery_3832	-
AM1_0428	cce_4116	PCC8801_3599		MAE_21700	alr4100					SYNPCC7002_A2619	SynWH7803_1124	Synpcc7942_1329	sll1390	tll0404	Tery_0033	-
AM1_4291#ec:1.4.3.19			gll2137#ec:1.4.3.19			PMM0047#ec:1.4.3.19	P9211_00541#ec:1.4.3.19	P9215_00571#ec:1.4.3.19			SynWH7803_2386#ec:1.4.3.19	Synpcc7942_2406#ec:1.4.3.19		tlr2368#ec:1.4.3.19	Tery_0284#ec:1.4.3.19	ec:1.4.3.19~0.5625
AM1_5146	cce_3729	PCC8801_2659		MAE_38340	alr4836					SYNPCC7002_A1914	SynWH7803_2402	Synpcc7942_0268	slr0325	tll1464	Tery_1970	-
AM1_4056	cce_0445	PCC8801_0721		MAE_33450	all0928				CYB_1936	SYNPCC7002_A1373		Synpcc7942_1016	slr1043	tlr0347	Tery_3247	-
AM1_3991	cce_2783	PCC8801_1354	gvip334	MAE_41680	all2915				CYB_1100	SYNPCC7002_A0621		Synpcc7942_0813	slr1560	tll0181		-
AM1_3840	cce_2737	PCC8801_3229		MAE_60970	alr0252				CYB_0320	SYNPCC7002_A0227		Synpcc7942_2394	sll0556	tlr1438	Tery_0859	-
AM1_4129	cce_1746	PCC8801_1277		MAE_48290	alr3426				CYB_2286	SYNPCC7002_A0822		Synpcc7942_2125	sll1736	tlr1674	Tery_1134	-
AM1_5261#ec:2.7.13.3	cce_3520#ec:2.7.13.3	PCC8801_3459#ec:2.7.13.3		MAE_52650#ec:2.7.13.3	all4502#ec:2.7.13.3				CYB_0858#ec:2.7.13.3	SYNPCC7002_A2100#ec:2.7.13.3		Synpcc7942_1011#ec:2.7.13.3	sll0337#ec:2.7.13.3			ec:2.7.13.3~0.5625
AM1_4891	cce_0441	PCC8801_1143		MAE_44410	all0646					SYNPCC7002_A0732	SynWH7803_1213	Synpcc7942_1555	sll1414	tlr1134	Tery_1168	-
	cce_1966	PCC8801_1315	gll3624	MAE_37890	all2547				CYB_2228	SYNPCC7002_A0208		Synpcc7942_0007	sll0268	tlr0937	Tery_1155	-
AM1_4634	cce_4546	PCC8801_3527	gll0084	MAE_28520	alr4175				CYB_2559			Synpcc7942_0984	slr0181	tlr2234	Tery_4604	-
AM1_4324	cce_1666	PCC8801_1407		MAE_62880	all4384				CYB_0068	SYNPCC7002_A2058		Synpcc7942_0107	sll0503	tlr1290	Tery_0499	-
AM1_2968	cce_3643	PCC8801_1019		MAE_20470	alr1621				CYB_1659	SYNPCC7002_A2232		Synpcc7942_0066	slr2105	tlr1475	Tery_2807	-
AM1_1722	cce_0153	PCC8801_0682	gll1352	MAE_04070	alr4095				CYB_2318	SYNPCC7002_A2121		Synpcc7942_2509		tlr1135	Tery_3660	-
AM1_1405	cce_2401	PCC8801_4055	gsl3494	MAE_18720	asl1664					SYNPCC7002_A0179		Synpcc7942_1485	ssr1391	tsr0411	Tery_4152	-
AM1_4330	cce_4476	PCC8801_3601	glr2485	MAE_47980	all2701				CYB_2413	SYNPCC7002_A0647		Synpcc7942_1258	sll0364		Tery_0014	-
AM1_3164	cce_2127	PCC8801_2903	glr2993	MAE_19140	all4545				CYB_2120	SYNPCC7002_A1079		Synpcc7942_1640	sll0297		Tery_1227	-
AM1_1958	cce_4685	PCC8801_3433		MAE_42610	asr1344					SYNPCC7002_A0278	SynWH7803_1717	Synpcc7942_1058	ssr0102	tsl0811	Tery_2584	-
AM1_0888	cce_0967	PCC8801_0609		MAE_46180	alr2075				CYB_1017	SYNPCC7002_A2262		Synpcc7942_1166	sll0177	tll0762	Tery_3472	-
AM1_5939#ec:3.1.2.12		PCC8801_1087#ec:3.1.2.12	glr4426#ec:3.1.2.12		all2808#ec:3.1.2.12					SYNPCC7002_A0869#ec:3.1.2.12	SynWH7803_0876#ec:3.1.2.12	Synpcc7942_0458#ec:3.1.2.12	sll0992#ec:3.1.2.12		Tery_2838#ec:3.1.2.12	ec:3.1.2.12~0.5625
AM1_5256#ec:3.1.22.4			gvip456#ec:3.1.22.4		all2297#ec:3.1.22.4	PMM1054#ec:3.1.22.4			CYB_0493#ec:3.1.22.4		SynWH7803_1601#ec:3.1.22.4	Synpcc7942_0798#ec:3.1.22.4		tlr1137#ec:3.1.22.4	Tery_3620#ec:3.1.22.4	ec:3.1.22.4~0.5625
AM1_4889#ec:4.1.3.16	cce_0591#ec:4.1.3.16	PCC8801_4339#ec:4.1.3.16	gll4271#ec:4.1.3.16		all4771#ec:4.1.3.16				CYB_1899#ec:4.1.3.16	SYNPCC7002_A0130#ec:4.1.3.16			sll0107#ec:4.1.3.16	tlr1928#ec:4.1.3.16		ec:4.1.3.16~0.5625
	cce_4441	PCC8801_1644	gvip411	MAE_36550	asr0847				CYB_1372	SYNPCC7002_A0809		Synpcc7942_0224	smr0009	tsr1387	Tery_2867	-
AM1_3527#ec:2.5.1.16		PCC8801_2020#ec:2.5.1.16				PMM1685#ec:2.5.1.16	P9211_18161#ec:2.5.1.16	P9215_19581#ec:2.5.1.16	CYB_0058#ec:2.5.1.16	SYNPCC7002_A2283#ec:2.5.1.16		Synpcc7942_0628#ec:2.5.1.16			Tery_0886#ec:2.5.1.16	ec:2.5.1.16~0.5625
AM1_3927	cce_2085	PCC8801_2602				PMM0883	P9211_08811	P9215_10091		SYNPCC7002_A0566	SynWH7803_1358	Synpcc7942_2008	slr0001		Tery_1919	-
AM1_0769#ec:2.1.2.2					alr1299#ec:2.1.2.2	PMM1004#ec:2.1.2.2	P9211_11841#ec:2.1.2.2	P9215_11221#ec:2.1.2.2		SYNPCC7002_A2030#ec:2.1.2.2	SynWH7803_2526#ec:2.1.2.2	Synpcc7942_0588#ec:2.1.2.2	slr0861#ec:2.1.2.2			ec:2.1.2.2~0.5625
AM1_2854#ec:2.7.7.56	cce_4524#ec:2.7.7.56				alr0069#ec:2.7.7.56				CYB_1741#ec:2.7.7.56	SYNPCC7002_A2077#ec:2.7.7.56	SynWH7803_0320#ec:2.7.7.56	Synpcc7942_1073#ec:2.7.7.56		tlr0592#ec:2.7.7.56	Tery_2089#ec:2.7.7.56	ec:2.7.7.56~0.5625
AM1_2448	cce_0651	PCC8801_2144			alr4036	PMM1358		P9215_15871	CYB_0092	SYNPCC7002_A1369	SynWH7803_0817#ec:1.4.3.5	Synpcc7942_0070			Tery_3018	ec:1.4.3.5~0.0625
				MAE_47100#ec:3.5.3.11		PMM1686#ec:3.5.3.11	P9211_18171#ec:3.5.3.11	P9215_19591#ec:3.5.3.11	CYB_1744#ec:3.5.3.11	SYNPCC7002_A1109#ec:3.5.3.11	SynWH7803_2454#ec:3.5.3.11		sll0228#ec:3.5.3.11		Tery_3780#ec:3.5.3.11	ec:3.5.3.11~0.5625
AM1_0028	cce_1611	PCC8801_1084	glr0791	MAE_27510		PMM0505	P9211_05061	P9215_05871			SynWH7803_0619#ec:2.7.1.4		slr0537		Tery_3284	ec:2.7.1.4~0.0625
AM1_3628	cce_1677	PCC8801_2664	gll2020	MAE_14760	all1326		P9211_02421			SYNPCC7002_A1241	SynWH7803_2090		sll1925		Tery_0197	-
AM1_4462#ec:4.3.1.19				MAE_30430#ec:4.3.1.19	alr4232#ec:4.3.1.19	PMM0908#ec:4.3.1.19	P9211_08511#ec:4.3.1.19	P9215_09841#ec:4.3.1.19		SYNPCC7002_A1616#ec:4.3.1.19	SynWH7803_1222#ec:4.3.1.19		slr2072#ec:4.3.1.19			ec:4.3.1.19~0.5625
AM1_5661	cce_3294	PCC8801_1958		MAE_44890	all0437	PMM0346	P9211_14361	P9215_03811			SynWH7803_1278		ssr1528		Tery_4020	-
AM1_3244#ec:1.4.1.4	cce_0997#ec:1.4.1.4	PCC8801_0750#ec:1.4.1.4	gvip150#ec:1.4.1.4	MAE_08260#ec:1.4.1.4	alr4255#ec:1.4.1.4					SYNPCC7002_A0773#ec:1.4.1.4			slr0710#ec:1.4.1.4		Tery_4311#ec:1.4.1.4	ec:1.4.1.4~0.5625
AM1_4022	cce_0158	PCC8801_2069	glr2246	MAE_06620	alr4241				CYB_1456		SynWH7803_1184		slr0655	tll2445	Tery_0094	-
AM1_4845#ec:5.4.99.17	cce_4510#ec:5.4.99.17	PCC8801_2842#ec:5.4.99.17	gvip545#ec:5.4.99.17	MAE_44950#ec:5.4.99.17	all0775#ec:5.4.99.17								slr2089#ec:5.4.99.17	tlr2309#ec:5.4.99.17	Tery_0727#ec:5.4.99.17	ec:5.4.99.17~0.5625
	cce_1608#ec:1.3.1.24	PCC8801_1204#ec:1.3.1.24	gvip105#ec:1.3.1.24	MAE_61890#ec:1.3.1.24	alr4149#ec:1.3.1.24				CYB_1431#ec:1.3.1.24	SYNPCC7002_A2324#ec:1.3.1.24			slr1784#ec:1.3.1.24		Tery_0913#ec:1.3.1.24	ec:1.3.1.24~0.5625
AM1_4920	cce_1914	PCC8801_0823	gll3317	MAE_53690	alr1589				CYB_2565	SYNPCC7002_A2051			slr0740	tll1806	Tery_2284	-
AM1_4641	cce_0161	PCC8801_1587	gll2872	MAE_12720	alr2394				CYB_0286	SYNPCC7002_A2634			sll1107	tlr1922	Tery_4688	-
AM1_5106#ec:3.5.1.5				MAE_45230#ec:3.5.1.5	alr3668#ec:3.5.1.5	PMM0964#ec:3.5.1.5		P9215_09241#ec:3.5.1.5		SYNPCC7002_A2437#ec:3.5.1.5			sll0420#ec:3.5.1.5	tll0330#ec:3.5.1.5	Tery_0747#ec:3.5.1.5	ec:3.5.1.5~0.5625
AM1_0864				MAE_06220	all1951	PMM0970		P9215_09181	CYB_2015	SYNPCC7002_A0398	SynWH7803_0599		slr0447	tlr1120	Tery_0130	-
	cce_2717#ec:2.5.1.-	PCC8801_3695#ec:2.5.1.-	gll2100#ec:2.5.1.-	MAE_05370#ec:2.5.1.-	alr3573#ec:2.5.1.-					SYNPCC7002_A1417#ec:2.5.1.-		Synpcc7942_0892#ec:2.5.1.-	sll1285#ec:2.5.1.-	tll1515#ec:2.5.1.-	Tery_0173#ec:2.5.1.-	ec:2.5.1.-~0.625
	cce_3465#ec:3.2.1.-	PCC8801_0647#ec:3.2.1.-		MAE_35070#ec:3.2.1.-		PMM1322#ec:3.2.1.-	P9211_13761#ec:3.2.1.-	P9215_15511#ec:3.2.1.-			SynWH7803_1930#ec:3.2.1.-	Synpcc7942_0086#ec:3.2.1.-	slr0237#ec:3.2.1.-		Tery_1895#ec:3.2.1.-	ec:3.2.1.-~0.625
	cce_4539#ec:2.5.1.-	PCC8801_3080#ec:2.5.1.-	glr0776#ec:2.5.1.-	MAE_44400#ec:2.5.1.-	alr4129#ec:2.5.1.-					SYNPCC7002_A1920#ec:2.5.1.-		Synpcc7942_0686#ec:2.5.1.-	sll1659#ec:2.5.1.-	tlr1597#ec:2.5.1.-	Tery_2116#ec:2.5.1.-	ec:2.5.1.-~0.625
AM1_4376#ec:3.6.1.-	cce_2276#ec:3.6.1.-	PCC8801_2810#ec:3.6.1.-		MAE_06680#ec:3.6.1.-	alr0165#ec:3.6.1.-					SYNPCC7002_A2103#ec:3.6.1.-		Synpcc7942_2515#ec:3.6.1.-	sll1121#ec:3.6.1.-	tll0312#ec:3.6.1.-	Tery_2533#ec:3.6.1.-	ec:3.6.1.-~0.625
	cce_2237#ec:6.-.-.-	PCC8801_0960#ec:6.-.-.-	gvip562#ec:6.-.-.-	MAE_27460#ec:6.-.-.-	all3879#ec:6.-.-.-				CYB_0911#ec:6.-.-.-	SYNPCC7002_A2405#ec:6.-.-.-			slr2002#ec:6.-.-.-	tlr2170#ec:6.-.-.-	Tery_1965#ec:6.-.-.-	ec:6.-.-.-~0.625
AM1_2104	cce_0775	PCC8801_0520		MAE_32100	all1354				CYB_1710	SYNPCC7002_A2360		Synpcc7942_1677	slr0734	tll2053#ec:1.-.-.-	Tery_1793	ec:1.-.-.-~0.0625
AM1_0693	cce_0017	PCC8801_2814		MAE_53650	all3418				CYB_0218#ec:3.4.24.-	SYNPCC7002_A1537		Synpcc7942_0087	slr0643	tll0871	Tery_3897	ec:3.4.24.-~0.0625
AM1_0974~AM1_1819~AM1_2573~AM1_0986~AM1_1601	cce_0645~cce_4113	PCC8801_3750	gll1426	MAE_21240	alr3712~alr3649~all0807~alr4282~alr4975	PMM0750	P9211_10131	P9215_08441	CYB_1555	SYNPCC7002_A1482	SynWH7803_1332~SynWH7803_2261	Synpcc7942_0564	sll0484	tll0643~tll1841	Tery_4480	-
	cce_2652	PCC8801_3075	gvip444~gvip155	MAE_51670~MAE_24460	alr0529~alr0524		P9211_03331		CYB_0940~CYB_2738	SYNPCC7002_A2210	SynWH7803_0479	Synpcc7942_1053~Synpcc7942_1048	sll1578	tlr1958	Tery_5048	-
AM1_5378#ec:1.6.5.3~AM1_6372#ec:1.6.5.3	cce_1693#ec:1.6.5.3~cce_0604#ec:1.6.5.3	PCC8801_4249#ec:1.6.5.3~PCC8801_1594#ec:1.6.5.3	gvip133#ec:1.6.5.3~gvip277#ec:1.6.5.3	MAE_58400#ec:1.6.5.3~MAE_15140#ec:1.6.5.3	alr4157#ec:1.6.5.3~alr0870#ec:1.6.5.3				CYB_2876#ec:1.6.5.3~CYB_1811#ec:1.6.5.3	SYNPCC7002_A1806#ec:1.6.5.3~SYNPCC7002_A0173#ec:1.6.5.3	SynWH7803_0686#ec:1.6.5.3	Synpcc7942_2092#ec:1.6.5.3~Synpcc7942_0609#ec:1.6.5.3	sll0027#ec:1.6.5.3~sll1733#ec:1.6.5.3	tlr2125#ec:1.6.5.3~tlr0905#ec:1.6.5.3	Tery_0349#ec:1.6.5.3	ec:1.6.5.3~0.8125
AM1_6410~AM1_0009	cce_4166	PCC8801_3960		MAE_18530	alr3813					SYNPCC7002_A0347	SynWH7803_1166	Synpcc7942_1824	slr0172	tll1802	Tery_2240	-
AM1_3153~AM1_3039	cce_3505	PCC8801_1481		MAE_01990	alr3363				CYB_1287	SYNPCC7002_A0190		Synpcc7942_1947	sll0325	tlr1259	Tery_2476	-
	cce_4616#ec:3.4.11.18	PCC8801_4238#ec:3.4.11.18	gll2411#ec:3.4.11.18	MAE_18260#ec:3.4.11.18	alr4150#ec:3.4.11.18				CYB_2149#ec:3.4.11.18	SYNPCC7002_A1277#ec:3.4.11.18			slr0786#ec:3.4.11.18~slr0918#ec:3.4.11.18		Tery_0402#ec:3.4.11.18	ec:3.4.11.18~0.5625
AM1_2931#ec:3.6.1.-	cce_1600#ec:3.6.1.-	PCC8801_1208#ec:3.6.1.-	glr1449	MAE_54430#ec:3.6.1.-	alr4075#ec:3.6.1.-				CYB_2646	SYNPCC7002_A1236#ec:3.6.1.-			slr1495	tlr1240#ec:3.6.1.-		ec:3.6.1.-~0.4375
AM1_5360#ec:3.1.3.16~AM1_5055	cce_0149#ec:3.1.3.16	PCC8801_2278#ec:3.1.3.16			alr0547#ec:3.1.3.16					SYNPCC7002_A2701#ec:3.1.3.16		Synpcc7942_1515#ec:3.1.3.16	sll1033#ec:3.1.3.16	tlr1644#ec:3.1.3.16	Tery_0619#ec:3.1.3.16	ec:3.1.3.16~0.5625
	cce_4615#ec:2.4.1.83	PCC8801_3886#ec:2.4.1.83	gll3331#ec:2.4.1.83	MAE_41990#ec:2.4.1.83	all4126#ec:2.4.1.83~all2770#ec:2.4.1.83				CYB_0997#ec:2.4.1.83			Synpcc7942_0150#ec:2.4.1.83	sll1540#ec:2.4.1.83		Tery_3784#ec:2.4.1.83	ec:2.4.1.83~0.5625
AM1_5425~AM1_2622	cce_3426	PCC8801_1030	gll3598	MAE_07730	alr3524				CYB_0376	SYNPCC7002_A2153			sll0147	tlr1139	Tery_1762	-
AM1_3805	cce_2941~cce_0052	PCC8801_3821		MAE_06610	all1003	PMM1026	P9211_14141	P9215_11561			SynWH7803_0810		sll1620		Tery_1824	-
AM1_2135#ec:1.1.1.37	cce_1850#ec:1.1.1.37	PCC8801_0522#ec:1.1.1.37	gll2542#ec:1.1.1.37	MAE_09540#ec:1.1.1.37	alr4322#ec:1.1.1.37				CYB_2165#ec:1.1.1.27	SYNPCC7002_A2093#ec:1.1.1.37			sll0891#ec:1.1.1.37			ec:1.1.1.37~0.5#ec:1.1.1.27~0.0625
AM1_2358#ec:4.1.1.11	cce_0940#ec:4.1.1.11	PCC8801_1838#ec:4.1.1.11	glr2845#ec:4.1.1.11~glr4228#ec:4.1.1.11	MAE_37200#ec:4.1.1.11	all3569#ec:4.1.1.11					SYNPCC7002_A2530#ec:4.1.1.11			sll0892#ec:4.1.1.11		Tery_0692#ec:4.1.1.11	ec:4.1.1.11~0.5625
AM1_0594#ec:1.20.4.1	cce_2998#ec:1.20.4.1	PCC8801_2722#ec:1.20.4.1	glr0004#ec:1.20.4.1	MAE_02540#ec:1.20.4.1	alr1105				CYB_2366#ec:1.20.4.1	SYNPCC7002_A0588			slr0946#ec:1.20.4.1			ec:1.20.4.1~0.4375
AM1_3327#ec:3.2.1.-	cce_2049#ec:3.2.1.-	PCC8801_1368#ec:3.2.1.-	gll2902#ec:3.2.1.-	MAE_15060#ec:3.2.1.-	alr0564#ec:3.2.1.-~alr2933#ec:3.2.1.-					SYNPCC7002_A2370#ec:3.2.1.-		Synpcc7942_0392#ec:3.2.1.-	sll0016#ec:3.2.1.-	tlr0969#ec:3.2.1.-		ec:3.2.1.-~0.625
AM1_1735~AM1_5145	cce_0297	PCC8801_0482		MAE_02100	all0330				CYB_2471	SYNPCC7002_A1384		Synpcc7942_2282#ec:2.7.3.-	slr0484#ec:2.7.3.-	tll1659	Tery_3790	ec:2.7.3.-~0.125
AM1_4061#ec:2.7.3.-	cce_0257	PCC8801_3736	glr1586#ec:2.7.3.-	MAE_03210	alr2572#ec:2.7.3.-				CYB_1345#ec:2.7.3.-	SYNPCC7002_A0442		Synpcc7942_1517#ec:2.7.3.-			Tery_0972#ec:2.7.3.-	ec:2.7.3.-~0.375
AM1_3926#ec:2.7.8.-	cce_2547#ec:2.7.8.-	PCC8801_0477#ec:2.7.8.-	gll1951~glr2851#ec:2.7.8.-	MAE_07060#ec:2.7.8.-	all5359#ec:2.7.8.-				CYB_1000#ec:2.7.8.-	SYNPCC7002_A2092#ec:2.7.8.-			slr0495#ec:2.7.8.-		Tery_4684#ec:2.7.8.-	ec:2.7.8.-~0.625
AM1_1932#ec:1.1.1.193	cce_3021	PCC8801_0544		MAE_48930	all4103#ec:1.1.1.193	PMM0105#ec:1.1.1.193		P9215_01221#ec:1.1.1.193		SYNPCC7002_A0498#ec:1.1.1.193	SynWH7803_2211#ec:1.1.1.193					ec:1.1.1.193~0.375
AM1_3391	cce_4684	PCC8801_3434#ec:2.1.1.104	glr2816#ec:2.1.1.-	MAE_41260	all5179#ec:2.1.1.-					SYNPCC7002_A0765		Synpcc7942_2505#ec:2.1.1.104	slr0095#ec:2.1.1.-		Tery_3263#ec:2.1.1.-	ec:2.1.1.-~0.25#ec:2.1.1.104~0.125
AM1_5369	cce_4082	PCC8801_2280	glr1290		alr4781					SYNPCC7002_A2554	SynWH7803_2096	Synpcc7942_0960	slr1224	tll0162		-
AM1_0643	cce_1636	PCC8801_4031		MAE_27570	asl4369				CYB_0124	SYNPCC7002_A1571	SynWH7803_0511	Synpcc7942_2403	ssr1698			-
	cce_0020	PCC8801_4077		MAE_26670		PMM0118	P9211_01341	P9215_01361			SynWH7803_2227	Synpcc7942_0676	slr1384		Tery_2222	-
AM1_1480~AM1_0794	cce_0817~cce_3190	PCC8801_3989	gll0022~glr2798	MAE_15900	alr1194~all4750				CYB_0174	SYNPCC7002_A0218	SynWH7803_1793~SynWH7803_1886	Synpcc7942_1873~Synpcc7942_2305	sll0396	tlr0261	Tery_3164	-
AM1_4546	cce_2205	PCC8801_2524		MAE_23350	all0187					SYNPCC7002_A0362		Synpcc7942_1360	slr0883	tlr1758	Tery_1857	-
	cce_1631	PCC8801_1109	gll3479	MAE_03000	alr2479				CYB_1001	SYNPCC7002_A2028			sll1872	tlr2354	Tery_2604	-
AM1_1083~AM1_4084~AM1_6045	cce_2485~cce_0660	PCC8801_1960~PCC8801_0056	gvip318	MAE_41160~MAE_17980	alr4290~alr4548	PMM1157	P9211_12331	P9215_13631	CYB_1736~CYB_0854	SYNPCC7002_A1560~SYNPCC7002_A2199	SynWH7803_2239~SynWH7803_1647	Synpcc7942_1637~Synpcc7942_0655	sll0849~slr0927	tlr0455~tlr1630	Tery_1230	-
AM1_2561	cce_2390	PCC8801_1129		MAE_06830	all1893				CYB_1922	SYNPCC7002_A2368			slr0233	tlr2286	Tery_3437	-
	cce_3828	PCC8801_2748	glr2073	MAE_31530	all0321				CYB_0237	SYNPCC7002_A0797		Synpcc7942_1682	slr1453	tlr0275		-
AM1_5414	cce_2946	PCC8801_1579		MAE_02170	all1284				CYB_2084	SYNPCC7002_A2566		Synpcc7942_2177	slr0949	tlr1592		-
AM1_0556	cce_3731	PCC8801_3406	gll1001	MAE_62070~MAE_15110	all0862				CYB_1948	SYNPCC7002_A0171		Synpcc7942_1310	sll1594~sll0030	tlr2037		-
AM1_2756	cce_1107	PCC8801_3841	gll1980		all0161		P9211_05781			SYNPCC7002_A2391	SynWH7803_0735	Synpcc7942_2542			Tery_4618	-
AM1_4417	cce_0286	PCC8801_2231	glr4141		all4824					SYNPCC7002_A1255	SynWH7803_1585	Synpcc7942_0471	slr1723	tll1382		-
	cce_1081	PCC8801_3309	gll1655	MAE_53600	alr1548				CYB_1731			Synpcc7942_0561	sll0314	tll0269	Tery_3748	-
AM1_1412		PCC8801_4426		MAE_33610		PMM1040		P9215_11741	CYB_2900	SYNPCC7002_A0467		Synpcc7942_1034	sll1233	tlr1782		-
AM1_2921		PCC8801_4107	glr0785	MAE_15050	all5096		P9211_03011		CYB_0481	SYNPCC7002_A1210		Synpcc7942_2595			Tery_2102	-
AM1_2629	cce_1303			MAE_33000	asr3848				CYB_1498	SYNPCC7002_A0233		Synpcc7942_1174	smr0008	tsr1544	Tery_3507	-
AM1_4820	cce_2520	PCC8801_1939		MAE_03550	alr2872					SYNPCC7002_A0142		Synpcc7942_0995	sll1509	tlr1168	Tery_3800	-
AM1_5205	cce_4678	PCC8801_0436		MAE_54970	all3704				CYB_0478	SYNPCC7002_A0356		Synpcc7942_1731		tll1559	Tery_2885	-
AM1_1014	cce_2270	PCC8801_2063		MAE_32020	alr4165		P9211_14781		CYB_0931		SynWH7803_1417	Synpcc7942_0247			Tery_1999	-
AM1_5696				MAE_25720		PMM0425		P9215_05041	CYB_1949	SYNPCC7002_A2298	SynWH7803_1271	Synpcc7942_1171	slr1343		Tery_3925	-
	cce_3809	PCC8801_2575	glr1576	MAE_37210	all1756					SYNPCC7002_A2351		Synpcc7942_0574	sll0497	tlr1666	Tery_2644	-
	cce_3743	PCC8801_2184		MAE_47550	all5153				CYB_0085	SYNPCC7002_A1557		Synpcc7942_2050	slr1624	tll1110	Tery_4670	-
AM1_4912	cce_1106	PCC8801_1624		MAE_53770	alr3231					SYNPCC7002_A0781		Synpcc7942_0145	slr0438	tsr1840	Tery_2344	-
AM1_3451	cce_1153	PCC8801_2922	glr0796	MAE_62750	alr3685					SYNPCC7002_A1533		Synpcc7942_2527	slr1916#ec:4.2.99.20		Tery_0604	ec:4.2.99.20~0.0625
	cce_1154	PCC8801_1935	glr3797	MAE_08870	alr0130					SYNPCC7002_A0763		Synpcc7942_0582	slr0264	tll0340	Tery_0281	-
AM1_5742	cce_4092	PCC8801_1540	gvip289	MAE_00980	all4341					SYNPCC7002_A2065			slr1565	tll0464	Tery_0472	-
AM1_2325	cce_1760	PCC8801_2549		MAE_17210~MAE_09240~MAE_53630	all0626				CYB_2310	SYNPCC7002_A0212		Synpcc7942_0023	slr1336	tll1783	Tery_3626	-
	cce_3234	PCC8801_2782	glr0458	MAE_11190	all4829		P9211_13651			SYNPCC7002_A2433	SynWH7803_1767		sll1535		Tery_0489	-
AM1_1808	cce_0678	PCC8801_1580		MAE_57160	all3660				CYB_2553	SYNPCC7002_A2523			slr1909	tll1048	Tery_4323	-
AM1_2654	cce_1715	PCC8801_3194	gsl3216	MAE_37170	all1256				CYB_1946	SYNPCC7002_A2272		Synpcc7942_2357			Tery_1741	-
	cce_1967	PCC8801_1314		MAE_37880	all2546				CYB_2230	SYNPCC7002_A0207		Synpcc7942_0006	sll0269	tll1574	Tery_1154	-
AM1_5929	cce_4383	PCC8801_1550		MAE_51420	alr3775				CYB_1052	SYNPCC7002_A1257		Synpcc7942_0092		tll2054	Tery_1563	-
AM1_6139~AM1_1767	cce_0414~cce_2544	PCC8801_0499~PCC8801_3855	gll2839~glr3988	MAE_36130	all3143				CYB_0718	SYNPCC7002_A1013	SynWH7803_0156~SynWH7803_0395	Synpcc7942_2369	slr2131~slr0369	tll1618	Tery_0880	-
AM1_2971	cce_1582	PCC8801_0287		MAE_03520	all1991					SYNPCC7002_A1700		Synpcc7942_2273	slr0479	tll1084	Tery_0614	-
AM1_1173	cce_0417	PCC8801_1613		MAE_04130	all2441					SYNPCC7002_A0700		Synpcc7942_2068	slr0845	tlr0498	Tery_1744	-
AM1_5182	cce_4449		gll0261	MAE_00260	alr4045					SYNPCC7002_A0376		Synpcc7942_0545	slr1215	tll1651	Tery_3515	-
AM1_0810	cce_1816		glr2799	MAE_18440					CYB_2220	SYNPCC7002_A1232	SynWH7803_1046	Synpcc7942_2356	sll0594	tll1671		-
AM1_4557	cce_0506	PCC8801_1731	gll0144	MAE_19260	all3542					SYNPCC7002_A2050		Synpcc7942_2376		tlr2130	Tery_2185	-
AM1_2493	cce_4303	PCC8801_1284		MAE_24040	alr3689					SYNPCC7002_A1378		Synpcc7942_0133	slr0975	tll1614	Tery_4573	-
AM1_3175	cce_2311	PCC8801_1621		MAE_25960	asr2387				CYB_2331	SYNPCC7002_A1913		Synpcc7942_0911	ssl2069		Tery_0656	-
AM1_1015	cce_4125	PCC8801_3618		MAE_37940	alr4166		P9211_14771		CYB_0930		SynWH7803_1415	Synpcc7942_0248			Tery_2000	-
AM1_1833	cce_0171	PCC8801_2808		MAE_38500	alr4787				CYB_2654	SYNPCC7002_A2773		Synpcc7942_0148	slr0207	tll0278		-
AM1_1556	cce_0916	PCC8801_3105		MAE_57580	all2900				CYB_1931	SYNPCC7002_A2463	SynWH7803_0782	Synpcc7942_1989		tll1405		-
	cce_2308	PCC8801_3073		MAE_27950	alr0533				CYB_0943	SYNPCC7002_A2214		Synpcc7942_1055	sll1051	tlr1962	Tery_5046	-
AM1_6033	cce_1231	PCC8801_1864		MAE_22005	asl4482					SYNPCC7002_A2261		Synpcc7942_2086	ssr2998	tsr0524	Tery_1765	-
AM1_4627	cce_2065	PCC8801_2640		MAE_47310	all2349					SYNPCC7002_A2568	SynWH7803_2332	Synpcc7942_0420		tll1399	Tery_0193	-
AM1_3462	cce_1699	PCC8801_3620		MAE_03110	alr1629				CYB_1088	SYNPCC7002_A0131		Synpcc7942_1739	slr0701	tll1888		-
AM1_5368	cce_3671	PCC8801_2870		MAE_48270	all3209				CYB_2028	SYNPCC7002_A2381		Synpcc7942_2051	sll1686		Tery_0186	-
AM1_5627	cce_2804	PCC8801_4443		MAE_18640	alr4147				CYB_1269	SYNPCC7002_A1638		Synpcc7942_1045	slr0191		Tery_0918	-
AM1_0432	cce_2996	PCC8801_0274		MAE_39750	all1164				CYB_1791	SYNPCC7002_A1240		Synpcc7942_2380	slr0455		Tery_1600	-
AM1_1438	cce_1949	PCC8801_0086			alr2957				CYB_2051	SYNPCC7002_A0648		Synpcc7942_1273	sll1433	tll2395	Tery_0723	-
AM1_0178	cce_0760	PCC8801_0617~PCC8801_0357~PCC8801_3667	gsr2523~gsl1695	MAE_24060~MAE_31400	all2267~asl3117				CYB_0266	SYNPCC7002_A0392	SynWH7803_1215	Synpcc7942_0342	slr0326	tsl0785~tlr2217	Tery_4320	-
AM1_1837	cce_3535	PCC8801_2796		MAE_01870	all2461				CYB_2233	SYNPCC7002_A1227		Synpcc7942_0255	slr0930		Tery_4062	-
AM1_3584	cce_2457	PCC8801_2519		MAE_23130	all3785				CYB_2167	SYNPCC7002_A0275		Synpcc7942_0484	slr0959		Tery_2182	-
AM1_5624	cce_2268	PCC8801_2062		MAE_57080	alr4164		P9211_14791		CYB_0932		SynWH7803_1418	Synpcc7942_0246			Tery_1998	-
AM1_0841	cce_2291	PCC8801_0658		MAE_02600	all1939					SYNPCC7002_A0477		Synpcc7942_0375	slr1331	tlr0628	Tery_2774	-
AM1_4060	cce_2722	PCC8801_0555		MAE_07180	alr3996					SYNPCC7002_A1128		Synpcc7942_1040	slr1035	tll1582	Tery_3565	-
AM1_5739	cce_1621	PCC8801_1546		MAE_54115	all3173					SYNPCC7002_A0669		Synpcc7942_0989	slr0217	tll1730	Tery_3431	-
AM1_0443	cce_3607	PCC8801_1677	glr0997#ec:4.1.2.-	MAE_34870	all1483#ec:4.1.2.9~all2567#ec:4.1.2.-				CYB_1145		SynWH7803_0209#ec:4.1.2.-	Synpcc7942_2080#ec:4.1.2.22	slr0453#ec:4.1.2.-	tll1186#ec:4.1.2.-		ec:4.1.2.9~0.0625#ec:4.1.2.-~0.3125#ec:4.1.2.22~0.0625
AM1_1659	cce_0840	PCC8801_2431		MAE_04000	asr4588					SYNPCC7002_A2713		Synpcc7942_0423	ssl2717	tsr1332	Tery_4424	-
AM1_2946	cce_3697	PCC8801_4334		MAE_40600	all4581					SYNPCC7002_A1340		Synpcc7942_2455	sll0413	tlr0841	Tery_0436	-
AM1_3001	cce_2140	PCC8801_0844	glr3832	MAE_17100	alr1959					SYNPCC7002_A1729		Synpcc7942_0899	sll1123		Tery_3519	-
AM1_1163	cce_3692	PCC8801_3427	glr3626	MAE_18610	alr4536				CYB_2872	SYNPCC7002_A1081		Synpcc7942_1753	slr0517			-
AM1_1093	cce_2123	PCC8801_3864	gll3477	MAE_17660	all2085					SYNPCC7002_A2361		Synpcc7942_2054	sll0564		Tery_2956	-
AM1_0951#ec:3.6.3.8	cce_0067#ec:3.6.3.8~cce_3916	PCC8801_3697#ec:3.6.3.8~PCC8801_1213	glr4215#ec:3.6.1.-	MAE_37470~MAE_12950#ec:3.6.3.8	all3375#ec:3.6.1.-				CYB_1641#ec:3.6.3.8	SYNPCC7002_A0245		Synpcc7942_1082#ec:3.6.1.-	slr0822~sll0672#ec:3.6.1.-	tlr1224#ec:3.6.1.-		ec:3.6.3.8~0.3125#ec:3.6.1.-~0.3125
	cce_1809	PCC8801_3376	gsl1287	MAE_53220	asr4313				CYB_2866	SYNPCC7002_A0543		Synpcc7942_2465	ssr2047		Tery_0676	-
AM1_4478	cce_0288	PCC8801_3700		MAE_57850	alr1674					SYNPCC7002_A2798		Synpcc7942_0992	sll1516	tlr0749	Tery_4193	-
	cce_3254		glr0555	MAE_50240	all5093	PMM1624	P9211_17501	P9215_18981			SynWH7803_0170	Synpcc7942_0619	slr0509			-
AM1_4669	cce_0494	PCC8801_2426		MAE_45990	alr4119					SYNPCC7002_A2448		Synpcc7942_1832	slr0483	tll1970	Tery_4894	-
	cce_3394	PCC8801_3277		MAE_51230	asr1277	PMM0253		P9215_02771			SynWH7803_0310	Synpcc7942_1705	sml0001		Tery_3194	-
AM1_2363	cce_4133	PCC8801_4336		MAE_37510			P9211_04981			SYNPCC7002_A0875		Synpcc7942_1495	slr1052	tlr0006	Tery_4301	-
AM1_0646	cce_2990	PCC8801_1966	gll0346	MAE_31170	alr0451				CYB_2890	SYNPCC7002_A2552		Synpcc7942_0553	slr1207			-
AM1_4890	cce_0740	PCC8801_1614	glr0930		alr3725					SYNPCC7002_A2090		Synpcc7942_1299	sll1697	tll0869	Tery_4384	-
AM1_2934	cce_3604	PCC8801_0286	glr3834		all3391				CYB_1047	SYNPCC7002_A2481		Synpcc7942_0144	sll0354		Tery_3347	-
		PCC8801_3925#ec:1.11.1.9	glr4043#ec:1.11.1.9			PMM1006#ec:1.11.1.9	P9211_11881#ec:1.11.1.9	P9215_11241#ec:1.11.1.9		SYNPCC7002_A0970#ec:1.11.1.9~SYNPCC7002_A0117#ec:1.11.1.9	SynWH7803_0151#ec:1.11.1.9	Synpcc7942_1214#ec:1.11.1.9	slr1171#ec:1.11.1.9~slr1992#ec:1.11.1.9			ec:1.11.1.9~0.5625
AM1_3720	cce_2557	PCC8801_3859			all2230	PMM0672	P9211_07851	P9215_07571	CYB_1467~CYB_0159	SYNPCC7002_A0713	SynWH7803_1470				Tery_4994~Tery_0365	-
AM1_5424	cce_4357					PMM0921	P9211_10291	P9215_09691	CYB_2061		SynWH7803_1349	Synpcc7942_2414		tlr1371	Tery_3833	-
AM1_1738	cce_3418	PCC8801_4174			all1027					SYNPCC7002_A0500	SynWH7803_0175	Synpcc7942_2417	slr1897	tlr2048	Tery_1604	-
AM1_5187	cce_1998	PCC8801_4128	glr4401		all0085				CYB_2494	SYNPCC7002_A1527		Synpcc7942_0298		tlr0940	Tery_1152	-
	cce_2448	PCC8801_2658	glr0149	MAE_53850	alr3222	PMM0051	P9211_06541	P9215_00611	CYB_1231				slr0929			-
	cce_0886	PCC8801_3296	gll2034~glr0445	MAE_18380	all4575	PMM0710	P9211_06851	P9215_08081	CYB_1077~CYB_2780		SynWH7803_2513~SynWH7803_1045		sll0680		Tery_3537~Tery_3534	-
	cce_4580	PCC8801_1141		MAE_39280		PMM0622	P9211_03721	P9215_07041	CYB_1518	SYNPCC7002_A2322	SynWH7803_1393		slr0601			-
AM1_2554	cce_3515	PCC8801_1235		MAE_63100	all5026				CYB_1996	SYNPCC7002_A1222			sll0096	tll0061	Tery_3457	-
AM1_2430	cce_3689	PCC8801_1078	glr3089	MAE_59750	all0245				CYB_0605	SYNPCC7002_A0670			slr1737		Tery_1802	-
AM1_0732	cce_2739	PCC8801_0006	gsl1967	MAE_06820	asl0060				CYB_0069		SynWH7803_0953		ssl3291	tlr1770		-
	cce_4465	PCC8801_2419	glr4405	MAE_35660	alr3799				CYB_0977	SYNPCC7002_A2446			sll0284	tll2095	Tery_4844	-
AM1_3339	cce_2942	PCC8801_3822	gsl4024	MAE_06600	asl4034				CYB_2745				ssl0294	tsl2213	Tery_2238	-
	cce_1589	PCC8801_1088	gll4323	MAE_05380	alr3376				CYB_0651	SYNPCC7002_A2490			sll1049	tll0306	Tery_1534	-
	cce_0256	PCC8801_2195	glr3013	MAE_61750	alr0655				CYB_0296	SYNPCC7002_A0297			sll1318	tlr0637	Tery_1163	-
AM1_1172	cce_2039	PCC8801_1388	gll2144	MAE_22820	all1237				CYB_1320	SYNPCC7002_A2464				tll0746	Tery_0863	-
AM1_2911	cce_4046	PCC8801_0209	glr3908	MAE_25150	alr2074				CYB_2050	SYNPCC7002_A0016				tll1698	Tery_3471	-
AM1_3532	cce_2449	PCC8801_3153	gll1326	MAE_60760	alr1310				CYB_0955	SYNPCC7002_A0115			slr0337	tll1277		-
	cce_4575	PCC8801_2085	glr0513	MAE_26090	all4463				CYB_2775	SYNPCC7002_A2342			sll0021	tlr1977	Tery_2903	-
AM1_4541	cce_0241	PCC8801_0012	gll0283	MAE_41250	alr3448				CYB_2237	SYNPCC7002_A0703			slr1736		Tery_3881	-
AM1_5130	cce_1114	PCC8801_3260	gsl0405	MAE_08560	all0298				CYB_2768	SYNPCC7002_A0312				tlr0129	Tery_1554	-
	cce_1238	PCC8801_1671	gsr4132	MAE_00730	asl0822				CYB_1999	SYNPCC7002_A1211			ssl2148	tsr1648	Tery_4300	-
	cce_2552	PCC8801_2742	glr1758	MAE_40150	alr4995				CYB_0250	SYNPCC7002_A0271			sll1336	tll0507	Tery_4659	-
AM1_5698	cce_1080	PCC8801_4300	glr0056	MAE_29940					CYB_1318	SYNPCC7002_A2155	SynWH7803_2083		slr1895		Tery_3294	-
	cce_0330	PCC8801_2591	glr4039	MAE_42830	alr3864				CYB_0676	SYNPCC7002_A1434			sll0294	tll1668	Tery_2615	-
AM1_2322	cce_3898	PCC8801_2097		MAE_07760	alr5055				CYB_2503	SYNPCC7002_A1014			sll0749	tlr0254	Tery_1316	-
AM1_0867				MAE_24230	alr0735	PMM0969		P9215_09191	CYB_0877	SYNPCC7002_A2071			sll0643	tlr0057	Tery_0748	-
AM1_3833	cce_4519	PCC8801_3231		MAE_60380	all3220				CYB_0739	SYNPCC7002_A1592			sll0514	tll1155	Tery_4103	-
AM1_0862				MAE_06200	all1949	PMM0972		P9215_09161	CYB_2013	SYNPCC7002_A0396			slr1201	tlr1122	Tery_0128	-
AM1_0863				MAE_06210	all1950	PMM0971		P9215_09171	CYB_2014	SYNPCC7002_A0397			slr1200	tlr1121	Tery_0129	-
	cce_0303#ec:3.6.3.-	PCC8801_3519#ec:3.6.3.-	gvip282#ec:3.6.3.-	MAE_20010#ec:3.6.3.-	alr2879#ec:3.6.3.-				CYB_0602#ec:3.6.3.-			Synpcc7942_1490#ec:3.6.3.-	slr0043#ec:3.6.3.-	tlr2002#ec:3.6.3.-		ec:3.6.3.-~0.5625
	cce_0133#ec:3.5.1.28	PCC8801_3678#ec:3.5.1.28				PMM0616#ec:3.5.1.28	P9211_10331#ec:3.5.1.28	P9215_06981#ec:3.5.1.28			SynWH7803_1036#ec:3.5.1.28	Synpcc7942_2360#ec:3.5.1.28	slr1910#ec:3.5.1.28			ec:3.5.1.28~0.5
AM1_5591#ec:3.6.1.-	cce_1788#ec:3.6.1.-	PCC8801_1036#ec:3.6.1.-	gvip365#ec:3.6.1.-	MAE_00890#ec:3.6.1.-	alr0205#ec:3.6.1.-					SYNPCC7002_A1900#ec:3.6.1.-	SynWH7803_0542#ec:3.6.1.-				Tery_3264#ec:3.6.1.-	ec:3.6.1.-~0.5625
	cce_0201	PCC8801_0719	gll1470	MAE_24600					CYB_2016#ec:3.4.-.-	SYNPCC7002_A2736		Synpcc7942_2053	slr0825	tlr1685	Tery_1371	ec:3.4.-.-~0.0625
	cce_4390#ec:3.1.26.4		gvip491#ec:3.1.26.4			PMM0200#ec:3.1.26.4	P9211_02181#ec:3.1.26.4	P9215_02181#ec:3.1.26.4		SYNPCC7002_A1706#ec:3.1.26.4	SynWH7803_2369#ec:3.1.26.4			tlr0299#ec:3.1.26.4		ec:3.1.26.4~0.5
AM1_5599#ec:3.1.-.-	cce_2425#ec:3.1.-.-	PCC8801_2493#ec:3.1.-.-		MAE_08090#ec:3.1.-.-	all1989#ec:3.1.-.-							Synpcc7942_0517#ec:3.1.-.-	sll1354#ec:3.1.-.-	tlr0174#ec:3.1.-.-	Tery_0618#ec:3.1.-.-	ec:3.1.-.-~0.5625
AM1_4898	cce_2757	PCC8801_0269		MAE_34930	alr2484				CYB_0191	SYNPCC7002_A2383#ec:3.6.1.-			slr1690	tlr1179	Tery_0320	ec:3.6.1.-~0.0625
AM1_3517#ec:3.5.1.88	cce_3666#ec:3.5.1.88	PCC8801_4446#ec:3.5.1.88		MAE_22880#ec:3.5.1.88	all2007#ec:3.5.1.88				CYB_2132#ec:3.5.1.88		SynWH7803_2339#ec:3.5.1.88				Tery_5060#ec:3.5.1.88	ec:3.5.1.88~0.5
	cce_1970#ec:5.4.1.2	PCC8801_1312#ec:5.4.1.2			all2544#ec:5.4.1.2				CYB_0379#ec:5.4.1.2	SYNPCC7002_A0528#ec:5.4.1.2			slr1467#ec:5.4.1.2	tlr1064#ec:5.4.1.2	Tery_3745#ec:5.4.1.2	ec:5.4.1.2~0.5
				MAE_05430#ec:2.7.6.3	asr2953#ec:2.7.6.3				CYB_2920#ec:2.7.6.3	SYNPCC7002_A2561#ec:2.7.6.3		Synpcc7942_2272#ec:2.7.6.3	slr1093#ec:2.7.6.3	tll0178#ec:2.7.6.3	Tery_0688#ec:2.7.6.3	ec:2.7.6.3~0.5
AM1_1118#ec:2.4.1.21	cce_3396#ec:2.4.1.21	PCC8801_0845#ec:2.4.1.21		MAE_46280#ec:2.4.1.21	alr0031#ec:2.4.1.21				CYB_0646#ec:2.4.1.21	SYNPCC7002_A2125#ec:2.4.1.21			sll1393#ec:2.4.1.21			ec:2.4.1.21~0.5
	cce_4110#ec:1.9.3.1		gvip078#ec:1.9.3.1		alr2732#ec:1.9.3.1			P9215_16641#ec:1.9.3.1		SYNPCC7002_A0726#ec:1.9.3.1	SynWH7803_0714#ec:1.9.3.1		slr2082#ec:1.9.3.1		Tery_0277#ec:1.9.3.1	ec:1.9.3.1~0.5
	cce_3620#ec:3.5.2.3	PCC8801_4419#ec:3.5.2.3	gvip497#ec:3.5.2.3		all2303#ec:3.5.2.3				CYB_2522#ec:3.5.2.3			Synpcc7942_0488#ec:3.5.2.3		tll0666#ec:3.5.2.3	Tery_2177#ec:3.5.2.3	ec:3.5.2.3~0.5
AM1_3707#ec:1.14.11.-	cce_3668#ec:1.14.11.-	PCC8801_2196#ec:1.14.11.-					P9211_12561#ec:1.14.11.-	P9215_13741#ec:1.14.11.-	CYB_2270#ec:1.14.11.-	SYNPCC7002_A2658#ec:1.14.11.-		Synpcc7942_0015#ec:1.14.11.-		tll1907#ec:1.14.11.-		ec:1.14.11.-~0.5625
					all4035#ec:1.17.4.1	PMM0661#ec:1.17.4.1	P9211_07711#ec:1.17.4.1	P9215_07461#ec:1.17.4.1	CYB_0734#ec:1.17.4.1		SynWH7803_1496#ec:1.17.4.1	Synpcc7942_1609#ec:1.17.4.1		tll1327#ec:1.17.4.1		ec:1.17.4.1~0.5
AM1_3079#ec:2.1.1.72	cce_2327#ec:2.1.1.72		glr2709#ec:2.1.1.72	MAE_18940#ec:2.1.1.72					CYB_2715#ec:2.1.1.72				slr1803#ec:2.1.1.72	tlr1578#ec:2.1.1.72	Tery_3905#ec:2.1.1.72	ec:2.1.1.72~0.5
AM1_5644#ec:3.5.2.3				MAE_08280#ec:3.5.2.3		PMM0569#ec:3.5.2.3	P9211_05731#ec:3.5.2.3	P9215_06501#ec:3.5.2.3		SYNPCC7002_A2097#ec:3.5.2.3	SynWH7803_0720#ec:3.5.2.3		slr0406#ec:3.5.2.3			ec:3.5.2.3~0.5
AM1_0620		PCC8801_0412	glr3554	MAE_33870	all0173				CYB_2160#ec:3.4.24.-	SYNPCC7002_A0224			sll1280	tll0639	Tery_1907	ec:3.4.24.-~0.0625
	cce_4747#ec:2.4.1.83		glr1357#ec:2.4.1.83	MAE_60890#ec:2.4.1.83	all0143#ec:2.4.1.83				CYB_0176#ec:2.4.1.83	SYNPCC7002_A2031#ec:2.4.1.83			sll1004#ec:2.4.1.83	tlr2019#ec:2.4.1.83		ec:2.4.1.83~0.5
AM1_4597#ec:1.4.3.5	cce_0797#ec:1.4.3.5	PCC8801_0930#ec:1.4.3.5		MAE_57790#ec:1.4.3.5	all1248#ec:1.4.3.5					SYNPCC7002_A2591#ec:1.4.3.5			sll1440#ec:1.4.3.5	tll0331#ec:1.4.3.5		ec:1.4.3.5~0.5
AM1_1688#ec:2.7.1.30	cce_0973#ec:2.7.1.30	PCC8801_1188#ec:2.7.1.30	gvip242#ec:2.7.1.30		all1811#ec:2.7.1.30						SynWH7803_0547#ec:2.7.1.30		slr1672#ec:2.7.1.30		Tery_3810#ec:2.7.1.30	ec:2.7.1.30~0.5
AM1_4896#ec:2.4.2.11	cce_2759#ec:2.4.2.11	PCC8801_0271#ec:2.4.2.11			alr2482#ec:2.4.2.11				CYB_1096#ec:2.4.2.11	SYNPCC7002_A0508#ec:2.4.2.11				tlr1177#ec:2.4.2.11	Tery_0318#ec:2.4.2.11	ec:2.4.2.11~0.5
AM1_0630	cce_4593~cce_4291	PCC8801_1096	glr1554#ec:3.4.21.-	MAE_42350	alr3543#ec:3.4.21.-				CYB_0818#ec:3.4.21.-	SYNPCC7002_A1379			slr0535#ec:3.4.21.-		Tery_2196	ec:3.4.21.-~0.25
	cce_2651	PCC8801_3074	gvip443~gvip154~gvip160	MAE_51680~MAE_24450	alr0523~alr0528	PMM0305	P9211_03321	P9215_03301	CYB_2740~CYB_0939	SYNPCC7002_A2209	SynWH7803_0480~SynWH7803_0493~SynWH7803_0485	Synpcc7942_1052~Synpcc7942_1047	sll1577	tlr1957	Tery_0984~Tery_0998~Tery_0997~Tery_5049	-
	cce_3827	PCC8801_2747	glr2074	MAE_31520	all0320				CYB_0236	SYNPCC7002_A0798		Synpcc7942_1685~Synpcc7942_1688	slr1454	tlr0276		-
AM1_5381~AM1_5380	cce_4283~cce_4282	PCC8801_1596~PCC8801_1597	gvip288~gvip288.1	MAE_47930~MAE_47940	alr0867~all0868	PMM0549	P9211_05511~P9211_05581	P9215_06301	CYB_1796~CYB_1797	SYNPCC7002_A1803~SYNPCC7002_A1802	SynWH7803_0684~SynWH7803_0677	Synpcc7942_1421	sll1028~sll1029	tll0946~tll0947	Tery_3852~Tery_3851	-
AM1_2993	cce_4669~cce_4697	PCC8801_2635~PCC8801_4023		MAE_45710	alr1809~alr0286				CYB_1589	SYNPCC7002_A0654	SynWH7803_2403	Synpcc7942_2401	sll1514	tlr0873	Tery_3064~Tery_3061~Tery_3063	-
AM1_4325~AM1_6361	cce_0399	PCC8801_3206		MAE_32490	alr1834				CYB_0772	SYNPCC7002_A2201		Synpcc7942_1861	slr0559	tll0794		-
	cce_3587#ec:1.6.5.5		glr3591	MAE_56910#ec:1.6.5.5	alr2948#ec:1.6.5.5				CYB_2656#ec:1.6.5.5	SYNPCC7002_A2190#ec:1.6.5.5				tlr0001#ec:1.6.5.5	Tery_1832#ec:1.6.5.5	ec:1.6.5.5~0.4375
AM1_5053	cce_2452	PCC8801_0221			alr2987				CYB_1972	SYNPCC7002_A0465		Synpcc7942_0605	sll1024	tlr2209	Tery_3315~Tery_1301	-
	cce_3469	PCC8801_1566#ec:3.1.2.6			alr3904#ec:3.1.2.6				CYB_1927#ec:3.1.2.6	SYNPCC7002_A2866#ec:3.1.2.6		Synpcc7942_0937#ec:3.1.2.6	slr1259#ec:3.1.2.6	tlr1626#ec:3.1.2.6		ec:3.1.2.6~0.4375
AM1_0798	cce_2479	PCC8801_1182	glr0679	MAE_02900	alr4777#ec:1.5.1.29					SYNPCC7002_A2469#ec:1.5.1.29				tlr0421	Tery_3252#ec:1.5.1.29	ec:1.5.1.29~0.1875
AM1_1828~AM1_3196	cce_3483~cce_1689			MAE_62080	all1304~alr1635	PMM0214	P9211_02341	P9215_02341	CYB_1611	SYNPCC7002_A1804~SYNPCC7002_A2371	SynWH7803_0719~SynWH7803_2102		sll0834~slr0096	tlr2146	Tery_1057~Tery_1058	-
AM1_1691#ec:3.1.3.69	cce_3291#ec:3.1.3.69					PMM0639#ec:3.1.3.69	P9211_07471	P9215_07221#ec:3.1.3.69		SYNPCC7002_A2841#ec:3.1.3.69	SynWH7803_1398#ec:3.1.3.69		slr0746#ec:3.1.3.69			ec:3.1.3.69~0.4375
AM1_1573#ec:2.9.1.-	cce_1118#ec:2.9.1.-					PMM0925#ec:2.9.1.-	P9211_07211#ec:2.9.1.-	P9215_09651#ec:2.9.1.-	CYB_2008#ec:2.9.1.-	SYNPCC7002_A1238#ec:2.9.1.-	SynWH7803_1354				Tery_4284	ec:2.9.1.-~0.4375
AM1_2638	cce_4742	PCC8801_1456	gll1406~glr1350	MAE_11260	alr1603					SYNPCC7002_A0927			slr0298	tll1488	Tery_0534	-
AM1_1683	cce_4170~cce_2252	PCC8801_2767	gll1468	MAE_19250	alr0189				CYB_0141	SYNPCC7002_A1645	SynWH7803_1711		slr0889			-
AM1_2311#ec:3.4.99.-~AM1_3127#ec:3.4.99.-	cce_0944#ec:3.4.99.-	PCC8801_1807#ec:3.4.99.-		MAE_19490#ec:3.4.99.-	alr0054				CYB_2287#ec:3.4.99.-	SYNPCC7002_A0527#ec:3.4.99.-			sll1369	tll2096#ec:3.4.99.-	Tery_4430~Tery_1815	ec:3.4.99.-~0.4375
AM1_5148#ec:3.4.21.-~AM1_4074	cce_4255~cce_2982	PCC8801_2877#ec:1.3.1.74~PCC8801_1127		MAE_56380~MAE_30510	alr5164#ec:3.4.21.-~alr0702#ec:3.4.21.-~all2008#ec:3.4.21.-	PMM0090#ec:3.4.21.-	P9211_01011	P9215_01051		SYNPCC7002_A2303	SynWH7803_2187#ec:3.4.21.-~SynWH7803_0701	Synpcc7942_1101#ec:3.4.21.-	slr1204#ec:3.4.21.-~sll1427#ec:3.4.21.-	tll0002~tlr0671#ec:3.4.21.-	Tery_1624~Tery_5059	ec:1.3.1.74~0.0625#ec:3.4.21.-~0.4375
	cce_0777	PCC8801_2111#ec:3.8.1.5	glr2809	MAE_12680	all1353					SYNPCC7002_A1606		Synpcc7942_0901#ec:3.8.1.5	slr2053		Tery_1797	ec:3.8.1.5~0.125
AM1_5165#ec:4.2.1.104				MAE_10370#ec:4.2.1.104	all1291#ec:4.2.1.104	PMM0373#ec:4.2.1.104				SYNPCC7002_A0643#ec:4.2.1.104~SYNPCC7002_A0863#ec:4.2.1.104	SynWH7803_2495#ec:4.2.1.104	Synpcc7942_2104#ec:4.2.1.104	slr0899#ec:4.2.1.104			ec:4.2.1.104~0.5
AM1_6052#ec:3.1.3.5	cce_2598#ec:3.1.3.5	PCC8801_2128#ec:3.1.3.5			alr3139#ec:3.1.3.5				CYB_1427#ec:3.1.3.5	SYNPCC7002_A1437#ec:3.1.3.5			sll1459#ec:3.1.3.5		Tery_2384#ec:3.1.3.5~Tery_1774#ec:3.1.3.5	ec:3.1.3.5~0.5
AM1_4033#ec:1.14.13.-		PCC8801_1505#ec:1.14.13.-		MAE_24610#ec:1.14.13.-	all4274#ec:1.14.13.-				CYB_0978#ec:1.14.13.-~CYB_0780#ec:1.14.13.-	SYNPCC7002_A1949#ec:1.14.13.-		Synpcc7942_2055#ec:1.14.13.-	slr1300#ec:1.14.13.-	tlr2289#ec:1.14.13.-		ec:1.14.13.-~0.5625
AM1_4940#ec:1.1.1.31	cce_2482	PCC8801_3042		MAE_06400#ec:1.1.1.31	alr3358#ec:1.1.1.31					SYNPCC7002_A2814#ec:1.1.1.31	SynWH7803_0822#ec:1.1.1.31	Synpcc7942_1857#ec:1.1.1.31				ec:1.1.1.31~0.375
AM1_6208#ec:1.6.99.3~AM1_1209	cce_4103~cce_3662#ec:1.6.99.3~cce_0624#ec:1.6.99.3	PCC8801_3485#ec:1.6.99.3		MAE_21870#ec:1.6.99.3	all1126#ec:1.6.99.3~all1553#ec:1.6.99.3~all1127#ec:1.6.99.3~all2964#ec:1.6.99.3					SYNPCC7002_A2311#ec:1.6.99.3	SynWH7803_0345#ec:1.6.99.3	Synpcc7942_0101#ec:1.6.99.3	slr0851#ec:1.6.99.3		Tery_2062#ec:1.6.99.3	ec:1.6.99.3~0.625
	cce_3596#ec:3.2.2.-	PCC8801_3059#ec:3.2.2.-	gll0866#ec:3.2.2.-	MAE_00950#ec:3.6.1.-			P9211_17541#ec:3.2.2.-		CYB_0752#ec:3.2.2.-	SYNPCC7002_A2741#ec:3.2.2.-	SynWH7803_0163#ec:3.2.2.-			tll1077#ec:3.2.2.-		ec:3.2.2.-~0.5#ec:3.6.1.-~0.0625
AM1_1881	cce_3318	PCC8801_1846		MAE_59020	all3918#ec:2.8.1.1					SYNPCC7002_A0907		Synpcc7942_2427#ec:2.8.1.2		tll0397#ec:2.8.1.1	Tery_0556#ec:2.8.1.2	ec:2.8.1.1~0.125#ec:2.8.1.2~0.125
AM1_4659#ec:1.14.19.-	cce_3178#ec:1.14.19.-	PCC8801_2805#ec:1.14.19.-	gvip506~gvip364#ec:1.14.19.-	MAE_53570#ec:1.14.19.-	all1598#ec:1.14.19.-					SYNPCC7002_A2756#ec:1.14.19.-			slr1350#ec:1.14.19.-		Tery_0142#ec:1.14.19.-	ec:1.14.19.-~0.5625
	cce_2128#ec:1.6.5.3	PCC8801_1488#ec:1.6.5.3			asr4809					SYNPCC7002_A0560#ec:1.6.5.3	SynWH7803_0730#ec:1.6.5.3		ssr1386#ec:1.6.5.3	tsr0706#ec:1.6.5.3	Tery_4495	ec:1.6.5.3~0.375
AM1_1585#ec:1.1.1.219	cce_2231	PCC8801_2029	glr1747#ec:1.1.1.219		alr4268#ec:1.1.1.219								slr1706#ec:1.1.1.219	tlr1370#ec:1.1.1.219	Tery_3280#ec:1.1.1.219	ec:1.1.1.219~0.375
AM1_4270	cce_3417	PCC8801_3409		MAE_00310	all1046				CYB_0774	SYNPCC7002_A1436			slr0467	tll1318		-
AM1_0861				MAE_06190	all1948	PMM0973		P9215_09151	CYB_2012	SYNPCC7002_A0395			sll0764	tlr1123		-
AM1_1364	cce_4521	PCC8801_0716		MAE_01200	all2912				CYB_0775	SYNPCC7002_A2822			slr1881	tlr0053		-
AM1_5693		PCC8801_0982		MAE_15960	alr2991				CYB_2782	SYNPCC7002_A2161			sll1933	tll2149	Tery_4013	-
	cce_2050	PCC8801_1361		MAE_59900	alr0442				CYB_0283	SYNPCC7002_A1937		Synpcc7942_1693	slr2041		Tery_1902	-
	cce_1030	PCC8801_3868		MAE_56880	all2341					SYNPCC7002_A0293	SynWH7803_1890	Synpcc7942_1793	slr1139		Tery_0945	-
	cce_0305	PCC8801_3521	gvip279	MAE_19990	alr2877				CYB_0604			Synpcc7942_1488	slr0040	tlr2000		-
AM1_0532	cce_0462	PCC8801_2059		MAE_01840	alr4393					SYNPCC7002_A1674		Synpcc7942_0128	sll1424	tll1784		-
	cce_4577	PCC8801_1138	gll2783	MAE_12980	alr3429				CYB_2850	SYNPCC7002_A2179		Synpcc7942_1276	sll1104			-
AM1_2948	cce_1780~cce_4096	PCC8801_0737~PCC8801_0835	glr2706	MAE_38540	all0405				CYB_2231			Synpcc7942_0044	sll0471		Tery_0190	-
AM1_0946	cce_0078	PCC8801_3436	glr4182	MAE_38710	alr4891					SYNPCC7002_A0563		Synpcc7942_1588	sll1864			-
	cce_0757	PCC8801_3781	glr0078	MAE_08820	all0714				CYB_0611	SYNPCC7002_A0777		Synpcc7942_1770	slr1914			-
	cce_1571		gll1131	MAE_50640	alr3101				CYB_2138	SYNPCC7002_A1717		Synpcc7942_2397	sll1109	tll1867		-
AM1_1931	cce_4601	PCC8801_3062~PCC8801_0027	glr3658~glr1145	MAE_45730	alr0386~all5052				CYB_0762~CYB_1502			Synpcc7942_1295	slr2060	tll0807	Tery_3697	-
	cce_4609	PCC8801_3964	gsr4429	MAE_14500					CYB_1804			Synpcc7942_1339	ssr2611	tsr1677	Tery_0809	-
AM1_5075	cce_0711	PCC8801_4431	gll3846	MAE_19090							SynWH7803_0121	Synpcc7942_1625	sll1466		Tery_1356	-
AM1_5731	cce_0056	PCC8801_2327		MAE_31270	all3635					SYNPCC7002_A2509		Synpcc7942_1417		tll1805	Tery_0372	-
AM1_1058~AM1_1246	cce_2426	PCC8801_4392		MAE_42440	all3278						SynWH7803_1023	Synpcc7942_0647	slr0769	tsr0688	Tery_2124~Tery_2123	-
AM1_6300		PCC8801_0860	gll3429	MAE_02380	alr0831					SYNPCC7002_A2564		Synpcc7942_1291	sll0792	tlr1018		-
AM1_0463	cce_3468~cce_4396	PCC8801_3703	gll3953	MAE_11930	all3903~all3743				CYB_1928	SYNPCC7002_A0051		Synpcc7942_0938		tll0769		-
AM1_3825	cce_4377	PCC8801_4079		MAE_13720	all2318					SYNPCC7002_A1820			slr1110	tll1857	Tery_3687	-
AM1_5628	cce_4722		glr0204	MAE_46980	all2477~alr1250				CYB_1159		SynWH7803_2303		sll0063	tlr2263~tll0072	Tery_2702	-
AM1_4425	cce_3568	PCC8801_1725	gsl0711	MAE_50440	asr3878				CYB_1975	SYNPCC7002_A2229			ssl2823			-
AM1_4051	cce_0950		glr3549	MAE_40350	all3461				CYB_2761		SynWH7803_1095	Synpcc7942_0550		tlr2078		-
AM1_1840	cce_1943	PCC8801_1066		MAE_28100	all4333					SYNPCC7002_A1590		Synpcc7942_0880	sll2013		Tery_0479	-
AM1_4675	cce_0483			MAE_42340					CYB_1138	SYNPCC7002_A0586		Synpcc7942_0258	slr1440	tlr0410	Tery_3551	-
AM1_4655	cce_2424	PCC8801_4421	glr3584	MAE_49220					CYB_0232	SYNPCC7002_A2111			sll0856	tlr0317		-
	cce_2198	PCC8801_1985	glr4082	MAE_57100	all1151					SYNPCC7002_A1842		Synpcc7942_1628	sll0160	tll0638		-
AM1_2933		PCC8801_0163	glr1736	MAE_39270	alr4250				CYB_0766			Synpcc7942_0650		tll1099	Tery_4425	-
AM1_3990	cce_2784			MAE_41210	all2916					SYNPCC7002_A0622		Synpcc7942_0812	sll1384	tll0182	Tery_0757	-
	cce_1989	PCC8801_0598		MAE_58610	alr1909				CYB_1779	SYNPCC7002_A2519		Synpcc7942_0861	sll1376		Tery_1743	-
AM1_6352	cce_1951	PCC8801_1840		MAE_28250	alr0957				CYB_1319		SynWH7803_1162	Synpcc7942_1803		tll0025		-
AM1_1570	cce_3683	PCC8801_1265	glr2217	MAE_03020					CYB_2187			Synpcc7942_2560	slr1906		Tery_3156	-
AM1_1121	cce_0974	PCC8801_2369	glr3291	MAE_62570	alr1942					SYNPCC7002_A1229		Synpcc7942_0599	sll1286			-
AM1_3575	cce_3967	PCC8801_2654	gll4416						CYB_0882	SYNPCC7002_A0604			sll1702	tll1092	Tery_3998	-
AM1_0339	cce_1035	PCC8801_4257	gll3288	MAE_28705	all3939					SYNPCC7002_A1299		Synpcc7942_2421	slr0964			-
AM1_5741	cce_1158	PCC8801_1134		MAE_25190	all1699					SYNPCC7002_A2646		Synpcc7942_2280	slr1644	tll1195		-
	cce_2891	PCC8801_2179	glr1361	MAE_45750	alr4890					SYNPCC7002_A1201		Synpcc7942_1589	slr1435		Tery_4727	-
AM1_4424	cce_3093	PCC8801_1987	gll4285	MAE_33990					CYB_0434			Synpcc7942_1459	sll1063	tll0062		-
AM1_0656	cce_2434	PCC8801_1859		MAE_55400	alr0317					SYNPCC7002_A2612		Synpcc7942_0284	slr1838		Tery_4328	-
AM1_0589	cce_4617	PCC8801_3425	glr2923	MAE_45820	alr1296					SYNPCC7002_A1541		Synpcc7942_1866	slr1362			-
AM1_1410		PCC8801_2564	gll0599	MAE_33890					CYB_0067	SYNPCC7002_A0464		Synpcc7942_1035	sll0069	tlr0159		-
AM1_4393	cce_0819	PCC8801_1052		MAE_26600						SYNPCC7002_A0065		Synpcc7942_1966	ssl3829	tll1410	Tery_3543	-
	cce_0112	PCC8801_1519		MAE_23870	alr1247					SYNPCC7002_A2722		Synpcc7942_1494	slr1724	tlr2262	Tery_1147	-
AM1_1160	cce_4624	PCC8801_3659	glr4330#ec:3.6.1.-	MAE_19880	all3899#ec:3.6.1.13							Synpcc7942_1807#ec:3.6.1.-	slr1134#ec:3.6.1.13	tll1450#ec:3.6.1.-		ec:3.6.1.13~0.125#ec:3.6.1.-~0.1875
AM1_4933	cce_1755	PCC8801_1260	gll1509	MAE_45880	all4799					SYNPCC7002_A1462		Synpcc7942_0010	slr0232			-
	cce_1766	PCC8801_0135	glr4247	MAE_47520	all4967				CYB_2093	SYNPCC7002_A1854		Synpcc7942_1349		tlr1725		-
AM1_3606	cce_1933	PCC8801_4085			asl3656					SYNPCC7002_A0951		Synpcc7942_1437	ssr0657	tsl0253	Tery_2244	-
	cce_0935	PCC8801_2489	glr3154	MAE_50430	alr1753					SYNPCC7002_A2811		Synpcc7942_1875	slr0863		Tery_1106	-
AM1_3080	cce_4548			MAE_09750	asr0062		P9211_01261			SYNPCC7002_A2567		Synpcc7942_0356		tsr1483	Tery_3907	-
AM1_5401	cce_0813	PCC8801_1590		MAE_46770	all0210						SynWH7803_1181	Synpcc7942_0038		tll2064	Tery_4170	-
	cce_0976	PCC8801_4096		MAE_41600		PMM0585		P9215_06671	CYB_2867			Synpcc7942_0594	slr1771		Tery_0437	-
AM1_4955	cce_0874	PCC8801_1166		MAE_53500	alr1535						SynWH7803_0598	Synpcc7942_0465	sll1162	tlr2008		-
AM1_4271	cce_3156	PCC8801_0325		MAE_00300	all1047					SYNPCC7002_A2091		Synpcc7942_1894	sll0146	tll1319		-
AM1_4217	cce_3519	PCC8801_2550		MAE_52660	all4501				CYB_2526	SYNPCC7002_A1708		Synpcc7942_1912	slr0741			-
	cce_3208	PCC8801_1353		MAE_48340	alr0537~alr0535~alr0534				CYB_0944	SYNPCC7002_A0811	SynWH7803_2156	Synpcc7942_2030	slr2051	tlr1965~tlr1964~tlr1963	Tery_3909	-
	cce_4072	PCC8801_0062		MAE_34900	alr4814					SYNPCC7002_A0400		Synpcc7942_0955	slr1568	tll1868	Tery_4694	-
	cce_2429	PCC8801_2262		MAE_32340	all4180					SYNPCC7002_A2235		Synpcc7942_0467	slr1946	tll2292	Tery_1836	-
		PCC8801_2109		MAE_06870	asl3261				CYB_2562	SYNPCC7002_A2248		Synpcc7942_0850	slr0921	tsr0373	Tery_2217	-
	cce_2516	PCC8801_1957		MAE_53640	all0244		P9211_01531			SYNPCC7002_A1947	SynWH7803_2253	Synpcc7942_1458			Tery_1821	-
	cce_4108		glr0738		alr2730			P9215_16621		SYNPCC7002_A0728	SynWH7803_0716	Synpcc7942_0199	sll1486		Tery_0279	-
AM1_4385	cce_0097	PCC8801_0184	gll0128		all0961				CYB_0375	SYNPCC7002_A2855		Synpcc7942_1189			Tery_1176	-
					alr0073	PMM1526	P9211_15601	P9215_17941		SYNPCC7002_A0810	SynWH7803_2003	Synpcc7942_2346		tll0300	Tery_3452	-
	cce_0774				alr0309	PMM1443	P9211_15621	P9215_17111			SynWH7803_2006	Synpcc7942_0187	sll1254		Tery_3454	-
AM1_0038						PMM0793	P9211_09681	P9215_08881	CYB_1924		SynWH7803_1159	Synpcc7942_2400		tlr2477	Tery_4381	-
AM1_3641	cce_4143	PCC8801_0334			alr3277					SYNPCC7002_A1969		Synpcc7942_1924	slr1970	tlr0849	Tery_1169	-
AM1_1433	cce_2890	PCC8801_2276	gsr2070	MAE_39650	asl0272				CYB_1896				ssr0109		Tery_5026	-
AM1_1351	cce_0291	PCC8801_3250		MAE_44490	all2707				CYB_1455	SYNPCC7002_A0354				tlr0758	Tery_5067	-
AM1_2555	cce_4704	PCC8801_1707			alr0656					SYNPCC7002_A0283	SynWH7803_1517	Synpcc7942_0307	slr0415	tll2474		-
AM1_4954	cce_1267				all1420	PMM0414		P9215_04901		SYNPCC7002_A0377	SynWH7803_1281	Synpcc7942_2584	sll1704			-
AM1_3554	cce_1563	PCC8801_3670		MAE_41320	alr1133					SYNPCC7002_A2254			slr0476	tll0580	Tery_2613	-
AM1_0593	cce_0066~cce_0251	PCC8801_4408~PCC8801_0040		MAE_12960		PMM0083	P9211_00921	P9215_00961		SYNPCC7002_A0794	SynWH7803_2177		sll0640			-
AM1_0555	cce_4120	PCC8801_1276	glr2463	MAE_03910	all4764					SYNPCC7002_A1328			slr0110	tlr0691		-
	cce_4506		gll1700		alr4046	PMM0221	P9211_02431	P9215_02411		SYNPCC7002_A2413	SynWH7803_2089				Tery_2639	-
AM1_4337	cce_2310	PCC8801_2101	glr4158		all1228		P9211_14831			SYNPCC7002_A0509	SynWH7803_0952				Tery_4601	-
AM1_3717	cce_0825				alr1633	PMM0644	P9211_07551	P9215_07271		SYNPCC7002_A2424	SynWH7803_1420		slr1229			-
AM1_0929	cce_3573	PCC8801_4411		MAE_00250	alr3827				CYB_0879	SYNPCC7002_A2419			sll0827		Tery_3980	-
	cce_4677	PCC8801_0435	glr0048	MAE_27280	all2756				CYB_0450				sll0176	tlr1576	Tery_3516	-
AM1_0349	cce_3706	PCC8801_4187	gsr4366	MAE_08100	asl4353				CYB_1444	SYNPCC7002_A2592					Tery_4347	-
	cce_1644	PCC8801_1168	glr0801	MAE_11880	alr1060				CYB_0794	SYNPCC7002_A2781			sll0611		Tery_2457	-
AM1_2696	cce_3434	PCC8801_1262	gll1082	MAE_52590	alr1166				CYB_1705					tlr1954	Tery_1598	-
AM1_3508	cce_3615	PCC8801_2161	gll0528	MAE_52130	alr2440					SYNPCC7002_A2217			slr0355		Tery_2576	-
AM1_5586	cce_3629	PCC8801_4242	gll4056	MAE_31240	alr0776								slr1566	tll0986	Tery_1372	-
AM1_3831	cce_1804	PCC8801_4188	gll3470	MAE_36810	all4884					SYNPCC7002_A0239				tll0170	Tery_4337	-
AM1_1988	cce_1812	PCC8801_3494	gll0767	MAE_44900	alr2569				CYB_1684				slr0240		Tery_2564	-
AM1_4398	cce_3128	PCC8801_1259	gll1134	MAE_53810	all0854				CYB_0754	SYNPCC7002_A0856					Tery_4878	-
	cce_0362	PCC8801_3111	glr2862	MAE_08110	alr3988					SYNPCC7002_A2627			slr1048	tlr2175	Tery_3877	-
AM1_3634	cce_1987	PCC8801_3117	gll0788	MAE_05570					CYB_0063	SYNPCC7002_A2491			slr1885	tll1325		-
AM1_3139	cce_2984	PCC8801_3472		MAE_59000	all3208					SYNPCC7002_A1952			slr1087	tll2027	Tery_0187	-
AM1_3671	cce_3800	PCC8801_1757	glr4051	MAE_12450	all4265								slr1977	tlr1097	Tery_1662	-
AM1_5574	cce_2500	PCC8801_2847	glr1748	MAE_56760	alr4269								slr1507	tll0596	Tery_0220	-
	cce_2225	PCC8801_2503	glr3073	MAE_41400	alr1850				CYB_0797				sll0529	tll1846	Tery_4645	-
AM1_5219	cce_0393	PCC8801_2003	glr2124	MAE_21130	asr0243					SYNPCC7002_A1339			ssr3000		Tery_1820	-
AM1_1987	cce_1813	PCC8801_3493	gll0766	MAE_44910	alr2570				CYB_1685				slr0241		Tery_2565	-
AM1_2742	cce_0324	PCC8801_2086		MAE_53050	alr4064					SYNPCC7002_A1129			slr1927	tll2086	Tery_1569	-
AM1_4355	cce_2033	PCC8801_2306		MAE_24320	alr3150				CYB_0649				slr1050	tlr2437	Tery_0870	-
AM1_1649	cce_2150	PCC8801_3693		MAE_06550	alr0103					SYNPCC7002_A2113			sll1608	tlr0984	Tery_0156	-
	cce_1333	PCC8801_3129		MAE_53040	alr3381				CYB_0561	SYNPCC7002_A0087			sll1154	tlr2241	Tery_2713	-
AM1_1455	cce_3737	PCC8801_3388		MAE_45790	all4689					SYNPCC7002_A1950			slr0695	tlr0229	Tery_1810	-
AM1_4359	cce_2299	PCC8801_3488	gsl2555		asr4747				CYB_2344	SYNPCC7002_A2251				tsl2197	Tery_3168	-
AM1_3972	cce_3605	PCC8801_0465	gll2175		alr2471				CYB_2025	SYNPCC7002_A2586			slr0935		Tery_1951	-
AM1_0622	cce_0394#ec:3.2.1.135	PCC8801_1944	glr3646#ec:3.2.1.135		alr4646#ec:3.2.1.135						SynWH7803_0548#ec:3.2.1.135		sll0842#ec:3.2.1.135		Tery_4392	ec:3.2.1.135~0.3125
AM1_3938	cce_0834	PCC8801_2365			all1787				CYB_1400	SYNPCC7002_A1901			slr1875	tll2077	Tery_2622	-
AM1_5166	cce_0302#ec:3.6.3.-	PCC8801_4393~PCC8801_3518#ec:3.6.3.-	gvip283#ec:3.6.3.-~gvip217	MAE_14770~MAE_20020#ec:3.6.3.-	alr2880#ec:3.6.3.-~alr0611	PMM0372			CYB_0038~CYB_0601#ec:3.6.3.-	SYNPCC7002_A0862		Synpcc7942_1491#ec:3.6.3.-~Synpcc7942_1236	sll1453~slr0044#ec:3.6.3.-	tlr1354~tlr2003#ec:3.6.3.-		ec:3.6.3.-~0.5625
AM1_5048	cce_3432	PCC8801_0920	glr1502	MAE_10290	all1844					SYNPCC7002_A1671			sll0528#ec:3.4.24.-		Tery_3191	ec:3.4.24.-~0.0625
	cce_2612#ec:3.4.21.-	PCC8801_1095#ec:3.4.21.-	glr4206#ec:3.4.21.-	MAE_58680#ec:3.4.21.-	all4590#ec:3.4.21.-					SYNPCC7002_A1131#ec:3.4.21.-			sll1703#ec:3.4.21.-		Tery_1590#ec:3.4.21.-	ec:3.4.21.-~0.5
AM1_6030#ec:1.10.3.-	cce_3415#ec:1.10.3.-		gvip165#ec:1.10.3.-		all4024#ec:1.10.3.-				CYB_1208#ec:1.10.3.-			Synpcc7942_1767#ec:1.10.3.-	slr1379#ec:1.10.3.-	tll1602#ec:1.10.3.-		ec:1.10.3.-~0.5
AM1_6029#ec:1.10.3.-	cce_3414#ec:1.10.3.-		gvip164#ec:1.10.3.-		all4023#ec:1.10.3.-				CYB_1209#ec:1.10.3.-			Synpcc7942_1766#ec:1.10.3.-	slr1380#ec:1.10.3.-	tll1601#ec:1.10.3.-		ec:1.10.3.-~0.5
AM1_1832#ec:3.4.99.-	cce_1779#ec:3.4.99.-			MAE_46270#ec:3.4.99.-	alr1666#ec:3.4.99.-					SYNPCC7002_A0816#ec:3.4.99.-			slr0646#ec:3.4.99.-	tll1375#ec:3.4.99.-	Tery_4167#ec:3.4.99.-	ec:3.4.99.-~0.5
AM1_5356#ec:1.8.4.11	cce_2430#ec:1.8.4.11		gll1819#ec:1.8.4.11	MAE_55410#ec:1.8.4.11	all1062#ec:1.8.4.11								slr1795#ec:1.8.4.11		Tery_0394#ec:1.8.4.11	ec:1.8.4.11~0.4375
	cce_3830	PCC8801_2750	glr2072	MAE_31550~MAE_51610~MAE_09300	all0322				CYB_0239	SYNPCC7002_A0795		Synpcc7942_1722~Synpcc7942_1681	slr1452	tlr0274		-
AM1_5363	cce_3401	PCC8801_2866	gvip086#ec:4.1.3.27	MAE_18790						SYNPCC7002_A1098			slr1979#ec:4.1.3.27	tlr0285#ec:4.1.3.27		ec:4.1.3.27~0.1875
AM1_5122#ec:1.1.1.28	cce_1601#ec:1.1.1.28	PCC8801_2255#ec:1.1.1.28			alr0058#ec:1.1.1.28							Synpcc7942_1347#ec:1.1.1.28	slr1556#ec:1.1.1.28	tlr0711#ec:1.1.1.28		ec:1.1.1.28~0.4375
AM1_3925~AM1_2340	cce_3594~cce_0644	PCC8801_3061~PCC8801_2539		MAE_45250~MAE_14230	alr3810~alr3800	PMM1629	P9211_17561	P9215_19031		SYNPCC7002_A1202~SYNPCC7002_A1832	SynWH7803_0153~SynWH7803_1544	Synpcc7942_1746~Synpcc7942_0672	sll0306~sll2012	tlr0264~tll0831	Tery_0784~Tery_4058	-
AM1_3280~AM1_0655	cce_2433	PCC8801_1860		MAE_55390	alr0318					SYNPCC7002_A2613		Synpcc7942_0285	slr1839		Tery_4329	-
AM1_6007#ec:1.11.1.15					alr3183#ec:1.11.1.15	PMM0345#ec:1.11.1.15	P9211_15101#ec:1.11.1.15	P9215_03801#ec:1.11.1.15				Synpcc7942_1942#ec:1.11.1.15			Tery_3182#ec:1.11.1.15	ec:1.11.1.15~0.4375
AM1_4852#ec:6.6.1.1	cce_0611#ec:6.6.1.1	PCC8801_4082#ec:6.6.1.1		MAE_61570#ec:6.6.1.1	alr4733#ec:6.6.1.1					SYNPCC7002_A1000#ec:6.6.1.1					Tery_0866#ec:6.6.1.1	ec:6.6.1.1~0.4375
	cce_3252#ec:1.3.3.1	PCC8801_0190#ec:1.3.3.1		MAE_38150#ec:1.3.3.1	alr1912#ec:1.3.3.1					SYNPCC7002_A1442#ec:1.3.3.1		Synpcc7942_2385#ec:1.3.3.1	sll0744#ec:1.3.3.1			ec:1.3.3.1~0.4375
AM1_4688#ec:2.1.1.131	cce_0926#ec:2.1.1.131	PCC8801_3628#ec:2.1.1.131				PMM1525#ec:2.1.1.131		P9215_17931#ec:2.1.1.131			SynWH7803_0388#ec:2.1.1.131		slr0969#ec:2.1.1.131			ec:2.1.1.131~0.4375
AM1_0079	cce_0544	PCC8801_0648~PCC8801_4182	gll1023	MAE_46190~MAE_25320	all4110						SynWH7803_1229	Synpcc7942_1371	sll0507~sll0671	tll2030		-
	cce_4109#ec:1.9.3.1				alr2731#ec:1.9.3.1			P9215_16631#ec:1.9.3.1		SYNPCC7002_A0727#ec:1.9.3.1	SynWH7803_0715#ec:1.9.3.1		sll0813#ec:1.9.3.1		Tery_0278#ec:1.9.3.1	ec:1.9.3.1~0.4375
	cce_4111#ec:1.9.3.1				alr2734#ec:1.9.3.1			P9215_16651#ec:1.9.3.1		SYNPCC7002_A0725#ec:1.9.3.1	SynWH7803_0713#ec:1.9.3.1		slr2083#ec:1.9.3.1		Tery_0276#ec:1.9.3.1	ec:1.9.3.1~0.4375
AM1_2835	cce_2903	PCC8801_0427		MAE_18870~MAE_57870	alr0700				CYB_2844	SYNPCC7002_A0203~SYNPCC7002_A1747		Synpcc7942_2552	sll1079~sll1432		Tery_0802	-
AM1_1692	cce_1282		gll0809~gll3936~gll4241	MAE_29470~MAE_08240~MAE_36430	alr2104~all3902				CYB_2361	SYNPCC7002_A0327	SynWH7803_2208	Synpcc7942_1621	sll1242		Tery_1724	-
	cce_3593#ec:3.5.4.1	PCC8801_1952#ec:3.5.4.1		MAE_05360#ec:3.5.4.1					CYB_1063#ec:3.5.4.1			Synpcc7942_0568#ec:3.5.4.1	slr1237#ec:3.5.4.1		Tery_4570#ec:3.5.4.1	ec:3.5.4.1~0.4375
AM1_1427#ec:3.1.3.18	cce_0753#ec:3.1.3.18	PCC8801_2887#ec:3.1.3.18		MAE_50490#ec:3.1.3.18	alr4944#ec:3.1.3.18							Synpcc7942_2613#ec:3.1.3.18	sll1349#ec:3.1.3.18			ec:3.1.3.18~0.4375
AM1_2962#ec:1.15.1.1		PCC8801_2024#ec:1.15.1.1	gvip069#ec:1.15.1.1	MAE_16920#ec:1.15.1.1	all0070#ec:1.15.1.1									tlr0036#ec:1.15.1.1	Tery_4533#ec:1.15.1.1	ec:1.15.1.1~0.4375
AM1_2189#ec:4.2.1.45		PCC8801_3334#ec:4.2.1.45		MAE_10890#ec:4.2.1.45		PMM1203#ec:4.2.1.45	P9211_12911#ec:4.2.1.45					Synpcc7942_0061#ec:4.2.1.45	slr0984#ec:4.2.1.45			ec:4.2.1.45~0.4375
AM1_6388#ec:3.6.1.7	cce_4160#ec:3.6.1.7	PCC8801_2947#ec:3.6.1.7	gsr3993#ec:3.6.1.7		alr0877#ec:3.6.1.7				CYB_0710#ec:3.6.1.7		SynWH7803_1564#ec:3.6.1.7					ec:3.6.1.7~0.4375
				MAE_47490#ec:3.5.99.2	alr2769#ec:3.5.99.2	PMM0357#ec:3.5.99.2		P9215_03991#ec:3.5.99.2	CYB_2439#ec:3.5.99.2			Synpcc7942_1094#ec:3.5.99.2			Tery_0805#ec:3.5.99.2	ec:3.5.99.2~0.4375
AM1_3352#ec:1.8.1.9			glr0719#ec:1.8.1.9		alr2204#ec:1.8.1.9	PMM0211#ec:1.8.1.9	P9211_02311#ec:1.8.1.9	P9215_02301#ec:1.8.1.9							Tery_1699#ec:1.8.1.9	ec:1.8.1.9~0.4375
AM1_5896~AM1_1726~AM1_0286	cce_1982	PCC8801_4112	glr3433	MAE_12260	alr1967~alr3158					SYNPCC7002_A1110		Synpcc7942_1356	slr0474		Tery_4222	-
AM1_0950#ec:2.7.1.40	cce_1604#ec:2.7.1.40	PCC8801_2254#ec:2.7.1.40	gll3323#ec:2.7.1.40	MAE_55440#ec:2.7.1.40	all2564#ec:2.7.1.40								sll0587#ec:2.7.1.40			ec:2.7.1.40~0.4375
AM1_0091#ec:4.2.1.1	cce_4328#ec:4.2.1.1	PCC8801_3166#ec:4.2.1.1		MAE_14310#ec:4.2.1.1	all2929#ec:4.2.1.1					SYNPCC7002_A1096#ec:4.2.1.1		Synpcc7942_1388#ec:4.2.1.1				ec:4.2.1.1~0.4375
AM1_5928	cce_0465	PCC8801_2526		MAE_21620	alr1375~all0349				CYB_2472	SYNPCC7002_A0089		Synpcc7942_1675			Tery_4587	-
	cce_2319#ec:1.6.5.3	PCC8801_0099#ec:1.6.5.3		MAE_01080#ec:1.6.5.3	alr0751#ec:1.6.5.3					SYNPCC7002_A0195#ec:1.6.5.3		Synpcc7942_0278#ec:1.6.5.3	sll1220#ec:1.6.5.3			ec:1.6.5.3~0.4375
	cce_2317#ec:1.6.5.3	PCC8801_0097#ec:1.6.5.3		MAE_57970#ec:1.6.5.3	alr0762#ec:1.6.5.3					SYNPCC7002_A0197#ec:1.6.5.3		Synpcc7942_2557#ec:1.6.5.3	sll1223#ec:1.6.5.3			ec:1.6.5.3~0.4375
AM1_5202	cce_2518	PCC8801_4066	gll2819		all0458~all4145					SYNPCC7002_A0031	SynWH7803_2460	Synpcc7942_0109	slr1894			-
	cce_0063#ec:3.1.22.4	PCC8801_1492#ec:3.1.22.4		MAE_05860#ec:3.1.22.4			P9211_11371#ec:3.1.22.4	P9215_11891#ec:3.1.22.4		SYNPCC7002_A0630#ec:3.1.22.4			sll0896#ec:3.1.22.4			ec:3.1.22.4~0.4375
	cce_4106~cce_4107		glr0737		alr2729			P9215_16611		SYNPCC7002_A0729	SynWH7803_0717	Synpcc7942_0200	sll1485		Tery_0280	-
			gvip193#ec:2.6.1.9		all4966#ec:2.6.1.9				CYB_0260#ec:2.6.1.9	SYNPCC7002_A0511#ec:2.6.1.9		Synpcc7942_1030#ec:2.6.1.9		tlr0281#ec:2.6.1.9	Tery_4690#ec:2.6.1.9	ec:2.6.1.9~0.4375
	cce_2477#ec:2.1.1.34					PMM0422#ec:2.1.1.34	P9211_04211#ec:2.1.1.34	P9215_04991#ec:2.1.1.34		SYNPCC7002_A0126#ec:2.1.1.34	SynWH7803_1782#ec:2.1.1.34				Tery_2249#ec:2.1.1.34	ec:2.1.1.34~0.4375
AM1_3649#ec:2.4.1.7	cce_1639#ec:2.4.1.7					PMM0961#ec:2.4.1.7	P9211_06751#ec:2.4.1.7	P9215_09271#ec:2.4.1.7		SYNPCC7002_A2022#ec:2.4.1.7	SynWH7803_2474#ec:2.4.1.7					ec:2.4.1.7~0.4375
	cce_0502#ec:4.1.1.23	PCC8801_2296#ec:4.1.1.23	glr1079#ec:4.1.1.23	MAE_28380#ec:4.1.1.23	alr2945#ec:4.1.1.23					SYNPCC7002_A0610#ec:4.1.1.23					Tery_0376#ec:4.1.1.23	ec:4.1.1.23~0.4375
AM1_4598#ec:2.7.9.2	cce_1632#ec:2.7.9.2	PCC8801_0607#ec:2.7.9.2	glr2690#ec:2.7.9.2	MAE_17610#ec:2.7.9.2	all2509#ec:2.7.9.2										Tery_3593#ec:2.7.9.2	ec:2.7.9.2~0.4375
AM1_0981	cce_3655	PCC8801_3978	gll0183#ec:4.2.1.70	MAE_15930						SYNPCC7002_A2162#ec:4.2.1.70	SynWH7803_2308#ec:4.2.1.70		slr1592			ec:4.2.1.70~0.1875
	cce_3993#ec:2.1.1.37	PCC8801_0989#ec:2.1.1.37		MAE_17190#ec:2.1.1.37	alr2276#ec:2.1.1.37					SYNPCC7002_A0849#ec:2.1.1.37			slr0214#ec:2.1.1.37		Tery_0531#ec:2.1.1.37	ec:2.1.1.37~0.4375
AM1_3151~AM1_2799	cce_0341	PCC8801_0496		MAE_49860	alr1295					SYNPCC7002_A2606			slr1106	tlr1760	Tery_1873	-
AM1_1709	cce_2760	PCC8801_0264		MAE_50360	alr4360~alr4359					SYNPCC7002_A2761			sll0103	tlr2176	Tery_1244	-
	cce_2765#ec:3.5.1.2	PCC8801_1435#ec:3.5.1.2		MAE_60410#ec:3.5.1.2	all4774#ec:3.5.1.2								slr2079#ec:3.5.1.2	tlr0598#ec:3.5.1.2	Tery_3991#ec:3.5.1.2	ec:3.5.1.2~0.4375
	cce_2358#ec:6.2.1.5	PCC8801_1189#ec:6.2.1.5		MAE_29120#ec:6.2.1.5	all3913#ec:6.2.1.5					SYNPCC7002_A0890#ec:6.2.1.5			sll1557#ec:6.2.1.5		Tery_2751#ec:6.2.1.5	ec:6.2.1.5~0.4375
	cce_2357#ec:6.2.1.5	PCC8801_0526#ec:6.2.1.5		MAE_29860#ec:6.2.1.5	all3914#ec:6.2.1.5					SYNPCC7002_A0891#ec:6.2.1.5			sll1023#ec:6.2.1.5		Tery_2750#ec:6.2.1.5	ec:6.2.1.5~0.4375
AM1_5525#ec:3.4.11.5			gll1435#ec:3.4.11.5		alr1270#ec:3.4.11.5	PMM0356#ec:3.4.11.5		P9215_03931#ec:3.4.11.5	CYB_0956#ec:3.4.11.5	SYNPCC7002_A0899#ec:3.4.11.5						ec:3.4.11.5~0.4375
AM1_0467#ec:1.3.99.22	cce_2325#ec:1.3.99.22	PCC8801_0102#ec:1.3.99.22			alr3126#ec:1.3.99.22					SYNPCC7002_A1990#ec:1.3.99.22			sll1876#ec:1.3.99.22	tll1720#ec:1.3.99.22		ec:1.3.99.22~0.4375
AM1_3897#ec:2.7.7.53	cce_4376#ec:2.7.7.53	PCC8801_4080			alr4466#ec:2.7.7.53					SYNPCC7002_A2555#ec:2.7.7.53			sll0509#ec:2.7.7.53		Tery_0108#ec:2.7.7.53	ec:2.7.7.53~0.375
AM1_4616#ec:2.7.11.1	cce_2116#ec:2.7.11.1	PCC8801_0125#ec:2.7.11.1		MAE_14470#ec:2.7.11.1						SYNPCC7002_A1682			slr1225#ec:2.7.11.1	tlr2432#ec:2.7.11.1		ec:2.7.11.1~0.375
AM1_3967#ec:4.6.1.1	cce_1934#ec:4.6.1.1	PCC8801_4212		MAE_43920#ec:4.6.1.1					CYB_2200#ec:4.6.1.1				slr1991#ec:4.6.1.1	tll2410#ec:4.6.1.1		ec:4.6.1.1~0.375
AM1_2859#ec:1.3.1.54	cce_1635#ec:1.3.1.54	PCC8801_4032#ec:1.3.1.54	gvip229						CYB_0118#ec:1.3.1.54				slr0252#ec:1.3.1.54	tlr1056#ec:1.3.1.54		ec:1.3.1.54~0.375
AM1_1478	cce_0276#ec:3.6.3.19				all1823				CYB_1590	SYNPCC7002_A2039		Synpcc7942_0947	slr0747	tlr1756		ec:3.6.3.19~0.0625
		PCC8801_4394	gvip216	MAE_14780	alr0610				CYB_0037			Synpcc7942_1237	sll1452	tlr1352		-
AM1_2797~AM1_4057	cce_0446~cce_0289	PCC8801_1234~PCC8801_0722		MAE_33460	all0929				CYB_1938~CYB_1937	SYNPCC7002_A1374		Synpcc7942_1221~Synpcc7942_0856	slr1042	tlr0346~tll2438	Tery_3248	-
	cce_0039	PCC8801_2313	glr3971	MAE_20810~MAE_15260	alr4494					SYNPCC7002_A2450		Synpcc7942_0388~Synpcc7942_2028	sll0380		Tery_1539	-
AM1_1637	cce_0999	PCC8801_0456		MAE_36010								Synpcc7942_0407	sll0629	tsr2273	Tery_3921	-
AM1_4886	cce_4162~cce_4161	PCC8801_1167		MAE_52850	all2930					SYNPCC7002_A1077	SynWH7803_0635	Synpcc7942_1957~Synpcc7942_1254	slr0607			-
AM1_3555	cce_4007	PCC8801_0112	gll4249	MAE_03890	all3048								sll1011	tlr0132		-
AM1_1822	cce_0492	PCC8801_4156		MAE_02370						SYNPCC7002_A2626		Synpcc7942_1107	sll0183		Tery_3776	-
AM1_4728	cce_0090~cce_3083	PCC8801_0783~PCC8801_2939		MAE_55190	all4220~alr0433					SYNPCC7002_A0244	SynWH7803_0308	Synpcc7942_0195	slr0967	tlr0822~tlr0505~tlr0884	Tery_2706~Tery_0401	-
	cce_3979	PCC8801_3419	glr3502						CYB_1346	SYNPCC7002_A1220			slr1819	tll1863	Tery_3276	-
AM1_4104	cce_0541	PCC8801_0651		MAE_52340	alr0821					SYNPCC7002_A0530		Synpcc7942_1506	slr0680			-
	cce_2337		gll4359			PMM1289	P9211_13361	P9215_15171	CYB_0662		SynWH7803_1736	Synpcc7942_1557				-
AM1_5190	cce_0748				alr0738					SYNPCC7002_A0133	SynWH7803_1205	Synpcc7942_0526	slr1202	tll0759		-
	cce_2653	PCC8801_3076	gvip183	MAE_24470	alr0525						SynWH7803_0501	Synpcc7942_1049	sll1579		Tery_0999~Tery_0985~Tery_4105	-
	cce_1670#ec:3.5.2.14	PCC8801_1926#ec:3.5.2.14	gll1226#ec:3.5.2.14	MAE_28130#ec:3.5.2.14	all4969#ec:3.5.2.14				CYB_0961#ec:3.5.2.14		SynWH7803_1973#ec:3.5.2.9					ec:3.5.2.9~0.0625#ec:3.5.2.14~0.375
AM1_2263	cce_3085	PCC8801_0782	glr3794	MAE_58210	all2931							Synpcc7942_0572	sll1675			-
	cce_3086	PCC8801_2432	glr0381	MAE_57820	alr5216					SYNPCC7002_A0033			sll0260	tll0985		-
	cce_3193	PCC8801_0699	gll0565	MAE_61190	all1110				CYB_1257	SYNPCC7002_A1320			slr1457			-
AM1_3181	cce_2194~cce_2354	PCC8801_0529		MAE_54540	all2677~all1363						SynWH7803_2464	Synpcc7942_1906	slr0208		Tery_1353	-
	cce_2655	PCC8801_3078		MAE_12560	asr0531				CYB_0941	SYNPCC7002_A2212		Synpcc7942_1051	ssl3093			-
AM1_5201		PCC8801_3317		MAE_40190	asl4146				CYB_1043		SynWH7803_2510	Synpcc7942_0108		tsl0163		-
	cce_2907	PCC8801_0866		MAE_61790	alr0696					SYNPCC7002_A0206		Synpcc7942_2386	slr1498		Tery_0795	-
	cce_2318#ec:1.6.5.3	PCC8801_0098#ec:1.6.5.3		MAE_01090#ec:1.6.5.3	alr0752#ec:1.6.5.3					SYNPCC7002_A0196#ec:1.6.5.3		Synpcc7942_0279#ec:1.6.99.5	sll1221#ec:1.6.5.3			ec:1.6.99.5~0.0625#ec:1.6.5.3~0.375
AM1_4932	cce_4447	PCC8801_2396		MAE_26110	alr4264					SYNPCC7002_A2743		Synpcc7942_0875	sll1960			-
AM1_0090	cce_3194	PCC8801_3413	gll3997	MAE_04060	all4639							Synpcc7942_1575			Tery_2589	-
AM1_5745	cce_3730	PCC8801_2044		MAE_54360	all4343					SYNPCC7002_A2392		Synpcc7942_0889		tll1850		-
	cce_0870	PCC8801_2584		MAE_24390	alr5293					SYNPCC7002_A0591		Synpcc7942_1870	sll0141	tll0517		-
	cce_3891#ec:3.6.3.12	PCC8801_1930#ec:3.6.3.12	gvip063#ec:3.6.3.12	MAE_59820#ec:3.6.3.12	all3153#ec:3.6.3.12~all4245#ec:3.6.3.12							Synpcc7942_1669#ec:3.6.3.12	slr1729#ec:3.6.3.12			ec:3.6.3.12~0.4375
	cce_1373		gll0299	MAE_26410	alr3857					SYNPCC7002_A0023		Synpcc7942_2377	sll1632	tlr0136		-
	cce_2950	PCC8801_3714		MAE_58280	all2740					SYNPCC7002_A1219		Synpcc7942_0215	slr1957	tll0515		-
	cce_4071	PCC8801_0059	gll0289	MAE_60710	alr3946~alr3949				CYB_1798				sll0385	tll1298~tll2439	Tery_2780	-
	cce_3840	PCC8801_2586		MAE_23370	alr5294					SYNPCC7002_A0587		Synpcc7942_1869	sll0142	tlr1159		-
AM1_3165		PCC8801_1397	glr0104	MAE_25990	all4006							Synpcc7942_2533	sll1698		Tery_3255	-
	cce_3543	PCC8801_1947		MAE_09580							SynWH7803_2139	Synpcc7942_1338	sll0319	tlr1926	Tery_2943	-
	cce_3887#ec:3.6.3.12	PCC8801_1933#ec:3.6.3.12	gvip064#ec:3.6.3.12	MAE_59870#ec:3.6.3.12	all4243#ec:3.6.3.12~all3151#ec:3.6.3.12							Synpcc7942_1671#ec:3.6.3.12	slr1730#ec:3.6.3.12			ec:3.6.3.12~0.4375
	cce_2792	PCC8801_3577	gvip143	MAE_25430	all1082					SYNPCC7002_A1312		Synpcc7942_2478	slr1739			-
AM1_3119	cce_0433	PCC8801_2775		MAE_49000	alr3330					SYNPCC7002_A1213		Synpcc7942_0551	slr1634			-
AM1_3673	cce_1577	PCC8801_4330		MAE_08150	asr3308					SYNPCC7002_A1637		Synpcc7942_1952	sll0168			-
	cce_0789	PCC8801_3826		MAE_46320	all2852				CYB_1932			Synpcc7942_0359		tlr1548	Tery_3391	-
	cce_2478	PCC8801_1962		MAE_28330	all2776				CYB_1554			Synpcc7942_2176	sll1025		Tery_2018	-
AM1_3929	cce_1669	PCC8801_1427		MAE_54960	asr4498					SYNPCC7002_A2126		Synpcc7942_1023			Tery_0194	-
AM1_0031	cce_1963	PCC8801_1530		MAE_30590						SYNPCC7002_A2607	SynWH7803_0812		slr1747		Tery_4346	-
AM1_4164	cce_2939	PCC8801_1249		MAE_62090	all2134					SYNPCC7002_A0470		Synpcc7942_1475	slr1512			-
	cce_2931	PCC8801_2540		MAE_49510	all2715					SYNPCC7002_A1342		Synpcc7942_1155	slr1307		Tery_2119	-
AM1_2113	cce_2521	PCC8801_1940		MAE_20500	alr2873					SYNPCC7002_A0028		Synpcc7942_0996#ec:2.7.1.31			Tery_3799	ec:2.7.1.31~0.0625
AM1_3478	cce_4078	PCC8801_1162		MAE_38390	alr0725					SYNPCC7002_A1205		Synpcc7942_2185	sll0678			-
AM1_4165	cce_2937	PCC8801_1248		MAE_62100	all2133					SYNPCC7002_A0472		Synpcc7942_1476	slr1513			-
AM1_0424	cce_1298	PCC8801_3190		MAE_49430		PMM0018	P9211_00181	P9215_00171			SynWH7803_0024					-
			gll2384	MAE_53870	alr3357				CYB_2336			Synpcc7942_1091	slr0351	tlr0417	Tery_4813	-
AM1_3782	cce_2940	PCC8801_3820				PMM0681	P9211_07961	P9215_07661		SYNPCC7002_A0702	SynWH7803_1203					-
AM1_1937	cce_0409	PCC8801_0757		MAE_49930	asl4805					SYNPCC7002_A2429		Synpcc7942_0193			Tery_3885	-
	cce_0114	PCC8801_3588		MAE_61640	alr0694					SYNPCC7002_A0204		Synpcc7942_2551	sll0322		Tery_0792	-
AM1_0335	cce_2971	PCC8801_4140		MAE_62470	alr2191					SYNPCC7002_A1860		Synpcc7942_0493	slr1363			-
		PCC8801_3055		MAE_08520			P9211_17041			SYNPCC7002_A1956		Synpcc7942_0675	slr0589	tll0625	Tery_3914	-
	cce_2703	PCC8801_3320		MAE_57900	alr0698					SYNPCC7002_A0194		Synpcc7942_1799	sll1462		Tery_0797	-
AM1_5902	cce_1091	PCC8801_2118~PCC8801_2025	gll1556	MAE_52075	alr2746~all0164				CYB_2362	SYNPCC7002_A2821		Synpcc7942_2178				-
AM1_6014	cce_3006	PCC8801_3593							CYB_1374	SYNPCC7002_A1410		Synpcc7942_1791	slr1608		Tery_4458	-
	cce_2239	PCC8801_1156		MAE_52440	all4324				CYB_0682	SYNPCC7002_A2282			sll0696	tll0210		-
	cce_2815	PCC8801_2394		MAE_14320	alr3833				CYB_0721	SYNPCC7002_A1019		Synpcc7942_2019	sll0691			-
AM1_1824	cce_3171	PCC8801_2342		MAE_05440	alr0904					SYNPCC7002_A0026			sll0804		Tery_3839	-
	cce_3892#ec:3.6.3.12	PCC8801_1929#ec:3.6.3.12	gvip062#ec:3.6.3.12	MAE_59800#ec:3.6.3.12	all3154#ec:3.6.3.12~all4246#ec:3.6.3.12							Synpcc7942_1668#ec:3.6.3.12	slr1728#ec:3.6.3.12			ec:3.6.3.12~0.4375
	cce_4136	PCC8801_3896		MAE_53110	alr4346					SYNPCC7002_A0559		Synpcc7942_1202	sll1946		Tery_3937	-
AM1_3470#ec:4.2.1.1	cce_2257#ec:4.2.1.1	PCC8801_4126#ec:4.2.1.1		MAE_36560#ec:4.2.1.1~MAE_36580#ec:4.2.1.1						SYNPCC7002_A1997#ec:4.2.1.1		Synpcc7942_1447#ec:4.2.1.1	slr1347#ec:4.2.1.1			ec:4.2.1.1~0.4375
	cce_4302	PCC8801_1285		MAE_24030	alr3690					SYNPCC7002_A0876		Synpcc7942_0134	slr0728		Tery_4577	-
		PCC8801_0337		MAE_00720	all3282					SYNPCC7002_A0607		Synpcc7942_1921	slr0491	tlr1143	Tery_4372	-
AM1_4067	cce_0609	PCC8801_0610	glr0848	MAE_06805	alr4701								slr0848	tlr1166		-
AM1_3409	cce_0479	PCC8801_2450	glr2566~gll0337		alr3808				CYB_1434~CYB_0414			Synpcc7942_2171		tll0614	Tery_4282	-
		PCC8801_3551	gll1619		alr3350				CYB_0948	SYNPCC7002_A1628	SynWH7803_1735	Synpcc7942_1393			Tery_1827	-
AM1_4668			gll1685			PMM0323	P9211_03591	P9215_03481	CYB_0045		SynWH7803_0531	Synpcc7942_2329				-
AM1_6044			glr0986		all0254			P9215_04131	CYB_0502		SynWH7803_1185	Synpcc7942_1839		tlr1982		-
	cce_3554	PCC8801_3589	gsl3115	MAE_18680	asl3923				CYB_1475		SynWH7803_0975			tsr2277		-
AM1_5504	cce_1183	PCC8801_1572		MAE_61910	alr2345				CYB_0809	SYNPCC7002_A0541			slr0363			-
AM1_0772	cce_0578	PCC8801_2168		MAE_55530	alr2433				CYB_0398				sll0739		Tery_4148	-
AM1_0426					all0852	PMM1076	P9211_11121	P9215_12121	CYB_2470		SynWH7803_1559	Synpcc7942_0982				-
AM1_0360	cce_2352					PMM0568	P9211_05721	P9215_06491			SynWH7803_0718	Synpcc7942_0242	slr0681			-
AM1_1869	cce_2216	PCC8801_1164	glr1604	MAE_58980	alr0053				CYB_0193					tll1830		-
		PCC8801_2822		MAE_09680	all2721	PMM1346	P9211_14001	P9215_15751	CYB_1175		SynWH7803_1970					-
AM1_5485			gll2498		all3194	PMM1381	P9211_08091	P9215_13061	CYB_0679		SynWH7803_0828					-
AM1_2433		PCC8801_2164	glr2310	MAE_40520	all1764					SYNPCC7002_A0389			sll1095		Tery_1196	-
	cce_4295	PCC8801_4075				PMM0416	P9211_04141	P9215_04921		SYNPCC7002_A1464	SynWH7803_1638				Tery_1991	-
AM1_4212	cce_1171	PCC8801_2475	glr2493	MAE_58220	alr0024				CYB_1856						Tery_0503	-
AM1_2936	cce_2403	PCC8801_2056	gll4270	MAE_46640	all3673				CYB_1260						Tery_2603	-
AM1_2021	cce_1803	PCC8801_1508		MAE_41410	all4388					SYNPCC7002_A1501			sll1581		Tery_1924	-
AM1_1469	cce_2365	PCC8801_2623	gll0813	MAE_19750	alr0913								sll1708	tlr0724		-
	cce_0086	PCC8801_2080	glr2241	MAE_53980	alr0235				CYB_2319				slr1807		Tery_1807	-
AM1_0054	cce_2289	PCC8801_0330	glr1365	MAE_45700	all2950					SYNPCC7002_A2470					Tery_2122	-
AM1_2689	cce_0128	PCC8801_2595		MAE_08360	asr0785					SYNPCC7002_A0711			ssr2130		Tery_4540	-
AM1_5691	cce_1042	PCC8801_3404	glr1638	MAE_42320	alr2712								slr0865		Tery_0089	-
	cce_0988	PCC8801_4000	glr0833	MAE_06350	alr3950				CYB_2101	SYNPCC7002_A1158			sll1524			-
AM1_2437	cce_4604	PCC8801_1292	glr0820	MAE_04940	all0184								sll0639	tlr1265		-
	cce_2724	PCC8801_0712	gll3824	MAE_11300	alr4803					SYNPCC7002_A0444			slr1877	tll1278		-
	cce_1019	PCC8801_1486	glr2865	MAE_59160	all2507					SYNPCC7002_A1615			sll1971		Tery_4043	-
	cce_4656	PCC8801_0558	gll2444	MAE_17370	all2384				CYB_2692				sll0149		Tery_3953	-
AM1_2461	cce_4442	PCC8801_0563	glr1364	MAE_39980	all2951					SYNPCC7002_A1707					Tery_4412	-
	cce_4748		glr1356	MAE_60880	all0144				CYB_0539	SYNPCC7002_A2032			sll0814	tlr0414		-
	cce_1182	PCC8801_1571		MAE_61900	alr2346					SYNPCC7002_A0542			ssr2062	tsr1427	Tery_4087	-
AM1_2753~AM1_4904	cce_4184~cce_3950	PCC8801_1813		MAE_57500	all0641					SYNPCC7002_A1758			sll0846	tsr0864	Tery_4803	-
AM1_2651	cce_2009	PCC8801_2260		MAE_37830	alr4847					SYNPCC7002_A2397			sll1036	tlr1981	Tery_4637~Tery_2865~Tery_1865	-
	cce_4749	PCC8801_3844		MAE_40340	all4453					SYNPCC7002_A0571			slr0016	tlr2059	Tery_3727	-
AM1_1354	cce_2458	PCC8801_2520		MAE_46520	alr1259					SYNPCC7002_A1282				tll2363	Tery_2405	-
AM1_4906	cce_4425	PCC8801_2373		MAE_23160						SYNPCC7002_A2691			sll1247	tll0141	Tery_0496	-
	cce_4418	PCC8801_0442		MAE_00880	all4497				CYB_1428				sll0318	tll2288	Tery_3464	-
AM1_1157	cce_3320	PCC8801_1844		MAE_59040	all3759~alr1086~alr2280				CYB_2926	SYNPCC7002_A0906				tlr1153	Tery_0921	-
AM1_5531	cce_3446	PCC8801_0317		MAE_57810	all0967					SYNPCC7002_A0922	SynWH7803_0841		slr1535			-
AM1_1825	cce_0467	PCC8801_2527		MAE_47990	alr4172					SYNPCC7002_A2415			slr1306		Tery_3840	-
AM1_3603	cce_0992	PCC8801_2265		MAE_15640	alr4293					SYNPCC7002_A1578			slr0888		Tery_2289	-
AM1_3822		PCC8801_1210		MAE_41800	all0800				CYB_2593	SYNPCC7002_A0565	SynWH7803_2488				Tery_2407	-
AM1_0671	cce_3630	PCC8801_4241		MAE_25020	all3011					SYNPCC7002_A1967			slr1647		Tery_2510	-
AM1_3680	cce_3126	PCC8801_0474		MAE_62780	all1541					SYNPCC7002_A0793			sll1621#ec:1.11.1.15		Tery_0162	ec:1.11.1.15~0.0625
AM1_3785	cce_4137	PCC8801_3894		MAE_44970	all2549					SYNPCC7002_A2269	SynWH7803_0222		sll0071			-
AM1_4973	cce_2079	PCC8801_2004		MAE_53710	all1587					SYNPCC7002_A2447			slr1799		Tery_2281	-
AM1_2139	cce_0116	PCC8801_1767		MAE_57480	all1984				CYB_0171	SYNPCC7002_A0305					Tery_3865	-
AM1_3724	cce_3525	PCC8801_4047		MAE_59330	alr4311					SYNPCC7002_A0497			sll1870		Tery_0674#ec:3.6.3.21	ec:3.6.3.21~0.0625
AM1_4885#ec:3.4.21.26	cce_1105#ec:3.4.21.26	PCC8801_4245#ec:3.4.21.26	gll0681#ec:3.4.21.26~gll0625#ec:3.4.21.26		all2533#ec:3.4.21.26				CYB_2532#ec:3.4.21.26						Tery_3157#ec:3.4.21.26	ec:3.4.21.26~0.4375
AM1_2532	cce_4124	PCC8801_3616	glr0029		alr4642				CYB_0140					tlr1289	Tery_0234	-
AM1_2735			gll1048		alr2488				CYB_1351	SYNPCC7002_A1337	SynWH7803_1684		sll1118		Tery_3795	-
AM1_2839	cce_2823	PCC8801_2236			all4519					SYNPCC7002_A1664			sll1573	tlr1173	Tery_1968	-
AM1_3430	cce_3628	PCC8801_1296			alr1350					SYNPCC7002_A2082			slr0723	tll0789	Tery_3546	-
AM1_5585	cce_2392	PCC8801_1046			asl0660	PMM1587		P9215_18601		SYNPCC7002_A0441	SynWH7803_0469					-
	cce_4011	PCC8801_0895		MAE_21770	alr5125#ec:3.4.24.64					SYNPCC7002_A0522#ec:3.4.99.-		Synpcc7942_1986#ec:3.4.99.-	sll0055#ec:3.4.24.64		Tery_4342	ec:3.4.99.-~0.125#ec:3.4.24.64~0.125
AM1_0959	cce_3327	PCC8801_3053		MAE_14410	alr3982					SYNPCC7002_A1954		Synpcc7942_0453#ec:2.7.3.-			Tery_3912	ec:2.7.3.-~0.0625
	cce_4164#ec:5.4.2.1~cce_4163~cce_3438#ec:5.4.2.1	PCC8801_2790#ec:5.4.2.1~PCC8801_2789#ec:5.4.2.1	glr0999#ec:5.4.2.1	MAE_13370#ec:5.4.2.1~MAE_13360#ec:5.4.2.1	all4906#ec:5.4.2.1~alr1107#ec:5.4.2.1				CYB_0464#ec:5.4.2.1			Synpcc7942_2078#ec:5.4.2.1	sll0395#ec:5.4.2.1~slr1748	tll0390		ec:5.4.2.1~0.5
AM1_4840#ec:1.-.-.-	cce_2719	PCC8801_0104#ec:1.-.-.-~PCC8801_1673#ec:1.-.-.-		MAE_36410	all1865#ec:1.-.-.-					SYNPCC7002_A2445		Synpcc7942_0473#ec:1.-.-.-			Tery_3133#ec:1.-.-.-	ec:1.-.-.-~0.3125
AM1_3228		PCC8801_1203				PMM0333#ec:2.3.1.128	P9211_09611	P9215_03581#ec:2.3.1.128		SYNPCC7002_A2436		Synpcc7942_2115	sll0310~sll1469			ec:2.3.1.128~0.125
AM1_5153					all0195	PMM0512#ec:1.20.4.1	P9211_05131#ec:1.20.4.1	P9215_05941#ec:1.20.4.1		SYNPCC7002_A0009	SynWH7803_0626#ec:1.20.4.1					ec:1.20.4.1~0.25
AM1_1454	cce_2472	PCC8801_1014	glr2150~glr4052		all4894~all3797~all5264				CYB_2757~CYB_2819	SYNPCC7002_A1469		Synpcc7942_1606	sll1483		Tery_3373~Tery_3372	-
AM1_3229~AM1_3898	cce_0602			MAE_59430	asl0514				CYB_1447	SYNPCC7002_A0602~SYNPCC7002_A1476		Synpcc7942_1997	ssl2542~ssr2595	tsl2208		-
AM1_3031~AM1_1196	cce_1488	PCC8801_0862	glr0534		all1751	PMM1033	P9211_15201	P9215_11651								-
AM1_5167	cce_0304	PCC8801_4395~PCC8801_3520	gvip280~gvip215	MAE_20000~MAE_14790	alr0609~all3335~alr2878	PMM0371			CYB_0036~CYB_0603	SYNPCC7002_A0861		Synpcc7942_1238~Synpcc7942_1489	slr0041~sll1451	tlr1351~tlr2001		-
	cce_4404#ec:5.3.1.8	PCC8801_1496#ec:5.3.1.8		MAE_36870	all4538#ec:5.3.1.8					SYNPCC7002_A0008#ec:2.7.7.22			slr2074#ec:2.7.7.22		Tery_4760	ec:2.7.7.22~0.125#ec:5.3.1.8~0.1875
		PCC8801_4396	gvip214		all3333~alr0608				CYB_0035	SYNPCC7002_A0860		Synpcc7942_1239	sll1450	tlr1350		-
AM1_5203	cce_0459~cce_0622	PCC8801_2641		MAE_02470	all4292							Synpcc7942_0595	slr0356		Tery_1878	-
AM1_4650~AM1_2080	cce_0991	PCC8801_2266	gll4125	MAE_25140	all2012					SYNPCC7002_A0825			sll1768			-
	cce_3595	PCC8801_3060		MAE_54840	alr3811~all5176					SYNPCC7002_A1831			slr1674	tll1078	Tery_4057	-
AM1_3191#ec:2.7.11.1~AM1_2294	cce_2951#ec:2.7.11.1	PCC8801_0446#ec:2.7.11.1		MAE_20320#ec:2.7.11.1	alr3997#ec:2.7.11.1							Synpcc7942_1111#ec:2.7.11.1			Tery_2348~Tery_2051#ec:2.7.11.1	ec:2.7.11.1~0.4375
AM1_1132~AM1_0990				MAE_18780	all0591					SYNPCC7002_A2544		Synpcc7942_0114	slr0588	tlr1661	Tery_2513	-
AM1_1353#ec:3.6.1.-	cce_2066#ec:3.6.1.-	PCC8801_2639#ec:3.6.1.-		MAE_31150#ec:3.6.1.-	all3870#ec:3.6.1.-					SYNPCC7002_A0616#ec:3.6.1.-			slr0920#ec:3.6.1.-			ec:3.6.1.-~0.4375
AM1_6334~AM1_5049	cce_3287~cce_3705~cce_2692	PCC8801_4186~PCC8801_2330	glr4214~gll1984	MAE_58660	alr0750~all0634~all1122				CYB_1661	SYNPCC7002_A2690		Synpcc7942_1302	sll1388	tll2372		-
AM1_1272~AM1_0925	cce_2515	PCC8801_0015	gll2774	MAE_60600	all4895					SYNPCC7002_A2200			slr1648			-
	cce_0872	PCC8801_1622~PCC8801_1893	gll1598	MAE_59180							SynWH7803_2424	Synpcc7942_0096	sll1106	tll1655		-
	cce_0413	PCC8801_2843	gll2840~glr3987		all3144				CYB_0717	SYNPCC7002_A1574			sll1053	tll1619		-
AM1_1552~AM1_1610		PCC8801_1684	glr4204		alr2106					SYNPCC7002_A1993		Synpcc7942_1698	sll1512		Tery_4220	-
AM1_2848	cce_2519	PCC8801_2183		MAE_03540	all4113~all3977					SYNPCC7002_A0143			sll1656		Tery_1911	-
AM1_5358					alr0819~alr1521	PMM0327	P9211_03631	P9215_03521			SynWH7803_0536#ec:3.2.1.26	Synpcc7942_0397	sll0626			ec:3.2.1.26~0.0625
AM1_6005~AM1_3353	cce_1786				alr2406				CYB_2265	SYNPCC7002_A1290		Synpcc7942_1540	sll0249		Tery_1665	-
	cce_0405#ec:1.1.1.31	PCC8801_1305#ec:1.1.1.31		MAE_39960#ec:1.1.1.31			P9211_11961			SYNPCC7002_A1558#ec:1.1.1.31	SynWH7803_2359#ec:1.1.1.-		slr0229#ec:1.1.1.31			ec:1.1.1.-~0.0625#ec:1.1.1.31~0.3125
AM1_3557					alr1722	PMM1361#ec:1.3.1.33	P9211_14681	P9215_15921#ec:1.3.1.33		SYNPCC7002_A1485	SynWH7803_2446#ec:1.3.1.33					ec:1.3.1.33~0.1875
AM1_1417#ec:2.7.9.3	cce_4341#ec:2.7.9.3	PCC8801_2621		MAE_50070	alr3307								slr1591		Tery_4785#ec:2.7.9.3	ec:2.7.9.3~0.1875
AM1_5179~AM1_4639	cce_3820	PCC8801_0962				PMM0308	P9211_03691	P9215_03331	CYB_2273		SynWH7803_0603					-
AM1_2627	cce_3953	PCC8801_1323	glr0609~gll4350	MAE_00050	all3049									tll1396	Tery_3356	-
AM1_1456	cce_1478	PCC8801_3389		MAE_45800	all4688~all4593					SYNPCC7002_A1015~SYNPCC7002_A1951			slr1590	tlr0230	Tery_1809~Tery_4657	-
	cce_0411#ec:2.3.1.-	PCC8801_1424#ec:2.3.1.-		MAE_41840#ec:2.3.1.-	alr3178#ec:2.3.1.-					SYNPCC7002_A1520#ec:2.3.1.-			slr1084#ec:2.3.1.-		Tery_3435#ec:2.3.1.-	ec:2.3.1.-~0.4375
AM1_2644#ec:3.6.5.3	cce_2051#ec:3.6.5.3	PCC8801_0770#ec:3.6.5.3								SYNPCC7002_A0341#ec:3.6.5.3			slr1463#ec:3.6.5.3		Tery_4509#ec:3.6.5.3	ec:3.6.5.3~0.375
					alr1095#ec:1.2.1.12	PMM0713#ec:1.2.1.12			CYB_2306#ec:1.2.1.12		SynWH7803_1460#ec:1.2.1.12	Synpcc7942_1939#ec:1.2.1.12			Tery_3274#ec:1.2.1.12	ec:1.2.1.12~0.375
	cce_2467#ec:3.5.1.28	PCC8801_0589#ec:3.5.1.28		MAE_55580#ec:3.5.1.28	alr0093#ec:3.5.1.28					SYNPCC7002_A0578#ec:3.5.1.28				tll0251#ec:3.5.1.28		ec:3.5.1.28~0.375
AM1_0466#ec:1.14.99.3	cce_2324#ec:1.14.99.3	PCC8801_0101#ec:1.14.99.3								SYNPCC7002_A1991#ec:1.14.99.3			sll1875#ec:1.14.99.3	tll1721#ec:1.14.99.3		ec:1.14.99.3~0.375
	cce_1522#ec:2.3.2.2	PCC8801_0516#ec:2.3.2.2	gvip325#ec:2.3.2.2	MAE_14710#ec:2.3.2.2								Synpcc7942_0185#ec:2.3.2.2	slr1269#ec:2.3.2.2			ec:2.3.2.2~0.375
		PCC8801_3303#ec:3.1.26.3		MAE_31570#ec:3.1.26.3	alr0280#ec:3.1.26.3					SYNPCC7002_A2542#ec:3.1.26.3			slr1646#ec:3.1.26.3		Tery_2144#ec:3.1.26.3	ec:3.1.26.3~0.375
AM1_0336#ec:6.3.1.2				MAE_09050#ec:6.3.1.2						SYNPCC7002_A0246#ec:6.3.1.2	SynWH7803_1458#ec:6.3.1.2	Synpcc7942_0169#ec:6.3.1.2	slr0288#ec:6.3.1.2			ec:6.3.1.2~0.375
		PCC8801_1146#ec:1.13.11.54		MAE_46350#ec:1.13.11.54	all2724#ec:1.13.11.54					SYNPCC7002_A0553#ec:1.13.11.54		Synpcc7942_0608#ec:1.13.11.54			Tery_2668#ec:1.13.11.54	ec:1.13.11.54~0.375
	cce_3335#ec:4.2.1.47	PCC8801_2106#ec:4.2.1.47		MAE_03160#ec:4.2.1.47	alr3424#ec:4.2.1.47								slr1072#ec:4.2.1.47		Tery_2945#ec:4.2.1.47	ec:4.2.1.47~0.375
				MAE_51820#ec:2.5.1.49		PMM0642#ec:2.5.1.49	P9211_07511#ec:2.5.1.49	P9215_07251#ec:2.5.1.49			SynWH7803_1407#ec:2.5.1.49	Synpcc7942_0370#ec:2.5.1.49				ec:2.5.1.49~0.375
						PMM0868#ec:3.1.13.1	P9211_08961#ec:3.1.13.1	P9215_10251#ec:3.1.13.1	CYB_2552#ec:3.1.13.1	SYNPCC7002_A0574#ec:3.1.13.1			sll1290#ec:3.1.13.1			ec:3.1.13.1~0.375
[truncated: 19,402 more rows]
