# Supplementary material for: The diversity of cyanobacterial metabolism: genome analysis of multiple phototrophic microorganisms
Source: BMC Genomics. 2012 Feb 2;13:56. doi: 10.1186/1471-2164-13-56 (PMC3369817; doi:10.1186/1471-2164-13-56)
Supplement: Additional file 3 — Table of enriched Gene Onthology terms. An excel file which contains the list of enriched GO terms for genes of the core CLOGs as well as for genes of the unique CLOGs. For each enriched term the table gives: the GO specific ID; the term in clear text; the total number of CLOGs annotated with the term across all clusters; the number of CLOGs in the particular set annotated with the term; the expected number of CLOGs in the current set annotated with the term, given an uniform distribution; the significance level of the enrichment, calculated with fisher's exact test. Only results with a p-value below 1e-3 are shown. Each list is divided into the three GO domains "biological process", "cellular component", and "molecular function". [file 1471-2164-13-56-S3.XLS]

## Sheet: core CLOGs
Additional file S5: Table of enriched Gene Onthology terms.
List of Gene Onthology terms across all core CLOGs
	GO,ID	Term	Annotated	Significant	Expected	score
Biological Process
1	GO:0009987	cellular process	3158	456	316.93	< 1e-30
2	GO:0006412	translation	189	95	18.97	< 1e-30
3	GO:0044237	cellular metabolic process	2776	429	278.59	< 1e-30
4	GO:0006520	cellular amino acid metabolic process	228	94	22.88	3.1e-28
5	GO:0044281	small molecule metabolic process	748	178	75.07	1.1e-26
6	GO:0009058	biosynthetic process	1800	315	180.64	1.4e-25
7	GO:0034660	ncRNA metabolic process	84	42	8.43	5.4e-24
8	GO:0006082	organic acid metabolic process	285	108	28.6	4.6e-23
9	GO:0044106	cellular amine metabolic process	247	94	24.79	8.5e-23
10	GO:0042180	cellular ketone metabolic process	289	108	29	1.8e-22
11	GO:0009308	amine metabolic process	290	102	29.1	3.9e-22
12	GO:0044249	cellular biosynthetic process	1556	303	156.16	9.2e-16
13	GO:0008152	metabolic process	4304	494	431.94	1.6e-15
14	GO:0046483	heterocycle metabolic process	345	105	34.62	2.7e-14
15	GO:0044271	cellular nitrogen compound biosynthetic ...	399	122	40.04	8.3e-13
16	GO:0044283	small molecule biosynthetic process	378	111	37.94	3.4e-12
17	GO:0044238	primary metabolic process	2860	387	287.02	5.7e-10
18	GO:0044267	cellular protein metabolic process	703	123	70.55	6.1e-10
19	GO:0033554	cellular response to stress	105	21	10.54	2.7e-09
20	GO:0006807	nitrogen compound metabolic process	1818	269	182.45	4.3e-09
21	GO:0018130	heterocycle biosynthetic process	273	88	27.4	2.1e-08
22	GO:0016053	organic acid biosynthetic process	157	59	15.76	2.3e-08
23	GO:0009451	RNA modification	15	10	1.51	2.4e-08
24	GO:0072521	purine-containing compound metabolic pro...	65	28	6.52	2.9e-08
25	GO:0010467	gene expression	1031	152	103.47	1.8e-07
26	GO:0034654	nucleobase, nucleoside, nucleotide and n...	111	36	11.14	6e-07
27	GO:0042440	pigment metabolic process	40	16	4.01	3.2e-06
28	GO:0006396	RNA processing	65	24	6.52	4.5e-06
29	GO:0055086	nucleobase, nucleoside and nucleotide me...	165	44	16.56	6.9e-06
30	GO:0006119	oxidative phosphorylation	20	8	2.01	1.2e-05
31	GO:0055114	oxidation-reduction process	68	21	6.82	1.2e-05
32	GO:0015995	chlorophyll biosynthetic process	17	11	1.71	1.4e-05
33	GO:0008654	phospholipid biosynthetic process	14	10	1.41	3.2e-05
34	GO:0042430	indole-containing compound metabolic pro...	9	7	0.9	4.2e-05
35	GO:0006818	hydrogen transport	40	10	4.01	4.5e-05
36	GO:0046907	intracellular transport	19	7	1.91	4.7e-05
37	GO:0006950	response to stress	221	23	22.18	5.1e-05
38	GO:0065008	regulation of biological quality	85	14	8.53	5.7e-05
39	GO:0019637	organophosphate metabolic process	22	10	2.21	6.5e-05
40	GO:0015994	chlorophyll metabolic process	18	11	1.81	6.7e-05
41	GO:0010608	posttranscriptional regulation of gene e...	3	3	0.3	6.7e-05
42	GO:0006023	aminoglycan biosynthetic process	15	8	1.51	7e-05
43	GO:0070727	cellular macromolecule localization	20	8	2.01	7.1e-05
44	GO:0071840	cellular component organization or bioge...	118	26	11.84	7.9e-05
45	GO:0006281	DNA repair	100	20	10.04	0.00011
46	GO:0006725	cellular aromatic compound metabolic pro...	113	33	11.34	0.00011
47	GO:0034613	cellular protein localization	20	8	2.01	0.00014
48	GO:0010382	cellular cell wall macromolecule metabol...	15	8	1.51	0.00015
49	GO:0071103	DNA conformation change	8	6	0.8	0.00019
50	GO:0006024	glycosaminoglycan biosynthetic process	15	8	1.51	0.00021
51	GO:0009259	ribonucleotide metabolic process	42	20	4.22	0.00022
52	GO:0034220	ion transmembrane transport	40	8	4.01	0.00024
53	GO:0051301	cell division	6	5	0.6	0.00033
54	GO:0006260	DNA replication	62	18	6.22	0.00033
55	GO:0006414	translational elongation	6	5	0.6	0.00035
56	GO:0009260	ribonucleotide biosynthetic process	41	20	4.11	0.00039
57	GO:0009252	peptidoglycan biosynthetic process	15	8	1.51	0.00049
58	GO:0051186	cofactor metabolic process	214	51	21.48	0.00055
59	GO:0042723	thiamine-containing compound metabolic p...	12	7	1.2	0.00056
60	GO:0044255	cellular lipid metabolic process	114	31	11.44	0.00058
61	GO:0070589	cellular component macromolecule biosynt...	15	8	1.51	0.00061
62	GO:0071841	cellular component organization or bioge...	71	21	7.13	0.00064
63	GO:0006790	sulfur compound metabolic process	58	19	5.82	0.00071
64	GO:0046148	pigment biosynthetic process	37	15	3.71	0.00074
65	GO:0019685	photosynthesis, dark reaction	4	4	0.4	0.00075
66	GO:0044085	cellular component biogenesis	62	21	6.22	0.00091
67	GO:0015672	monovalent inorganic cation transport	78	11	7.83	0.00093
68	GO:0006886	intracellular protein transport	19	7	1.91	0.00095
69	GO:0006644	phospholipid metabolic process	16	10	1.61	0.00096
70	GO:0006265	DNA topological change	6	4	0.6	0.001
Cellular Component
1	GO:0044424	intracellular part	674	175	76.71	< 1e-30
2	GO:0005622	intracellular	968	202	110.18	< 1e-30
3	GO:0032991	macromolecular complex	424	108	48.26	3.8e-20
4	GO:0005737	cytoplasm	401	150	45.64	7.3e-18
5	GO:0043226	organelle	302	81	34.37	5.6e-16
6	GO:0030529	ribonucleoprotein complex	111	55	12.63	1.9e-09
7	GO:0005840	ribosome	106	53	12.06	8.3e-08
8	GO:0044444	cytoplasmic part	225	81	25.61	2.5e-05
9	GO:0044422	organelle part	76	21	8.65	6.1e-05
10	GO:0043228	non-membrane-bounded organelle	168	60	19.12	6.2e-05
11	GO:0043232	intracellular non-membrane-bounded organ...	168	60	19.12	0.00015
12	GO:0015935	small ribosomal subunit	8	8	0.91	0.00032
Molecular function
1	GO:0016874	ligase activity	148	61	13.09	1.4e-23
2	GO:0005198	structural molecule activity	130	53	11.5	2.6e-23
3	GO:0003723	RNA binding	126	46	11.15	2.6e-15
4	GO:0000166	nucleotide binding	1148	160	101.57	2.4e-10
5	GO:0003824	catalytic activity	4129	430	365.31	6e-10
6	GO:0008320	protein transmembrane transporter activi...	11	7	0.97	3.5e-08
7	GO:0016817	hydrolase activity, acting on acid anhyd...	418	68	36.98	5.5e-07
8	GO:0016779	nucleotidyltransferase activity	88	21	7.79	1.2e-06
9	GO:0019202	amino acid kinase activity	6	5	0.53	3.1e-06
10	GO:0022884	macromolecule transmembrane transporter ...	11	7	0.97	5.6e-06
11	GO:0008173	RNA methyltransferase activity	16	8	1.42	6.3e-06
12	GO:0003735	structural constituent of ribosome	105	52	9.29	7.8e-06
13	GO:0016765	transferase activity, transferring alkyl...	36	13	3.19	2.4e-05
14	GO:0016829	lyase activity	202	40	17.87	3.3e-05
15	GO:0019205	nucleobase, nucleoside, nucleotide kinas...	9	5	0.8	5.7e-05
16	GO:0016651	oxidoreductase activity, acting on NADH ...	30	11	2.65	7.4e-05
17	GO:0003684	damaged DNA binding	8	5	0.71	0.00018
18	GO:0043566	structure-specific DNA binding	8	5	0.71	0.00018
19	GO:0016776	phosphotransferase activity, phosphate g...	9	5	0.8	0.00037
20	GO:0016853	isomerase activity	99	22	8.76	0.00039
21	GO:0015450	P-P-bond-hydrolysis-driven protein trans...	11	7	0.97	0.00044
22	GO:0004518	nuclease activity	144	23	12.74	0.00046
23	GO:0003887	DNA-directed DNA polymerase activity	11	6	0.97	0.00051
24	GO:0034062	RNA polymerase activity	7	6	0.62	0.00059
25	GO:0022804	active transmembrane transporter activit...	191	27	16.9	0.00063
26	GO:0022857	transmembrane transporter activity	380	35	33.62	0.00069
27	GO:0031406	carboxylic acid binding	74	16	6.55	0.00099

## Sheet: unique CLOGs
List of Gene Onthology terms across all unique CLOGs
	GO,ID	Term	Annotated	Significant	Expected	score
Biological process
1	GO:0010468	regulation of gene expression	765	338	303.21	1.1e-22
2	GO:0031326	regulation of cellular biosynthetic proc...	716	319	283.78	1.3e-21
3	GO:0032774	RNA biosynthetic process	652	288	258.42	4.7e-18
4	GO:2000112	regulation of cellular macromolecule bio...	716	319	283.78	2.4e-14
5	GO:0009889	regulation of biosynthetic process	716	319	283.78	8.9e-14
6	GO:0006464	protein modification process	460	194	182.32	2.3e-12
7	GO:0050794	regulation of cellular process	968	429	383.66	1.2e-11
8	GO:0010556	regulation of macromolecule biosynthetic...	716	319	283.78	3.5e-10
9	GO:0051171	regulation of nitrogen compound metaboli...	714	319	282.99	1.6e-09
10	GO:0031323	regulation of cellular metabolic process	727	322	288.14	1.9e-09
11	GO:0006350	transcription	722	320	286.16	5.8e-07
12	GO:0051252	regulation of RNA metabolic process	644	287	255.25	1.7e-06
13	GO:0006952	defense response	58	35	22.99	1.6e-05
14	GO:0006278	RNA-dependent DNA replication	21	16	8.32	2.1e-05
15	GO:0080090	regulation of primary metabolic process	721	320	285.77	3.4e-05
16	GO:0006508	proteolysis	407	178	161.31	4.4e-05
17	GO:0015074	DNA integration	42	30	16.65	8.2e-05
18	GO:0051716	cellular response to stimulus	685	287	271.5	0.00013
19	GO:0046700	heterocycle catabolic process	23	13	9.12	0.00013
20	GO:0006139	nucleobase, nucleoside, nucleotide and n...	1384	562	548.54	0.00022
21	GO:0030653	beta-lactam antibiotic metabolic process	16	10	6.34	0.0003
22	GO:0019219	regulation of nucleobase, nucleoside, nu...	714	319	282.99	0.00063
Cellular Component
1	GO:0043234	protein complex	316	107	120.51	1.2e-07
2	GO:0005576	extracellular region	49	36	18.69	4.2e-07
3	GO:0016020	membrane	1493	604	569.36	4.9e-05
4	GO:0009579	thylakoid	157	62	59.87	5.2e-05
5	GO:0044436	thylakoid part	155	61	59.11	7.1e-05
6	GO:0005727	extrachromosomal circular DNA	12	9	4.58	0.00062
7	GO:0046821	extrachromosomal DNA	12	9	4.58	0.00062
Molecular function
1	GO:0034061	DNA polymerase activity	32	19	13.18	1.6e-05
2	GO:0004672	protein kinase activity	414	185	170.57	8.2e-05
3	GO:0005509	calcium ion binding	148	85	60.98	0.00011
