# Supplementary material for: The diversity of cyanobacterial metabolism: genome analysis of multiple phototrophic microorganisms
Source: BMC Genomics. 2012 Feb 2;13:56. doi: 10.1186/1471-2164-13-56 (PMC3369817; doi:10.1186/1471-2164-13-56)
Supplement: Additional file 6 — Tables of CLOGs related to key enzymes of central metabolism. The table provides the CLOGs associated to enzymes involved in the storage metabolism, glycolysis, Calvin Benson cycle, PPP, pyruvate metabolism and TCA cycle. For each strain a dot is representing a strain specific gene which can be found in the CLOG with the corresponding enzymatic function. Bracketed dots represent genes, which are assigned to that CLOG, but differ in annotation and most likely in function. [file 1471-2164-13-56-S6.XLS]

## Sheet: Tabelle1
	Glycogen										Cyanophycin				Poly-β-hydroxybutyrate
	AGP	GS		GBE			GP				CphA			CphB	PhaA	PhaB	PhaC	PhaE
Aca11017	●●	●	●	●	-	-	●	-	-	-	-	-	-	-	●	-	-	-
Cyn51142	●●	●	●	●	●	●	●●	-	-	-	●	-	-	●	-	-	-	-
Cyn8801	●	●	●	●	-	●	●●	-	-	-	●	-	-	●	-	-	-	-
Glo7421	●	●	-	●	●	-	●●	●	-	●	●	-	-	●	-	-	-	-
Mic843	●	●	●	●	-	-	●	-	-	-	●	-	-	●	●	●	●	●
Nos7120	●	●	●	●	●	-	-	●	●	-	●	●	-	●	-	-	-	-
ProMED4	●	●	-	●	-	-	●	-	-	-	-	-	-	-	-	-	-	-
Pro9211	●	●	-	●	-	-	●	-	-	-	-	-	-	-	-	-	-	-
Pro9215	●	●	-	●	-	-	●	-	-	-	-	-	-	-	-	-	-	-
SycJA23	●	●	●	●	-	-	-	●●	-	-	●	●	-	●	-	-	-	-
Syc7002	●	●	●	●	-	-	●	●	-	-	●	-	-	●	-	-	-	-
Syc7803	●	●	-	●	-	-	●	-	-	-	-	-	(●)	-	-	-	-	-
Syc7942	●	●	-	●	-	-	●	-	-	-	-	-	-	-	-	-	-	-
Syn6803	●	●	●	●	-	-	●●	-	-	-	●	-	-	●	●	●	●	●
ThermoBP1	●	●	-	●	-	-	●●	-	●	-	●	-	-	●	-	-	-	-
Trich101	●	●	-	●	-	-	●●	-	-	-	●	-	-	●	-	-	-	-
	Glycolysis																												Calvin Benson Cycle
	GPI		FBP		SBP	FBA				TPI	PFK		GAPDH					PGM						ENO	PYK				RPI		TKT				TALDO					PRK					RPE	RBCO
Aca11017	●	●	●	●	●●	●	-	●	-	●	●	-	●	●	-	-	-	●	●	-	-	-	●	●	●	●	-	●	●	●	●	-	-	-	●	●	-	●	-	●	-	-	-	-	●	●	●
Cyn51142	●	-	●	-	●	●	●	-	-	●	●	●	-	●	-	-	●	●	●	●●●	●	-	-	●	●	●	●	-	●	-	●	-	-	-	●	●	●	-	-	●	-	-	-	-	●	●	●
Cyn8801	●	-	●	-	●	●	-	-	-	●	●	●	●	●	-	-	-	●	●	●●	-	-	-	●	●	●	-	-	●	-	●	-	-	-	●	-	●	-	-	●	-	-	-	-	●	●	●
Glo7421	●	-	●	-	●	●	●	-	-	●	-	-	●	●	-	-	-	●	●	●	●	●	-	●	●	●	-	●	●	●	●	-	-	-	●	●	-	-	-	●	-	-	●	●	●	●	●
Mic843	●	-	●	-	●	●	-	-	-	●	●	●	●	●	-	-	-	●	●	●●	-	-	-	●	●	●	●	-	●	-	●	●	●	-	●	-	-	-	-	●	-	-	-	-	●	●	●
Nos7120	●	-	●	-	●	●	●	-	-	●	●	-	●	●	●	-	-	●	●	●●	-	-	-	●	●	●	-	-	●	-	●	-	-	●	●	●	-	-	-	●	-	●	-	-	●	●	●
ProMED4	●	-	-	-	●	●	-	-	-	●	-	-	●	-	●	-	-	●	●	-	-	-	-	●	●	-	-	-	●	-	●	●	●	-	●	-	-	-	-	-	●	-	-	-	●	●	●
Pro9211	●	-	-	-	●	●	-	-	-	●	-	-	●	-	-	●	-	●	●	-	-	-	-	●	●	-	-	-	●	-	●	-	-	-	●	-	-	-	-	-	●	-	-	-	●	●	●
Pro9215	●	-	-	-	●	-	-	●	-	●	-	-	●	-	-	-	-	●	●	-	-	-	-	●	●	-	-	-	●	-	●	-	-	-	●	-	-	-	-	-	●	-	-	-	●	●	●
SycJA23	●	-	●	-	●	●	-	-	-	●	●	-	●	●	●	-	-	●	●	●	-	-	-	●	●	-	●	-	●	-	●	-	-	-	●	-	-	-	-	●	-	●	-	-	●	●	●
Syc7002	●	-	●	-	●	●	●	-	-	●	●	-	●	●	-	-		●	●	-	-	-	-	●	●	-	-	-	●	-	●	-	-	-	-	●	●	-	-	●	●	-	-	-	●	●	●
Syc7803	●	-	-	-	●	●	●	-	-	●	-	-	●	●	●	-	-	●	●	-	-	-	-	●	●	-	-	-	●	-	●	-	-	-	●	-	-	-	-	-	●	-	-	-	●	●	●
Syc7942	●	-	●	-	●	●	-	-	-	●	●	-	●	●	●	-	-	●	●	●	-	-	●	●	●	-	-	-	●	-	●	-	-	-	●	-	-	-	-	●	-	-	-	-	●	●	●
Syn6803	●	-	●	-	●	●	-	-	●	●	●	●	●	●	-		-	●	●	●●	-	-	-	●	●	●	-	-	●	●	●	-	-	-	●	-	-	-	-	●	-	-	-	-	●	●	●
ThermoBP1	●	-	●	-	●	●	-	-	-	●	●	-	●	●	-	-	-	●	●	●	-	-	●	●	●	-	●	-	●	-	●	-	-	-	●	-	-	-	-	●	-	-	-	-	●	●	●
Trich101	●	-	●	-	●	●	-	●	-	●	-	-	●	●	●	-	-	●	●	-	-	-	-	●	●	-	-	-	●	-	●	-	-	-	●	●	●	-	-	●	-	●	-	-	●	●	●
	PPP					Pyruvate Metabolism												TCA Cycle
	GPD		6PGD		6PGL	PEPC	ME	PPS						PEPK	PDH			CS	ACO		ICD				2OGD	SSDH	STK		SDH							FH	MDH	MQO
Aca11017	●	●	●	●	●	●	●	●●	●	●	-	-	-	-	●	●	-	●●	●	-	-	-	●	●	●	●	-	-	●	●	(●)	-	-	-	-	●	●	-
Cyn51142	●	-	●	-	●	●	●	●	●	●	-	-	-	●	●	●	-	●	●	-	●	-	-	-	●	●	●	●	●	●	(●)	-	-	-	-	●	●	-
Cyn8801	●	-	●	-	●	●	●	●	●	●	-	-	-	●	●	●	-	●	●	-	●	-	-	-	●	●	●	●	●	●	(●)	-	-	-	-	●	●	-
Glo7421	●	●	●	-	●	●	●	●	●	-	-	-	-	-	●●	●●	-	●	-	●	-	●	●	-	●	●	-	-	●	●	●	-	-	-	-	(●)	●	-
Mic843	●	-	●	-	●	●	●	●	●	●	-	-	-	●	●	●	-	●	●	-	●	-	-	-	●	●	●	●	●	●	(●)	-	-	-	-	●	●	-
Nos7120	●	-	●	-	●	●	●	●	●	●	●	●	-	-	●	●	-	●	●	-	-		●	-	●	●	●	●	●	●	(●)	-	-	-	-	●	●	-
ProMED4	●	-	●	-	●	●	-	-	-	-	-	-	-	-	●	●	●	●	●	-	●	-	-	-	-	-	-	-	-	-	-	-	-	-	-	●	-	●
Pro9211	●	-	●	-	●	●	-	-	-	-	-	-	-	-	●	●	-	●	●	-	●	-	-	-	-	-	-	-	-	-	-	-	-	-	-	●	-	●
Pro9215	●	-	●	-	●	●	-	-	-	-	-	-	-	-	●	●	-	●	●	-	●	-	-	-	-	-	-	-	●	-	-	-	-	-	-	●	-	●
SycJA23	●	-	●	-	●	●	●	●	-	-	-	-	-	-	●	●	-	●	●	-	-	-	●	-	●	●	-	-	●	●	●	-	-	-	-	●	●	-
Syc7002	●	-	●	-	●	●	●	●	-	-	-	-	-	-	●	●	-	●	●	-	-	-	-	●	●	●	●	●	●	●	(●)	-	-	-	-	(●)	●	-
Syc7803	●	-	●	-	●	●	-	-	-	-	-	-	-	-	●	●	-	●	●	-	●	-	-	-	-	-	-	-	-	-	-	-	-	-	-	●	-	●
Syc7942	●	-	●	-	●	●	●	●	-	-	-	-	-	-	●	●	-	●	●	-	●	-	-	-	-	-	-	-		-	-	●	●	●	●	●	-	-
Syn6803	●	-	●	-	●	●	●	●	-	-	-	-	-	-	●	●	-	●	●	-	●	-	-	-	●	●	●	●	●	●	(●)	●	-	-	-	●	●	-
ThermoBP1	●	-	●	-	●	●	●	●	-	-	-		●	-	●	●	-	●	●	-	-	-	●	-	●	●	-	-	●	●	●	-	-	-	-	●	-	-
Trich101	●	-	●	-	●	●	●	●	●	●	-	-	-	-	●	●	-	●	●	-	●	-	-	-	●	●	●	●	●	●	●	-	-	-	-	●	-	-
